# Supplementary material for: Characteristics of siRNAs derived from Southern rice black-streaked dwarf virus in infected rice and their potential role in host gene regulation
Source: Virol J. 2017 Feb 10;14:27. doi: 10.1186/s12985-017-0699-3 (PMC5301327; doi:10.1186/s12985-017-0699-3)
Supplement: Additional file 1: Table S1. — List of the RT-qPCR primers used in this study. (XLSX 10 kb) [file 12985_2017_699_MOESM1_ESM.xlsx]

## Sheet: RT-qPCR primers
Supplementary Table 1. The RT-qPCR primers used in this study.
Transcript or gene No.	Forward primer (5' to 3')	Reverse primer (5' to 3')
SRBSDV genomic segments
SRBSDV-S1	GATTTGGTGTGCTTGACAGTAC	AGCTGTCTCTGAGTTCAAATCAC
SRBSDV-S10	GTTGCGTAAGACCGAAATTGAAG	TACGGTAACACTTTTTTCATGACC
U6 snRNA	CGATAAAATTGGAACGATACAGA	ATTTGGACCATTTCTCGATTTGT
Putative rice target genes of vsiRNAs
LOC_Os08g29710.1	ACTTGAGATGGAGCTGGCTGC	AGCATCACGGTAGTTTTTCCTCC
LOC_Os06g39650.1	GCAATGATCAATGCGTGTGTGC	ACAGCATGTCAGGAGAGTGACA
LOC_Os02g07310.1	AGAGGCTATACACATCTGGTCC	CACGGAACTTGCGTAAAGTCCA
LOC_Os09g25330.1	TTATGCGAGCTCGATGTTGACC	CTCATGTAATCCTCCGCGACC
LOC_Os01g63710.2	AGTCGCGTGCTTGAGTTCTGC	TGTCTCCATTCCGGTCTCGTC
LOC_Os03g51270.1	AGATGGGTTGGCTTCTGCTCC	GATTTGATATGAGCAGGGGAGC
LOC_Os03g36790.2	GCTGTCGTGTTTGGATTTCATGC	CAGTGGGAAGATTCTTAGCCTGA
LOC_Os07g35750.1	TGAACTTGACGCATCTGAGGAC	CTTCACGGCTACCTCTTGTCC
LOC_Os07g36280.1	CCTGAGGATAAAAGATGTGCTCC	GCTTCTTCCCTTCACATTCACC
LOC_Os05g50890.3	CTGGAGAACCCATCACCAACC	TCCTTGGCCAATAGGGTATTCAC
LOC_Os02g54500.1	ACTTCTGTGGCTTCTGATCAGC	ACAGGACCAGTATCTTCCACTGA
LOC_Os08g12780.1	CAGACCTGATAACGGATGATCCT	GCCGAATTCGTTGAAGCATACAGA
LOC_Os06g25560.1	AAGGAGAAGGTGGTGTTGCTAC	GGGCTTTTGAGTCATCACCTTGT
LOC_Os04g11830.1	CCGACCTCATCCTCTACAACCT	GGGGACTTCCTGGGCCTGA
LOC_Os12g40279.2	CCATTTGTTGTGGTCAAGGTCTC	AACTGTGACAAATGCCGCTTCCT
LOC_Os05g07820.1	GACCTCTCGAACAACAACTTCTC	GTTCGACGAGAGGTCCAGCT
LOC_Os06g20050.1	GTATGGGCTGCATGCTTCATGA	CCTCGAATTGTCAGAGTACTGAG
LOC_Os08g40170.2	TACTCCACTCCGGTTGACATCT	ACTCCTGGCCAAACTTGCTCAT
Rice RNA silencing components
LOC_Os02g45070.1	TTGGTCTCGCAATGCTGTCT	TCGTTGGCCTATCACTCACA
LOC_Os04g47870.1	GTCCAGAAGCGGCATCACAC	TAATGAGCAGGACGGCTTGTTC
LOC_Os02g58490.1	TAGCCATGCTGGCATTAAGG	GAAGGCAGCCAGATGAGCATAA
LOC_Os06g51310.2	CGCCACCACACGAGATTATT	GCATGGCTGCACAAGAAGAA
LOC_Os07g28850.1	TGTTCGTCCAGGCACAGTAG	GCGGTGAAGTTGTTGTCGTC
LOC_Os04g52540.1	AGGAACCCAGCAGACCCTGA	TTGTCCTGTAGTCAAGGTATCTCA
LOC_Os03g33650.1	GTGGGTCGGTCACTGTATGCA	GTGGAAAGCTGAGAGTGAGAGA
LOC_Os03g38740.1	AATTCTAGTGCGTCAGACCCTCT	GTACTCCGACAAAGCTGATTCAC
LOC_Os09g14610.1	GTGGGTTACATTCATGCTGAGGA	CTCAACTGAATCCGCAATCCTCT
LOC_Os04g43050.1	CGAGGAGAACATTTATCAAGTGGA	TGCAGATTATTCCCTCGATGCC
LOC_Os02g50330.1	CGTCTTTCCACAGCAAGGACCA	GAGTATAGTCCATAGGTGTCACCA
LOC_Os04g39160.1	TGTTTTGCTCTCCAATGAAGGTGA	CACAAAGTCAGAAGCATATGCAGA
LOC_Os01g34350.1	TGCTCGAATGGGGCAGTGCT	CTCGGCAACTTCCAATGCAAGA
LOC_Os03g50885.1 (Actin)	TGGACAGGTTATCACCATTGGT	CCGCAGCTTCCATTCCTATG
