# Supplementary material for: Characteristics of siRNAs derived from Southern rice black-streaked dwarf virus in infected rice and their potential role in host gene regulation
Source: Virol J. 2017 Feb 10;14:27. doi: 10.1186/s12985-017-0699-3 (PMC5301327; doi:10.1186/s12985-017-0699-3)
Supplement: Additional file 2: Table S2. — List of the SRBSDV-derived siRNAs identified by deep sequencing from infected rice samples at 14 dpi. (XLSX 70 kb) [file 12985_2017_699_MOESM2_ESM.xlsx]

## Sheet: vsiRNAs 14 dpi
Supplementary Table 2. List of the SRBSDV-derived siRNAs identified by deep sequencing from infected rice samples at 14 dpi.
vsiRNA sequence	Segment	Strand	Start position	End position	read count	GC%	Mismatch	Substitution
AAGUUUUUUUCGCCGACCUACGU	S1	+	1	23	1	43.4783	NO
CUCAUAGACAAAUGGUGGA	S1	+	26	44	1	42.1053	NO
UUAAUUGGUGUUGAUAGAAUG	S1	+	736	756	1	28.5714	NO
UAGAUUUGGUACUUUUGAA	S1	+	780	798	1	26.3158	NO
AGGAAUUGACACUGUAUGCUGGC	S1	+	900	922	1	47.8261	NO
AAGAUUUGGUGUGCUUGAC	S1	+	987	1005	1	42.1053	NO
AGAUUUGGUGUGCUUGACAGU	S1	+	988	1008	1	42.8571	NO
UACAUGGAUUGUUAAACGGC	S1	+	1064	1083	1	40	NO
AAUCAACUUAUCAACGUCAACU	S1	+	1163	1184	1	31.8182	NO
UUAUGUGUUAGCUGUAUUAUAC	S1	+	1239	1260	1	27.2727	NO
UAUGUGUUAGCUGUAUUAUAC	S1	+	1240	1260	1	28.5714	NO
AUGUGUUAGCUGUAUUAUACUC	S1	+	1241	1262	1	31.8182	NO
CUUCAGACAUGAAACCUUUGG	S1	+	1262	1282	1	42.8571	NO
AGACAUGAAACCUUUGGAACA	S1	+	1266	1286	1	38.0952	NO
AUAUUGAUUCAGAAUUUUGG	S1	+	1298	1317	1	25	NO
AGAAUUUUGGAUGGAUGAAA	S1	+	1308	1327	1	30	NO
GAUGGAUGAAAAAGAGAAA	S1	+	1317	1335	1	31.5789	NO
CUUCUGUACGUCUUUUAGCAA	S1	+	1496	1516	1	38.0952	NO
UUCUGUACGUCUUUUAGCAAG	S1	+	1497	1517	1	38.0952	NO
AGUUGGAACAAAACAAGACGU	S1	+	1620	1640	2	38.0952	NO
UGGAACAAAACAAGACGUUAUGG	S1	+	1623	1645	1	39.1304	NO
UGAGAUGUCUGAAUUGUUUGAUC	S1	+	1737	1759	1	34.7826	NO
GAUGUCUGAAUUGUUUGAUC	S1	+	1740	1759	1	35	NO
AAAGAUUUGUGACUUUUCUAAC	S1	+	1814	1835	1	27.2727	NO
CUAAUAAAUCAGGUGGACAGA	S1	+	1835	1855	1	38.0952	NO
AAAUCAGGUGGACAGAAAAGUG	S1	+	1840	1861	1	40.9091	NO
CAGGUGGACAGAAAAGUGAGG	S1	+	1844	1864	1	52.381	NO
UUUCAAAUUGAUCGUCGUGCU	S1	+	1999	2019	1	38.0952	NO
AAAUUGAUCGUCGUGCUAGGGUG	S1	+	2003	2025	1	47.8261	NO
AAUUGAUCGUCGUGCUAGGGUG	S1	+	2004	2025	3	50	NO
AAUUGAUCGUCGUGCUAGGG	S1	+	2004	2023	1	50	NO
AAUUGAUCGUCGUGCUAGGGUGAUUG	S1	+	2004	2029	1	46.1538	NO
AGAUAGUCAAACUGUAUCAGA	S1	+	2475	2495	1	33.3333	NO
CAGAUCAAACUUUUCAAACCGG	S1	+	2492	2513	1	40.9091	NO
AUUGUCGUUAUCUAGAAUGU	S1	+	2742	2761	1	30	NO
UUAUCUAGAAUGUAUGGAGUCU	S1	+	2749	2770	2	31.8182	NO
UGAUGAACGUUCUGAUACUAC	S1	+	2835	2855	1	38.0952	NO
UAAAGCUCAACGAUCAUAUGG	S1	+	2907	2927	1	38.0952	NO
AAAGCUCAACGAUCAUAUGGA	S1	+	2908	2928	1	38.0952	NO
AAGCUCAACGAUCAUAUGG	S1	+	2909	2927	1	42.1053	NO
GCUCAACGAUCAUAUGGAAU	S1	+	2911	2930	1	40	NO
UCAACGAUCAUAUGGAAUAGAU	S1	+	2913	2934	2	31.8182	NO
CAACGAUCAUAUGGAAUAGAU	S1	+	2914	2934	1	33.3333	NO
AACGAUCAUAUGGAAUAGAUA	S1	+	2915	2935	2	28.5714	NO
AUAGAUAAUGGUUUGGGAAUU	S1	+	2929	2949	1	28.5714	NO
UUGGCUAUAGUAUUUGGAGUUG	S1	+	2948	2969	2	36.3636	NO
AUUUGGAGUUGUCAUCGUAGUU	S1	+	2959	2980	1	36.3636	NO
AUCCUUUCGUUACUGUCA	S1	+	3104	3121	1	38.8889	NO
UUUCGUUACUGUCAUGUGUUCU	S1	+	3108	3129	1	36.3636	NO
GAAUGAUAUUUCUGACCCUA	S1	+	3162	3181	1	35	NO
AUGAUAUUUCUGACCCUAAU	S1	+	3164	3183	1	30	NO
UGAUAUUUCUGACCCUAAUAAG	S1	+	3165	3186	1	31.8182	NO
UCUUAACGGUGAUGGUGCUUA	S1	+	3219	3239	1	42.8571	NO
CUUAACGGUGAUGGUGCUUAUA	S1	+	3220	3241	1	40.9091	NO
CGGUGAUGGUGCUUAUAUGCU	S1	+	3225	3245	1	47.619	NO
AUCAUUGGGGUUUUACAUUCGG	S1	+	3371	3392	1	40.9091	NO
UUGCGUCAUCUGACAGAGAGC	S1	+	3418	3438	2	52.381	NO
UGAACUUGGAUUGGGAGAUAUC	S1	+	3447	3468	1	40.9091	NO
GAACUUGGAUUGGGAGAUAUCG	S1	+	3448	3469	1	45.4545	NO
AUAGGAUUGAAGUGCCUUACG	S1	+	3554	3574	1	42.8571	2	2C->U	4A->G
AAAAUCGAUCAAUCUUUGACU	S1	+	3604	3624	1	28.5714	NO
AAUCUUUGACUGUUAGAACAGAA	S1	+	3614	3636	1	30.4348	NO
UCUUUGACUGUUAGAACAGAA	S1	+	3616	3636	1	33.3333	NO
UUUGACUGUUAGAACAGAAUCU	S1	+	3618	3639	1	31.8182	NO
UUAGAACAGAAUCUCUCGA	S1	+	3626	3644	1	36.8421	NO
AACAGAAUCUCUCGAAGAAAGG	S1	+	3630	3651	1	40.9091	NO
AGAUUUAGAAGUACUGAAGACU	S1	+	3708	3729	1	31.8182	NO
AGUACUGAAGACUCAUGCUCUC	S1	+	3717	3738	1	45.4545	NO
ACUGAAGACUCAUGCUCUCUGU	S1	+	3720	3741	1	45.4545	NO
AGACUCAUGCUCUCUGUUCCGU	S1	+	3725	3746	1	50	NO
UCAUGCUCUCUGUUCCGUU	S1	+	3729	3747	1	47.3684	NO
UUCGUUUAAGAAUUUAUGGUG	S1	+	3746	3766	1	28.5714	NO
AUCGAACCUAGUUCUGACGCU	S1	+	3799	3819	1	47.619	NO
GAUAUUUCCGGUACUUUAGGA	S1	+	3919	3939	1	38.0952	NO
UCCGGUACUUUAGGAGAAAUAA	S1	+	3925	3946	1	36.3636	NO
AAUAACAGGAUCUUUAGGCGCU	S1	+	3942	3963	1	40.9091	NO
AUAACAGGAUCUUUAGGC	S1	+	3943	3960	1	38.8889	NO
AUAACAGGAUCUUUAGGCGCU	S1	+	3943	3963	1	42.8571	NO
AACAGGAUCUUUAGGCGCUUCU	S1	+	3945	3966	1	45.4545	NO
UAGGCGCUUCUUUUGAUGUAGA	S1	+	3956	3977	1	40.9091	NO
AUGUAGAUGCUGCGAUAGAAUU	S1	+	3971	3992	1	36.3636	NO
UGCUGCGAUAGAAUUUGGUGC	S1	+	3978	3998	1	47.619	NO
AGUGUAUCUCGAUUAUAGUUUG	S1	+	4311	4332	1	31.8182	NO
AGUCAUGUCUCGAGGAUCUAUA	S1	+	4347	4368	1	40.9091	NO
UCAUGUCUCGAGGAUCUAUAAA	S1	+	4349	4370	1	36.3636	NO
UCUCGAGGAUCUAUAAAGUAU	S1	+	4354	4374	1	33.3333	NO
CUGUAGUUCGACUGAUAAGGCGU	S1	+	4417	4439	1	47.8261	2	3U->G	4G->U
UAAGGCGUUCCCGAUUUUGAAA	S1	+	4432	4453	1	40.9091	NO
UCCCGAUUUUGAAACUAUGA	S1	+	4440	4459	1	35	NO
UCCCGAUUUUGAAACUAUGAAG	S1	+	4440	4461	1	36.3636	NO
UCCCGAUUUUGAAACUAUG	S1	+	4440	4458	1	36.8421	NO
CCCGAUUUUGAAACUAUGAAG	S1	+	4441	4461	2	38.0952	NO
AAGUUUUUUUCGCCGACCUACGUAUC	S1	-	1	26	1	42.3077	NO
GGAACGAAAGUUCAGUAGAUC	S1	-	42	62	1	42.8571	NO
GAACGAAAGUUCAGUAGAUCUG	S1	-	43	64	2	40.9091	NO
AACGAAAGUUCAGUAGAUCUGC	S1	-	44	65	3	40.9091	NO
ACGAAAGUUCAGUAGAUCUGCA	S1	-	45	66	23	40.9091	NO
ACGAAAGUUCAGUAGAUCUGC	S1	-	45	65	2	42.8571	NO
ACGAAAGUUCAGUAGAUCU	S1	-	45	63	1	36.8421	NO
ACGAAAGUUCAGUAGAUCUG	S1	-	45	64	1	40	NO
AAAGUUCAGUAGAUCUGCAGAA	S1	-	48	69	1	36.3636	NO
CAAGCAACAGCAAAAAACCA	S1	-	114	133	1	40	NO
ACCAACAGAGACCGAACAAUUU	S1	-	130	151	1	40.9091	NO
CCAACAGAGACCGAACAAUUUC	S1	-	131	152	2	45.4545	NO
CCAACAGAGACCGAACAAUU	S1	-	131	150	1	45	NO
CAACAGAGACCGAACAAUUUCU	S1	-	132	153	1	40.9091	NO
CAAUUUCUACCCCUAUUUCAAU	S1	-	215	236	1	31.8182	NO
AAGAUUCCAUUUUAGACGCAA	S1	-	296	316	1	33.3333	NO
AAGAUUCCAUUUUAGACGCAAU	S1	-	296	317	1	31.8182	NO
UUUAAAACUCGACUAGAUGACA	S1	-	382	403	1	31.8182	2	1A->U	8A->C
GACAUUUCGACAGUGUUAAAU	S1	-	400	420	1	33.3333	NO
AUUCCAUUUUGCAUCCCU	S1	-	515	532	1	38.8889	NO
UUAGCGAUUAGUCCAAAGAUUA	S1	-	580	601	2	31.8182	NO
UAGCGAUUAGUCCAAAGAUUAG	S1	-	581	602	1	36.3636	NO
UAGCGAUUAGUCCAAAGAUUA	S1	-	581	601	1	33.3333	NO
UCAGAAAAUUAGAAGUACUAU	S1	-	624	644	1	23.8095	NO
GAAAGUCAAAUAUUCAGUUGUU	S1	-	796	817	1	27.2727	NO
UAUUCAGUUGUUUUCUUAUGA	S1	-	806	826	1	23.8095	NO
ACCAGUUUCUUGUGUACUUCCA	S1	-	1035	1056	1	40.9091	NO
UGUGAUUUGAACUCAGAGACA	S1	-	1102	1122	1	38.0952	NO
GAUUUGAACUCAGAGACAGCU	S1	-	1105	1125	1	42.8571	NO
GUUUUGCUCUCAACAAUCAAC	S1	-	1149	1169	1	38.0952	NO
GCUCUCAACAAUCAACUUAU	S1	-	1154	1173	2	35	NO
ACGUCAACUCGAUUUUAAAGA	S1	-	1176	1196	1	33.3333	NO
CAGAAUUUUGGAUGGAUGAAAA	S1	-	1307	1328	1	31.8182	NO
CGAGUGUUUCUCAAUUACCGGA	S1	-	1349	1370	1	45.4545	NO
GAGUGUUUCUCAAUUACCGGAU	S1	-	1350	1371	1	40.9091	NO
AGUGUUUCUCAAUUACCGGAUUA	S1	-	1351	1373	1	34.7826	NO
CUUUAUCCAGAGAGCUAACU	S1	-	1463	1482	1	40	NO
GAGUGCAAAAUCAGCAUUGUUA	S1	-	1657	1678	1	36.3636	NO
UUGAUCAAAAUUGGAAGUCU	S1	-	1754	1773	1	30	NO
UGAUCAAAAUUGGAAGUCUG	S1	-	1755	1774	1	35	NO
UUUCAAAUUGAUCGUCGUGCUA	S1	-	1999	2020	1	36.3636	NO
GUUCAAAUGUGUAAUACUGGA	S1	-	2161	2181	1	33.3333	NO
GCCCAUACUAUUCCUAACCUU	S1	-	2227	2247	1	42.8571	NO
CAUACUAUUCCUAACCUUACAU	S1	-	2230	2251	1	31.8182	NO
UGAAUUAGAUCCUAGCAAAAG	S1	-	2286	2306	1	33.3333	NO
UAUUGUUCUAAUUUCUUU	S1	-	2305	2322	1	16.6667	2	1A->U	2G->A
GAUCAAACUUUUCAAACCGGCU	S1	-	2494	2515	2	40.9091	NO
GGAGUCUUUCUUCAGCAAGCU	S1	-	2764	2784	1	47.619	NO
AAGCUCAACGAUCAUAUGGAA	S1	-	2909	2929	1	38.0952	NO
AGCUCAACGAUCAUAUGGAAU	S1	-	2910	2930	1	38.0952	NO
UGUCAUCGUAGUUCAAGAUAUA	S1	-	2968	2989	2	31.8182	NO
AGUCUAAAGUUUCGCAGUUAU	S1	-	3008	3028	1	33.3333	NO
UACCAGCAACGAACAACACAU	S1	-	3264	3284	1	42.8571	NO
GUUCCAAUUUGUUGACUACGUCA	S1	-	3285	3307	1	39.1304	NO
UGACUACGUCAAACAUCAGU	S1	-	3297	3316	1	40	NO
ACGUCAAACAUCAGUCGAAAA	S1	-	3302	3322	1	38.0952	NO
AUUGGGGUUUUACAUUCGGAGA	S1	-	3374	3395	1	40.9091	NO
GGGGUUUUACAUUCGGAGA	S1	-	3377	3395	1	47.3684	NO
GGGUUUUACAUUCGGAGAGCAU	S1	-	3378	3399	1	45.4545	NO
UUUUACAUUCGGAGAGCAUUU	S1	-	3381	3401	1	33.3333	NO
UUUACAUUCGGAGAGCAUUUA	S1	-	3382	3402	1	33.3333	NO
CAGAGAGCAGAAAAAAUGAAC	S1	-	3431	3451	2	38.0952	NO
CAGUGCUCAAGGCUCACAAGAU	S1	-	3539	3560	1	50	NO
CAGAAUCUCUCGAAGAAAGGG	S1	-	3632	3652	1	47.619	NO
CCUAAAGAUUUAGAAGUACU	S1	-	3703	3722	1	30	NO
AUCGAACCUAGUUCUGACGCUC	S1	-	3799	3820	1	50	NO
ACGCUCAGUUCAAUAUCAUUU	S1	-	3815	3835	3	33.3333	NO
GCUCAGUUCAAUAUCAUUUUA	S1	-	3817	3837	1	28.5714	NO
UUCCACUUUGCCCACCGUGCAUG	S1	-	3891	3913	1	56.5217	NO
ACUUAAUGGGCGCAGAGUGUAU	S1	-	4296	4317	1	45.4545	NO
UAGUCAUGUCUCGAGGAUCUAU	S1	-	4346	4367	1	40.9091	NO
CAUGUCUCGAGGAUCUAUAAAG	S1	-	4350	4371	1	40.9091	NO
AAAACUGACUCAGUCGAUCCUG	S2	+	172	193	1	45.4545	NO
AAACUGACUCAGUCGAUCCUG	S2	+	173	193	3	47.619	NO
AACUGACUCAGUCGAUCCUGACG	S2	+	174	196	1	52.1739	NO
ACUGACUCAGUCGAUCCUGACG	S2	+	175	196	1	54.5455	NO
AAUUAAAUAUAAGGAUGGUAG	S2	+	243	263	1	23.8095	NO
UCAGUUGAAGCGAUCAUGAAC	S2	+	289	309	1	42.8571	NO
AGUUGAAGCGAUCAUGAACA	S2	+	291	310	1	40	NO
UUGCGCUGACUUCCAACUCAU	S2	+	426	446	1	47.619	NO
AUCGAUCUAUUGAAUUUACAGA	S2	+	455	476	1	27.2727	NO
UCGAUCUAUUGAAUUUACAGA	S2	+	456	476	1	28.5714	NO
UCGAUCUAUUGAAUUUACAGAU	S2	+	456	477	1	27.2727	NO
AUGAUACUGAUAUGACUACUUA	S2	+	536	557	1	27.2727	NO
UAGUGUUGGAUGGAAUGGUAAU	S2	+	645	666	1	36.3636	NO
UUUCUUAUGUAGGCGUUCAC	S2	+	728	747	1	40	NO
UCUUAUGUAGGCGUUCACAGC	S2	+	730	750	2	47.619	NO
AGGCUGCCGUACUAAACCCUU	S2	+	834	854	1	52.381	NO
CUGCCGUACUAAACCCUUGU	S2	+	837	856	1	50	NO
CCGUACUAAACCCUUGUCCAUA	S2	+	840	861	1	45.4545	NO
CCCUUGUCCAUAGAAUAUGAUA	S2	+	850	871	2	36.3636	NO
CCUUGUCCAUAGAAUAUGAUA	S2	+	851	871	1	33.3333	NO
AUGUUGAUGGAUGGUAAUACUG	S2	+	988	1009	1	36.3636	NO
GAUUUAAUUUGUCGUGGAUAUG	S2	+	1072	1093	1	31.8182	NO
UUGUCGUGGAUAUGGAAACACA	S2	+	1080	1101	1	40.9091	NO
UUGGCUACACAAAGAAUUCGUG	S2	+	1129	1150	1	40.9091	NO
UCAGGUCUCUUCUUAUGAAC	S2	+	1319	1338	1	40	NO
CUCUUCUUAUGAACAAAUCGCU	S2	+	1325	1346	1	36.3636	NO
UUUGAUGACCUCGAGAAAUUUA	S2	+	1350	1371	1	31.8182	NO
ACUUCUAGAGAAGCUGUAACU	S2	+	1435	1455	1	38.0952	NO
ACUUAUUUUAUGAACGUGCUUGC	S2	+	1453	1475	1	34.7826	NO
AUACUUACGUCGAAACUGAAUA	S2	+	1553	1574	1	31.8182	NO
UUUGGUCGUACUCUUUUUGAUU	S2	+	1654	1675	1	31.8182	NO
AAUGAUGAAUGGAAUAAAUGGG	S2	+	1693	1714	1	31.8182	NO
AAGGAUGGAAUAAAUGGG	S2	+	1697	1714	1	38.8889	2	2U->A	4A->G
AUGGAAUAAAUGGGAAGGAG	S2	+	1701	1720	1	40	NO
UUCAAAGAGGAACUUGGAAUA	S2	+	1742	1762	1	33.3333	NO
AAUAUUUCUAUAGAUCGUUACG	S2	+	1768	1789	1	27.2727	NO
UUAGUUCAAAGACAGUACACU	S2	+	1828	1848	1	33.3333	NO
AGACUAUGUAAAUCUAACGCG	S2	+	1911	1931	1	38.0952	NO
AUACUUUGCUGAACACCAUUC	S2	+	2129	2149	2	38.0952	NO
UAAUAAUUUAGGACUACUGAU	S2	+	2160	2180	1	23.8095	NO
GAAAAGACCUAGAAUGAUUGCU	S2	+	2265	2286	1	36.3636	NO
AAAGACCUAGAAUGAUUGCU	S2	+	2267	2286	1	35	NO
UGGUGUUUGUAGGAACGAUAC	S2	+	2430	2450	1	42.8571	NO
UAGGACACAGCAAACGUAU	S2	+	2558	2576	1	42.1053	NO
UUUUGGACUACUAGCAAUGGA	S2	+	2662	2682	1	38.0952	NO
UAUGGAUUCUGAUCCUAGAGUG	S2	+	2763	2784	1	40.9091	NO
AUGGAUUCUGAUCCUAGAGUG	S2	+	2764	2784	1	42.8571	NO
UGGAUUCUGAUCCUAGAGUGUA	S2	+	2765	2786	2	40.9091	NO
UUCUGAUCCUAGAGUGUAUCUU	S2	+	2769	2790	1	36.3636	NO
ACGUAGAAUCCAUGUUGAA	S2	+	2885	2903	1	36.8421	2	2U->C	3C->G
ACGUAGAAUCCAUGUUGA	S2	+	2885	2902	1	38.8889	2	2U->C	3C->G
AGUGAUUUCUCAUGUGACUUUUG	S2	+	2904	2926	1	34.7826	NO
AAACGAUACUGAAUAUUUC	S2	+	3021	3039	1	26.3158	NO
UUUAGACGAUCAUCCUGAAG	S2	+	3048	3067	1	40	NO
UAGACGAUCAUCCUGAAGUGUU	S2	+	3050	3071	1	40.9091	NO
UUAGGUAAUAUGAAUGAACA	S2	+	3193	3212	1	25	NO
UAUGGUAGUUCUAACCGAUGUG	S2	+	3255	3276	1	40.9091	NO
AAAGACUUUAAGAUAAGUGACG	S2	+	3313	3334	1	31.8182	NO
AAGUGACGAGAACAUCUUUAAC	S2	+	3327	3348	1	36.3636	NO
AGUGACGAGAACAUCUUUAAC	S2	+	3328	3348	1	38.0952	NO
UGUUUUGAAUCGUGAUCUGA	S2	+	3354	3373	1	35	NO
GUUUUGAAUCGUGAUCUGAAUA	S2	+	3355	3376	1	31.8182	NO
GUUUUGAAUCGUGAUCUGA	S2	+	3355	3373	1	36.8421	NO
UUGAAUCGUGAUCUGAAUAAC	S2	+	3358	3378	2	33.3333	NO
AAUCGUGAUCUGAAUAACAUU	S2	+	3361	3381	2	28.5714	NO
AUCGUGAUCUGAAUAACAUUC	S2	+	3362	3382	1	33.3333	NO
UAAAAGACUUCGUAGUAAUGGG	S2	+	3479	3500	1	36.3636	NO
AUUGACAAAUUGACUGAGAUAGA	S2	+	3529	3551	1	30.4348	NO
GACGUAUACUGUUUUGGAGAAC	S2	+	3556	3577	2	40.9091	NO
AUUUCACUUAUCUUGGACCACA	S2	+	3653	3674	1	36.3636	NO
UUUCACUUAUCUUGGACCACA	S2	+	3654	3674	1	38.0952	NO
UCACUUAUCUUGGACCACA	S2	+	3656	3674	1	42.1053	NO
UUAUCUUGGACCACAAUCUG	S2	+	3660	3679	1	40	NO
UGGACCACAAUCUGAGACUAGA	S2	+	3666	3687	1	45.4545	NO
ACAAUCUGAGACUAGACUGCCC	S2	+	3672	3693	1	50	NO
CUGAGACUAGACUGCCCAUU	S2	+	3677	3696	1	50	NO
UAGACUGCCCAUUUUGGAUAUC	S2	+	3684	3705	1	40.9091	NO
AAGUUUUUUACCGGACCCUUGGAUUCA	S2	-	1	27	1	40.7407	NO
AUGAAUUCAGAGGAGAACCGUA	S2	-	46	67	1	40.9091	2	8U->C	9G->A
GAAGAACCAGCUCAAGAAAAA	S2	-	127	147	1	38.0952	NO
AAAACAAGAAUCACAGAAAAGU	S2	-	144	165	1	27.2727	NO
GAGAAAACUGACUCAGUCGAU	S2	-	169	189	3	42.8571	NO
UGUCAUUAAUCAAGAAGGAAUU	S2	-	198	219	2	27.2727	NO
CUUUCAGUUGAAGCGAUCAUGA	S2	-	286	307	1	40.9091	NO
GUCAUUUGAAACAAUCAGAUC	S2	-	317	337	2	33.3333	NO
GUCAUUUGAAACAAUCAGAUCA	S2	-	317	338	1	31.8182	NO
GAAACAAUCAGAUCAAAAACUU	S2	-	324	345	1	27.2727	NO
UGUCGACGAACAAGCAAAUCA	S2	-	345	365	3	42.8571	NO
GUCGACGAACAAGCAAAUCA	S2	-	346	365	1	45	NO
UAUCUUACAUAUCUUACUUCA	S2	-	367	387	1	23.8095	NO
UACUUCAAACGUUCCAGCCUAU	S2	-	381	402	1	40.9091	NO
CAAACGUUCCAGCCUAUACCAC	S2	-	386	407	1	50	NO
AACGUUCCAGCCUAUACCA	S2	-	388	406	1	47.3684	NO
GCUGACUUCCAACUCAUACCUU	S2	-	430	451	1	45.4545	NO
CCUACUGUUAUUGGAGAUACAU	S2	-	691	712	2	36.3636	2	6A->U	7A->G
GGCGUUCACAGCUCAGACAAUU	S2	-	739	760	3	50	NO
GGCGUUCACAGCUCAGACAAU	S2	-	739	759	1	52.381	NO
CACAGCUCAGACAAUUAUAAA	S2	-	745	765	1	33.3333	NO
GCCGUACUAAACCCUUGUCCAU	S2	-	839	860	1	50	NO
GAUUCUUUACAAUGACAGAGCG	S2	-	906	927	1	40.9091	NO
CAGAGCGCACAUCAUUUUCAA	S2	-	921	941	1	42.8571	NO
GGAUAUGGAAACACAGACCAA	S2	-	1087	1107	1	42.8571	NO
AAUAACAAAAAUAAUAGUCCU	S2	-	1414	1434	1	19.0476	NO
AGUUGAAAAUACUUACGUCGAA	S2	-	1545	1566	1	31.8182	NO
AGUUGAAAAUACUUACGUCGA	S2	-	1545	1565	1	33.3333	NO
GCUUUCAUUAUUACACCUCGUU	S2	-	1609	1630	1	36.3636	NO
GCUUGGUGGAACAGUCACAGA	S2	-	1633	1653	1	52.381	NO
GGUGGAACAGUCACAGAU	S2	-	1637	1654	1	50	NO
GUGGAACAGUCACAGAUUUGG	S2	-	1638	1658	1	47.619	NO
AAGUAAAUAUUUCUAUAGAUCG	S2	-	1763	1784	1	22.7273	NO
GUAAAUAUUUCUAUAGAUCGU	S2	-	1765	1785	1	23.8095	NO
UAUAAGUUCCAUUUACAAUC	S2	-	1875	1894	1	25	NO
AGUUCCAUUUACAAUCUUAU	S2	-	1879	1898	1	25	NO
AAACAUCAGUCAAAGAAUCUUAU	S2	-	2105	2127	1	26.087	NO
AUCACCGUACCCUUGACUCCU	S2	-	2362	2382	1	52.381	NO
CCUCUUCAUUGUUUCAGUAAAU	S2	-	2380	2401	1	31.8182	NO
CAACUGGCAGUUUUUUGUCUCGU	S2	-	2459	2481	1	43.4783	NO
GUUGUAGGACACAGCAAACGU	S2	-	2554	2574	1	47.619	NO
AGAGCAGUUCUUCAUGAAAUCA	S2	-	2683	2704	1	36.3636	NO
CAGUUCUUCAUGAAAUCACUCG	S2	-	2687	2708	1	40.9091	NO
GACCAAGUUCAACCCGCUACU	S2	-	2827	2847	1	52.381	NO
UUUUUAUUACAGUACCGGCACAUCUU	S2	-	2970	2995	1	34.6154	2	2G->U	3G->U
CAUCUUCACCCGCAGACUUCU	S2	-	2990	3010	1	52.381	NO
CCGCAGACUUCUUUAACGUCGA	S2	-	2999	3020	1	50	NO
AACGUCGAAAACGAUACUGAA	S2	-	3013	3033	1	38.0952	NO
ACGUCGAAAACGAUACUGAAUA	S2	-	3014	3035	1	36.3636	NO
ACGUCGAAAACGAUACUGAAU	S2	-	3014	3034	1	38.0952	NO
ACUAUUAAUUUAGACGAUCAUC	S2	-	3040	3061	1	27.2727	NO
CUAUUAAUUUAGACGAUCAUC	S2	-	3041	3061	2	28.5714	NO
UUAGACGAUCAUCCUGAAGUGU	S2	-	3049	3070	1	40.9091	NO
AACCGAUGUGAUUGUUGACUAU	S2	-	3267	3288	1	36.3636	NO
CAUUAUUCAAAAUCGUACU	S2	-	3408	3426	2	26.3158	NO
CAUUAUUCAAAAUCGUACUG	S2	-	3408	3427	1	30	NO
GGUAAUCCUAACCAGGCCAUU	S2	-	3511	3531	1	47.619	NO
CCUAACCAGGCCAUUGACAAA	S2	-	3517	3537	1	47.619	NO
CUAACCAGGCCAUUGACAAAU	S2	-	3518	3538	1	42.8571	NO
GAGUUUCAUCUCAAAUUUAAU	S2	-	3707	3727	1	23.8095	NO
AACGAUCUUCGAACGUGCUAAA	S3	+	152	173	1	40.9091	NO
ACGAUCUUCGAACGUGCUAAA	S3	+	153	173	1	42.8571	NO
AUCUUCGAACGUGCUAAACAUU	S3	+	156	177	1	36.3636	NO
AUCUUCGAACGUGCUAAAC	S3	+	156	174	1	42.1053	NO
UCUUCGAACGUGCUAAACAUU	S3	+	157	177	3	38.0952	NO
CUUCGAACGUGCUAAACA	S3	+	158	175	1	44.4444	NO
ACAUUAGACGCAGAAUUGAAGA	S3	+	173	194	2	36.3636	NO
UUAGACGCAGAAUUGAAGAAUC	S3	+	176	197	1	36.3636	NO
AUAUUGGAUAUUAUCUGGAAU	S3	+	378	398	1	23.8095	NO
GACGAUUAUUUAGGUAGAA	S3	+	739	757	1	31.5789	NO
AGGUAGAAAAUGCACUUCAAUG	S3	+	750	771	1	36.3636	NO
GAAAAGGAAGUUGCUAGAGUU	S3	+	928	948	1	38.0952	NO
AGUUGCUAGAGUUAAGACGUU	S3	+	936	956	1	38.0952	NO
AUGUUUUAGAUAAGGAUGGU	S3	+	1232	1251	1	30	NO
UUAGUGAGUGAACAUGAAGGU	S3	+	1423	1443	1	38.0952	NO
UGAGUGAACAUGAAGGUA	S3	+	1427	1444	1	38.8889	NO
UUAUCUUUCAAAAUUCUGGCU	S3	+	1483	1503	1	28.5714	NO
CGAUGGAGCUCAAAGGAGGA	S3	+	1611	1630	1	55	NO
GAAAUGCUUGACUUCUGAAGA	S3	+	1629	1649	1	38.0952	NO
AAUGCUUGACUUCUGAAGAAUU	S3	+	1631	1652	1	31.8182	NO
AUGUAACGGUCAACGCUCGAC	S3	+	1695	1715	1	52.381	NO
AAACCUUGGCCUGGUAUUCGUA	S3	+	1738	1759	1	45.4545	NO
UUGGCCUGGUAUUCGUAGCAGA	S3	+	1743	1764	1	50	NO
AUAGUGAUAUAUUAUACUCGGC	S3	+	1853	1874	1	31.8182	NO
UAGUGAUAUAUUAUACUCGGC	S3	+	1854	1874	1	33.3333	NO
CAUUAUGUUGAAGCGGAUGGU	S3	+	1888	1908	1	42.8571	NO
AUUAUGUUGAAGCGGAUGGUU	S3	+	1889	1909	1	38.0952	NO
GACAUGAUCUACGACGAUGAUC	S3	+	1963	1984	1	45.4545	NO
AUGGAACAGUCUGACGGGGAU	S3	+	2179	2199	1	52.381	NO
AUUGUAGGAAGGUUGUUAGAUU	S3	+	2290	2311	1	31.8182	NO
UUGUAGGAAGGUUGUUAGA	S3	+	2291	2309	1	36.8421	NO
UUGUAGGAAGGUUGUUAGAUU	S3	+	2291	2311	1	33.3333	NO
UGUAGGAAGGUUGUUAGAUUAU	S3	+	2292	2313	1	31.8182	NO
UAGGAAGGUUGUUAGAUUAUG	S3	+	2294	2314	2	33.3333	NO
AAUUAGAGCUAGUAUACCAGA	S3	+	2321	2341	1	33.3333	NO
GGGACUUAGAAAAAUUUU	S3	+	2390	2407	1	27.7778	2	1C->G	2U->G
UUGGUGAAAUUUGUGUUCUUC	S3	+	2492	2512	1	33.3333	NO
AGGGUUUUGUUUCAUUUUG	S3	+	2526	2544	1	31.5789	NO
UUGGAAAAAUUACUCAGGAGGA	S3	+	2567	2588	1	36.3636	NO
UUGGAAAAAUUACUCAGGAGG	S3	+	2567	2587	1	38.0952	NO
AGGAGGAUAUAUUCGAUGG	S3	+	2582	2600	1	42.1053	NO
AAGAACUUGGUUUAGAUAGACG	S3	+	2672	2693	2	36.3636	NO
CUUGGUUUAGAUAGACGACGU	S3	+	2677	2697	1	42.8571	NO
UUGGUUUAGAUAGACGACGUG	S3	+	2678	2698	4	42.8571	NO
UACGAUUUAUAAAACCAUGCAU	S3	+	3432	3453	1	27.2727	NO
UUUUGAGAUUUUAAGGUACUUUGGUC	S3	+	3530	3555	1	30.7692	2	26U->C	17C->U
GGGAUGGAUCCAGUACAAGUCA	S3	-	31	52	1	50	NO
GGAUGGAUCCAGUACAAGUCAU	S3	-	32	53	2	45.4545	NO
AAUUACAACAACUCGAACAAU	S3	-	86	106	1	28.5714	NO
ACAUUAGACGCAGAAUUGAAG	S3	-	173	193	1	38.0952	NO
UCAUCAUAAUGUCAAAGUCA	S3	-	423	442	1	30	NO
CAUCAUAAUGUCAAAGUCACAGU	S3	-	424	446	1	34.7826	NO
UAAUGUCAAAGUCACAGUAAG	S3	-	429	449	1	33.3333	NO
AAUGUCAAAGUCACAGUAAGCAA	S3	-	430	452	1	34.7826	NO
GUCACAGUAAGCAAAUCGUCAA	S3	-	439	460	1	40.9091	NO
GUCACAGUAAGCAAAUCGUCA	S3	-	439	459	1	42.8571	NO
CACAGUAAGCAAAUCGUCAA	S3	-	441	460	1	40	NO
AUUUACAUAGUUCCAACCAUAA	S3	-	490	511	1	27.2727	NO
CAUAGUUCCAACCAUAAGCAA	S3	-	495	515	2	38.0952	NO
GGAAAAACACAAUCAUUCGUU	S3	-	662	682	1	33.3333	NO
ACUAUUUCUCAGUUUCUUCA	S3	-	698	717	1	30	NO
AAUCCAAACAACUGUCACAUAA	S3	-	842	863	1	31.8182	NO
AAAAGAAUUUAGUAAACAGUCU	S3	-	863	884	1	22.7273	NO
AGGAAGUUGCUAGAGUUAAGA	S3	-	932	952	1	38.0952	NO
CUAGAGUUAAGACGUUAAAAAU	S3	-	941	962	1	27.2727	NO
ACGAAUUCUUCCAUAGUA	S3	-	1147	1164	1	33.3333	NO
GUACAGCAUCAACUUCUCACU	S3	-	1166	1186	1	42.8571	NO
ACAGCAUCAACUUCUCACUUU	S3	-	1168	1188	1	38.0952	NO
AAACAGGAUAUCAAAGUCAAG	S3	-	1337	1357	1	33.3333	NO
UAUCUUUCAAAAUUCUGGC	S3	-	1484	1502	1	31.5789	NO
UUCAAAAUUCUGGCUGAAAAUAU	S3	-	1489	1511	1	26.087	NO
AGCAGAUAUCACGAUAAU	S3	-	1759	1776	1	33.3333	NO
CGACAUGAUCUACGACGAUGAU	S3	-	1962	1983	1	45.4545	NO
UCUACGACGAUGAUCCUUGUG	S3	-	1970	1990	1	47.619	NO
AGCAUUCUCACCAUUCCAGUA	S3	-	2008	2028	1	42.8571	NO
AUUCCAGUAACAUAUCGCG	S3	-	2020	2038	1	42.1053	NO
CCAGUAACAUAUCGCGCUUUC	S3	-	2023	2043	1	47.619	NO
UAUUUACAUGGAACAGUCUGACGG	S3	-	2172	2195	1	41.6667	NO
UAUUUACAUGGAACAGUCUGA	S3	-	2172	2192	1	33.3333	NO
CAGUCUGACGGGGAUGAAGUCA	S3	-	2185	2206	1	54.5455	NO
CGCUUAUGUUUUACCCGAAAAU	S3	-	2250	2271	1	36.3636	NO
AGAUGAAUUAGAGCUAGUA	S3	-	2316	2334	2	31.5789	2	2U->G	3C->A
GAGCUAGUAUACCAGACUAAU	S3	-	2326	2346	1	38.0952	NO
UACGUCUUGUCUGAUAUGAUG	S3	-	2347	2367	1	38.0952	2	1A->U	3U->C
GUUUAGAUAGACGACGUGCUU	S3	-	2681	2701	1	42.8571	NO
UUCUCUUUCUAUAAAAGACCGA	S3	-	2799	2820	1	31.8182	NO
UCUAUAAAAGACCGAAUUUUUA	S3	-	2806	2827	1	22.7273	NO
CGUAUGAAGAGAUCUAUUGGUA	S3	-	2944	2965	1	36.3636	NO
GAUCAUCAAAGUCCAGUUUAA	S3	-	3093	3113	1	33.3333	NO
UGACACUCUUUAUCUCACGAA	S3	-	3360	3380	1	38.0952	2	1C->U	7C->U
UACACUCUUUAUCUCACGAAUC	S3	-	3361	3382	1	36.3636	2	1G->U	6C->U
UACAGACAUUAGAAGAAACC	S4	+	65	84	1	35	NO
UCCAACUCGAAACACUCUACG	S4	+	179	199	3	47.619	NO
CCUGUUUGGUCAAAUGCUUU	S4	+	207	226	1	40	NO
AGCUUUAUUAAAUCCUUGGACU	S4	+	242	263	1	31.8182	NO
GCUUUAUUAAAUCCUUGGACUG	S4	+	243	264	1	36.3636	NO
AUUAAAUCCUUGGACUGUCCUU	S4	+	248	269	1	36.3636	NO
UAAAUCCUUGGACUGUCCUUC	S4	+	250	270	1	42.8571	NO
UCAUUAACGAACGUCUUCCAGC	S4	+	355	376	1	45.4545	NO
CUCGUACCAACUGAAUAUUAUC	S4	+	480	501	1	36.3636	NO
CGUAUAAUGAAGUAGAAUAUG	S4	+	550	570	1	28.5714	NO
UGGUCAUGGUCGAAAAUUCGUU	S4	+	614	635	1	40.9091	2	1A->U	7G->U
UUUGGAAAACUAGGAUUUACU	S4	+	648	668	5	28.5714	NO
UGGAAAACUAGGAUUUACUU	S4	+	650	669	1	30	NO
CUAGGAGGAAUUGGAAACGAU	S4	+	687	707	1	42.8571	NO
AACGAUCUUCAAUAUUGGAC	S4	+	702	721	1	35	NO
UUACACAACGACUAUACUCA	S4	+	732	751	2	35	NO
GACAAUCUCGGUACUAAUCGUU	S4	+	945	966	1	40.9091	NO
UCUAUAUACAACUGUUUGGUGCU	S4	+	1057	1079	1	34.7826	NO
CCUUUUAACAGUGGAAGUCCU	S4	+	1083	1103	1	42.8571	NO
AUUCCUAUGACUUACUCAGAUU	S4	+	1110	1131	1	31.8182	NO
AAUAGAUCUAAACUCAAACCUU	S4	+	1212	1233	1	27.2727	NO
AUAGAUCUAAACUCAAACCUU	S4	+	1213	1233	1	28.5714	NO
CAACUGUUUUUUGUUUAUGAUC	S4	+	1236	1257	1	27.2727	NO
UUGAAGAGUAUGGUGACGG	S4	+	1327	1345	1	47.3684	NO
UGCAUGCCGGUUGAUUGAUUAU	S4	+	1382	1403	1	40.9091	NO
UUCCAGGUGGUCAUGACGUU	S4	+	1537	1556	1	50	NO
UGAGUAUCGUCUUUCUUGGUG	S4	+	1915	1935	1	42.8571	NO
GAAGAGUGAACCCGUUGCUGAC	S4	+	1937	1958	1	54.5455	2	1U->G	4A->G
CCGUUGCUGACAUGUUAUAUC	S4	+	1948	1968	1	42.8571	NO
UUUAUCGCAUGAGAAUUGGAG	S4	+	1970	1990	1	38.0952	NO
CAAAGGUAUGGUAAUGACGCG	S4	+	1995	2015	1	47.619	NO
UACUGCGAAUACUCUAAGACA	S4	+	2123	2143	1	38.0952	NO
AUUGAGAGUUUGUUUAGAAUC	S4	+	2144	2164	1	28.5714	NO
CAAUACUGUCUAUUUCAUACUU	S4	+	2193	2214	1	27.2727	NO
UGUCUAUUUCAUACUUUGAGU	S4	+	2199	2219	1	28.5714	NO
UGUCUAUUUCAUACUUUGAGUU	S4	+	2199	2220	1	27.2727	NO
UGGUCGAAAGUGGGAAGUUUGG	S4	+	2304	2325	1	50	NO
UGAUAAGGAGUUAAGGAAAGU	S4	+	2375	2395	1	33.3333	NO
UGAAUACUUUAGGAUUGAGCG	S4	+	2398	2418	1	38.0952	NO
UCUUUACAUACAUGGGUACCC	S4	+	2434	2454	1	42.8571	NO
UUUUCGGGACGACAAAUAUUC	S4	+	2611	2631	1	38.0952	NO
UGGUUGUCGUGAUUAUGAGUGU	S4	+	2861	2882	1	40.9091	NO
GUUGUCGUGAUUAUGAGUGUGC	S4	+	2863	2884	2	45.4545	NO
GUUGUCGUGAUUAUGAGUGU	S4	+	2863	2882	1	40	NO
GUUGUCGUGAUUAUGAGUGUG	S4	+	2863	2883	1	42.8571	NO
UUGUCGUGAUUAUGAGUGUG	S4	+	2864	2883	1	40	NO
UGUCGUGAUUAUGAGUGUGCU	S4	+	2865	2885	1	42.8571	NO
UCGUGAUUAUGAGUGUGCUUA	S4	+	2867	2887	1	38.0952	NO
UCGUGAUUAUGAGUGUGCUU	S4	+	2867	2886	1	40	NO
AUGAGUGUGCUUAUAUGACUGU	S4	+	2875	2896	1	36.3636	NO
AGUGUGCUUAUAUGACUGUUA	S4	+	2878	2898	1	33.3333	NO
GUGUGCUUAUAUGACUGUUAU	S4	+	2879	2899	1	33.3333	NO
UAUAUGACUGUUAUCGAUG	S4	+	2886	2904	1	31.5789	NO
AUGACUGUUAUCGAUGAUGAU	S4	+	2889	2909	2	33.3333	NO
AUGACUGUUAUCGAUGAUGAUA	S4	+	2889	2910	1	31.8182	NO
UGACUGUUAUCGAUGAUGAUAC	S4	+	2890	2911	2	36.3636	NO
UGACUGUUAUCGAUGAUGAU	S4	+	2890	2909	1	35	NO
AUUAUGUGGGAUACGAUAGAGC	S4	+	2920	2941	1	40.9091	NO
UUAUGUGGGAUACGAUAG	S4	+	2921	2938	1	38.8889	NO
UACGAUAGAGCUUCUGUGCU	S4	+	2931	2950	1	45	NO
UACGAUAGAGCUUCUGUGCUGG	S4	+	2931	2952	1	50	NO
ACGAUAGAGCUUCUGUGCUGGA	S4	+	2932	2953	1	50	NO
UCUGUGCUGGAUGUUAAACGUG	S4	+	2943	2964	1	45.4545	NO
CUGUGCUGGAUGUUAAACGUG	S4	+	2944	2964	1	47.619	NO
UGCUGGAUGUUAAACGUGGAAU	S4	+	2947	2968	1	40.9091	NO
UGCUGGAUGUUAAACGUGGA	S4	+	2947	2966	1	45	NO
AAUGCAUGACGAUUUAAAACCU	S4	+	3149	3170	1	31.8182	2	5G->C	7G->U
AUGCAUGACGAUUUAAAACCU	S4	+	3150	3170	1	33.3333	2	4G->C	6G->U
AGAUAUAACUAGUGCGGAUGUG	S4	+	3194	3215	2	40.9091	NO
AUAUAACUAGUGCGGAUGUGG	S4	+	3196	3216	2	42.8571	NO
UAUAACUAGUGCGGAUGU	S4	+	3197	3214	1	38.8889	NO
AUAACUAGUGCGGAUGUGGCU	S4	+	3198	3218	3	47.619	NO
UAUCAUGCCGUCGCUACUGUC	S4	+	3243	3263	1	52.381	NO
UCAUGCCGUCGCUACUGUCAGU	S4	+	3245	3266	1	54.5455	NO
UCAUGCCGUCGCUACUGUCAG	S4	+	3245	3265	1	57.1429	NO
AUGCCGUCGCUACUGUCAGUGU	S4	+	3247	3268	2	54.5455	NO
AUGCCGUCGCUACUGUCAGUG	S4	+	3247	3267	1	57.1429	NO
UGCCGUCGCUACUGUCAGUGU	S4	+	3248	3268	1	57.1429	NO
AUUUCGCGCCGGUUUAUAACUU	S4	+	3397	3418	1	40.9091	NO
UUUCGCGCCGGUUUAUAACUU	S4	+	3398	3418	2	42.8571	NO
UUCGCGCCGGUUUAUAACUU	S4	+	3399	3418	2	45	NO
GAAAGUAAAUGUGCAGGCCCU	S4	-	20	40	1	47.619	NO
AAAGUAAAUGUGCAGGCCCU	S4	-	21	40	1	45	NO
AGUAAAUGUGCAGGCCCUCAUU	S4	-	23	44	1	45.4545	NO
AAUUACAGACAUUAGAAGAAA	S4	-	62	82	1	23.8095	NO
CAUCAGCCUAUUUUUAUUACAA	S4	-	123	144	1	27.2727	NO
CACUCUACGAGUUAAUCCUGU	S4	-	191	211	1	42.8571	NO
GGCUCUGGCUCAAUGUCAAUU	S4	-	282	302	1	47.619	NO
AACGUCUUCCAGCUUACU	S4	-	364	381	1	44.4444	NO
AACGUCUUCCAGCUUACUUAAA	S4	-	364	385	1	36.3636	NO
ACGUCUUCCAGCUUACUUAAA	S4	-	365	385	2	38.0952	NO
CAUUGUCUCGUACCAACUGAA	S4	-	474	494	1	42.8571	NO
UCUAAAUCUACGAACAAAGGAG	S4	-	509	530	1	36.3636	2	1G->U	2U->C
UUUACACAACGACUAUACUCA	S4	-	731	751	1	33.3333	NO
GCUGAUACCAACAGACCAAAU	S4	-	753	773	2	42.8571	NO
GAUACCAACAGACCAAAUCA	S4	-	756	775	3	40	NO
GAACCAACAGACCAAAUCA	S4	-	757	775	1	42.1053	2	1A->G	2U->A
UACCAUGCUCAAUUAAAAUUA	S4	-	921	941	1	23.8095	NO
AUCUCGGUACUAAUCGUUUAG	S4	-	949	969	2	38.0952	NO
UCCUUUUAACAGUGGAAGUCCU	S4	-	1082	1103	1	40.9091	NO
UUUAACAGUGGAAGUCCUA	S4	-	1086	1104	1	36.8421	NO
UUUAACAGUGGAAGUCCUAGU	S4	-	1086	1106	1	38.0952	NO
ACAGUGGAAGUCCUAGUAGUA	S4	-	1090	1110	1	42.8571	NO
GAUCUAAACUCAAACCUUUCCA	S4	-	1216	1237	1	36.3636	NO
AGUGCAUGCCGGUUGAUUGAUU	S4	-	1380	1401	1	45.4545	NO
UUUGUUUGAAGUUUCAGAGCAC	S4	-	1454	1475	1	36.3636	NO
AGUUUCAGAGCACAUUCGAAU	S4	-	1463	1483	2	38.0952	NO
UCGAAUGAUGUUCGAAAGCCGU	S4	-	1478	1499	1	45.4545	NO
CCGUUUUCUCAGUCCUUAUGCA	S4	-	1496	1517	1	45.4545	NO
GUUUUCUCAGUCCUUAUGCAA	S4	-	1498	1518	1	38.0952	NO
CUCAGUCCUUAUGCAAUGUAU	S4	-	1503	1523	1	38.0952	NO
CAGUCCUUAUGCAAUGUAUUC	S4	-	1505	1525	1	38.0952	NO
AGGUGGUCAUGACGUUUUGAU	S4	-	1541	1561	1	42.8571	NO
ACAGAUGAGAGUAGAUUAUCCG	S4	-	1566	1587	1	40.9091	NO
GAUGAGAGUAGAUUAUCCGAU	S4	-	1569	1589	1	38.0952	NO
CACAGCUCAGAGGAAAGUAUU	S4	-	1601	1621	1	42.8571	NO
CUCCAAUCACAGCAGACGUUG	S4	-	1792	1812	1	52.381	NO
UCCAAUCACAGCAGACGUUGA	S4	-	1793	1813	1	47.619	NO
CAACCCAUGAGUAUCGUCUUU	S4	-	1908	1928	1	42.8571	NO
ACCCAUGAGUAUCGUCUUUCU	S4	-	1910	1930	2	42.8571	NO
GAAUGGCCAGGUAAAAAAG	S4	-	2016	2034	1	42.1053	NO
UGAGUUCAGUCACUGCUAUU	S4	-	2215	2234	1	40	NO
AGUUCAGUCACUGCUAUUCUU	S4	-	2217	2237	1	38.0952	NO
ACAGCUGAGUCAAUUCCG	S4	-	2355	2372	1	50	NO
GCUGAGUCAAUUCCGGAUGAU	S4	-	2358	2378	1	47.619	NO
AGCGAACACAAGCCAGAAGGAA	S4	-	2691	2712	1	50	NO
CUGAAGGCUUUGCAUUUUGAU	S4	-	2802	2822	1	38.0952	NO
UCUACUAGAGACGAAUUGGA	S4	-	3063	3082	1	40	NO
UGCCGUCGCUACUGUCAGUGU	S4	-	3248	3268	1	57.1429	NO
AUGAUUAUUCACGACUUUGAAG	S5	+	148	169	1	31.8182	NO
UGAUUAUUCACGACUUUGA	S5	+	149	167	1	31.5789	NO
UUCACGACUUUGAAGACACC	S5	+	155	174	1	45	NO
UCGACCGAACUAUUGAAUCCAU	S5	+	227	248	3	40.9091	NO
CGACCGAACUAUUGAAUCCAUU	S5	+	228	249	1	40.9091	NO
ACCGAACUAUUGAAUCCAUU	S5	+	230	249	1	35	NO
CCGAACUAUUGAAUCCAUUCUU	S5	+	231	252	1	36.3636	NO
CCGAACUAUUGAAUCCAUUCU	S5	+	231	251	1	38.0952	NO
ACGCGAAAUUGGGUAACCCUCU	S5	+	305	326	1	50	NO
UUCCAGGUCUUGAAAAACUUUU	S5	+	368	389	1	31.8182	NO
AAACUUUUUGUUGAUCGCGAAA	S5	+	382	403	1	31.8182	NO
UUUGUUGAUCGCGAAAGAUGGG	S5	+	388	409	1	45.4545	NO
GUUGAUCGCGAAAGAUGG	S5	+	391	408	1	50	NO
ACUUCCUACGUAGACAAAGUGA	S5	+	736	757	1	40.9091	NO
CUUCCUACGUAGACAAAGUGA	S5	+	737	757	1	42.8571	NO
UACGUAGACAAAGUGACAAAC	S5	+	742	762	1	38.0952	NO
CAAAGUGACAAACAACGACGU	S5	+	750	770	1	42.8571	NO
CAAAGUUGGUUACAUUGAUGGA	S5	+	960	981	1	36.3636	NO
AUGUCUUACAACUGGAGAAGCA	S5	+	1279	1300	1	40.9091	NO
GACGGUUGGUUGAAAGACAUG	S5	+	1472	1492	2	47.619	NO
UAGGAAGACAUGAAGAUU	S5	+	1481	1498	2	33.3333	2	2U->A	4A->G
AAAGACAUGAAGAUUUGACGUA	S5	+	1484	1505	1	31.8182	NO
AAAGACAUGAAGAUUUGACGU	S5	+	1484	1504	1	33.3333	NO
AAGACAUGAAGAUUUGACGUA	S5	+	1485	1505	1	33.3333	NO
AUUUGACGUACAACAAGACUAC	S5	+	1496	1517	2	36.3636	NO
UUUGACGUACAACAAGACUAC	S5	+	1497	1517	1	38.0952	NO
UGACGUACAACAAGACUACUG	S5	+	1499	1519	3	42.8571	NO
CGUUUCUGAUUACUUAACAUC	S5	+	1590	1610	1	33.3333	NO
AACGCCGAUUGCUGAACAUUC	S5	+	1722	1742	1	47.619	NO
CCGAUUGCUGAACAUUCAG	S5	+	1726	1744	2	47.3684	NO
UAUCGAUUUUUGCUUCCUGGAA	S5	+	1785	1806	1	36.3636	NO
AUCGAUUUUUGCUUCCUGGAA	S5	+	1786	1806	3	38.0952	NO
CAUUCACUCGUCAUUCGAUUC	S5	+	1819	1839	1	42.8571	NO
UCCCUGUACGAUCUUGUUGUGA	S5	+	1900	1921	2	45.4545	NO
CCCUGUACGAUCUUGUUGUGA	S5	+	1901	1921	1	47.619	NO
CCUGUACGAUCUUGUUGUGAAU	S5	+	1902	1923	1	40.9091	NO
CUGUACGAUCUUGUUGUGA	S5	+	1903	1921	1	42.1053	NO
CUGUACGAUCUUGUUGUGAAU	S5	+	1903	1923	1	38.0952	NO
AUGUAAGAUCUUGUUGUGAA	S5	+	1903	1922	1	30	2	1C->A	6C->A
UGUACGAUCUUGUUGUGAAUUG	S5	+	1904	1925	2	36.3636	NO
GUACGAUCUUGUUGUGAAUUG	S5	+	1905	1925	1	38.0952	NO
UACGAUCUUGUUGUGAAUUGU	S5	+	1906	1926	2	33.3333	NO
CGAUCUUGUUGUGAAUUGUAA	S5	+	1908	1928	1	33.3333	NO
AUGGAAUUUGGUUGACAUUG	S5	+	1962	1981	1	35	NO
UUACUUACGAUCUAAUGAUGAU	S5	+	2048	2069	1	27.2727	NO
UACGAUCUAAUGAUGAUUACCU	S5	+	2053	2074	1	31.8182	NO
UCGAACAAACUGAUUUCUUUC	S5	+	2254	2274	1	33.3333	NO
UCUUUCAUGGAUGGUGUGAUC	S5	+	2269	2289	1	42.8571	NO
AUGGAUGGUGUGAUCAGUGCC	S5	+	2275	2295	1	52.381	NO
AUGUCCACUAGCAUCGAAUUCU	S5	+	2296	2317	1	40.9091	NO
UGUCCACUAGCAUCGAAUUCU	S5	+	2297	2317	1	42.8571	NO
CUUCUGAGAUGAACGUUGC	S5	+	2366	2384	1	47.3684	NO
CUGAGAUGAACGUUGCGAAAC	S5	+	2369	2389	1	47.619	NO
UGAGAUGAACGUUGCGAAACA	S5	+	2370	2390	1	42.8571	NO
AUUUACGAUCUUCUCGACCAAA	S5	+	2435	2456	1	36.3636	NO
AUUUACGAUCUUCUCGACCAA	S5	+	2435	2455	1	38.0952	NO
UACGAUCUUCUCGACCAAACCA	S5	+	2438	2459	1	45.4545	NO
ACGGGUUGUUCACAUCAGAAGA	S5	+	2501	2522	1	45.4545	NO
UCUCAGAUCAUUUGGAAAAG	S5	+	2541	2560	2	35	NO
CAACAAUCAUCCCUGUGCGCU	S5	+	2622	2642	1	52.381	NO
CCCUGUGCGCUUCGACUUAGAA	S5	+	2632	2653	1	54.5455	NO
CCUGUGCGCUUCGACUUAGA	S5	+	2633	2652	1	55	NO
CCUGUGCGCUUCGACUUAGAA	S5	+	2633	2653	1	52.381	NO
CUGUGCGCUUCGACUUAGAAA	S5	+	2634	2654	1	47.619	NO
UGUGCGCUUCGACUUAGAAAUC	S5	+	2635	2656	1	45.4545	NO
UCGACUUAGAAAUCUCGGACAU	S5	+	2643	2664	2	40.9091	NO
AAAUCUCGGACAUUUUGUCUU	S5	+	2652	2672	1	33.3333	NO
AAUAAAACGAUGUCUGACUUAU	S5	+	2951	2972	1	27.2727	NO
AUAAAACGAUGUCUGACUUAUC	S5	+	2952	2973	2	31.8182	NO
AAACGAUGUCUGACUUAUCUU	S5	+	2955	2975	2	33.3333	NO
AACGAUGUCUGACUUAUCUUC	S5	+	2956	2976	1	38.0952	NO
GUGUGUUAUCCCUGGCUGC	S5	+	3079	3097	1	57.8947	NO
GAGGCGCGUGAACAGGUG	S5	+	3104	3121	1	66.6667	NO
GGGGAGUGAAUACAGCUGAUGU	S5	+	3145	3166	1	50	NO
GGGAGUGAAUACAGCUGAUGU	S5	+	3146	3166	1	47.619	NO
GUUCGAAAGUGAAGAUGACCA	S5	-	23	43	1	42.8571	2	1A->G	4U->C
AAUUCUCAACCACGAACAAGCA	S5	-	102	123	1	40.9091	NO
ACCACGAACAAGCAGACAACA	S5	-	110	130	1	47.619	NO
CACUCUUUUGACCACACUGAUG	S5	-	129	150	1	45.4545	NO
ACUCUUUUGACCACACUGAUG	S5	-	130	150	1	42.8571	NO
GCUAGAUCGAAAAAUGAGUCAA	S5	-	432	453	1	36.3636	NO
UCCUUAACAUUUCCAUUUCCG	S5	-	488	508	1	38.0952	NO
UACGUUUCCGCUAUGAUCAUA	S5	-	526	546	1	38.0952	NO
ACAUUCCUAUUCUUGGCCUA	S5	-	641	660	1	40	NO
CCUACGUAGACAAAGUGACAAA	S5	-	740	761	1	40.9091	NO
CAUCAGUCUAAAAGUUCAUACU	S5	-	846	867	1	31.8182	NO
UCAGUCUAAAAGUUCAUA	S5	-	848	865	1	27.7778	NO
AGUCUAAAAGUUCAUACUCAC	S5	-	850	870	1	33.3333	NO
AAAGUUCAUACUCACAAAUCA	S5	-	856	876	1	28.5714	NO
GAUGGAAUCAGUCGUGACGAAU	S5	-	976	997	1	45.4545	NO
UGAUCAGGAAACCAAGACAUU	S5	-	1059	1079	2	38.0952	NO
AGUUUUCCACUCAAAUGUCU	S5	-	1265	1284	1	35	NO
CCACUCAAAUGUCUUACAACUG	S5	-	1271	1292	2	40.9091	NO
UCUCAAGCAGGAAUACGAAAA	S5	-	1665	1685	1	38.0952	NO
CGCAUAUAACGAGUCUUUCUU	S5	-	1761	1781	1	38.0952	NO
ACUGUCAUUCACUCGUCAUUC	S5	-	1814	1834	1	42.8571	NO
GUCCCUGUACGAUCUUGUUGU	S5	-	1899	1919	1	47.619	NO
AGCAGAGUUGGAUGGAAUUUG	S5	-	1951	1971	1	42.8571	NO
GCAGAGUUGGAUGGAAUUUGGU	S5	-	1952	1973	1	45.4545	NO
UGCAAUACCUCAUACCUGAA	S5	-	2090	2109	1	40	2	1C->U	2A->G
ACUUUAAGCUGCAUUCCGGCAA	S5	-	2188	2209	1	45.4545	NO
GCAUUCCGGCAACGUUUUUAG	S5	-	2198	2218	1	47.619	NO
AGCAAAUCACAUACUAAUCGAA	S5	-	2217	2238	1	31.8182	NO
GGUGUGAUCAGUGCCAUGUCCA	S5	-	2281	2302	1	54.5455	NO
GCCAUGUCCACUAGCAUCGAA	S5	-	2293	2313	1	52.381	NO
GCCAUGUCCACUAGCAUCGAAUU	S5	-	2293	2315	1	47.8261	NO
ACGUUGCGAAACAGUCUCCAAU	S5	-	2378	2399	1	45.4545	NO
GUUGCGAAACAGUCUCCAAUC	S5	-	2380	2400	1	47.619	NO
AACAGUCUCCAAUCGCAGGAA	S5	-	2387	2407	1	47.619	NO
AUCUCCAAGAAACAGAACGGGU	S5	-	2485	2506	1	45.4545	NO
GAACGGGUUGUUCACAUCAGA	S5	-	2499	2519	2	47.619	NO
GAACGGGUUGUUCACAUCAGAA	S5	-	2499	2520	1	45.4545	NO
CAGAAGAAAUGUGCAUGUCUUAU	S5	-	2516	2538	1	34.7826	NO
GUCUUAUAAUCUCAGAUCAUUU	S5	-	2532	2553	1	27.2727	NO
UGGGACAUCAAGAAACAGCAA	S5	-	2744	2764	1	42.8571	NO
GCAAUUGAAGCAGUUCGAUCCA	S5	-	2761	2782	1	45.4545	NO
AGUUCGAUCCAACACAAUCACU	S5	-	2772	2793	1	40.9091	NO
UAUCUUCUACGCUUAACAAUUG	S5	-	2970	2991	1	31.8182	NO
GGGGGGAGUGAAUACAGCUGAU	S5	-	3143	3164	2	54.5455	NO
GGGGGAGUGAAUACAGCUGAU	S5	-	3144	3164	1	52.381	NO
GUUAUCCAUUGCGAACCUGAGA	S6	+	24	45	1	45.4545	NO
CAACAAUGAAGUCGAGAACA	S6	+	156	175	1	40	NO
ACGUACUCAAUCUGUCCAAAAC	S6	+	374	395	1	40.9091	NO
CGUACUCAAUCUGUCCAAAAC	S6	+	375	395	1	42.8571	NO
UCAAUCUGUCCAAAACUCAAAC	S6	+	380	401	1	36.3636	NO
AUGAUGAUUCUGAAUUUAAGA	S6	+	572	592	1	23.8095	NO
AUCGAAAGAAUUCAUGACUU	S6	+	648	667	1	30	NO
AUCGAAAGAAUUCAUGACUUCU	S6	+	648	669	1	31.8182	NO
AUCAUCACCGACUCUGAAUUAGA	S6	+	694	716	1	39.1304	NO
AUCAUCACCGACUCUGAAUUAG	S6	+	694	715	1	40.9091	NO
UCACCGACUCUGAAUUAGAAUU	S6	+	698	719	3	36.3636	NO
ACCGACUCUGAAUUAGAAUUUG	S6	+	700	721	3	36.3636	NO
CCGACUCUGAAUUAGAAUUUG	S6	+	701	721	2	38.0952	NO
CGACUCUGAAUUAGAAUUUG	S6	+	702	721	1	35	NO
AAAUUCACAACUUCUGAUCAACA	S6	+	996	1018	2	30.4348	NO
AAAUUCACAACUUCUGAUCAAC	S6	+	996	1017	1	31.8182	NO
UUCACAACUUCUGAUCAACAAA	S6	+	999	1020	1	31.8182	NO
ACAACUUCUGAUCAACAAAAU	S6	+	1002	1022	1	28.5714	NO
ACUUCUGAUCAACAAAAUUA	S6	+	1005	1024	1	25	NO
AAUGACAUGAACGAACGUUUU	S6	+	1024	1044	2	33.3333	NO
ACGAACGUUUUGGUUCACUGGC	S6	+	1034	1055	1	50	NO
AUUUCAUGAUUGGAACUGUCC	S6	+	1067	1087	1	38.0952	NO
AGAACUUGUUUGGAUCAAAUC	S6	+	1121	1141	1	33.3333	NO
UUCACAACUGAUCUGGUCAAC	S6	+	1255	1275	1	42.8571	NO
UGUGUUGAUGACAGUUGAUGAU	S6	+	1386	1407	1	36.3636	NO
AUUCUGAAACUGACAACAAGC	S6	+	1460	1480	1	38.0952	NO
ACACUAGAAGUUCAAGAACAG	S6	+	1549	1569	1	38.0952	NO
UUGCAAGACGAUACUCUGAUGA	S6	+	1700	1721	1	40.9091	NO
AAGACGAUACUCUGAUGAA	S6	+	1704	1722	1	36.8421	NO
UCGGUUGAACGAAGCGAUUG	S6	+	2001	2020	1	50	NO
AUUGAUGAGUUGGAAAAAGCU	S6	+	2017	2037	1	33.3333	NO
GGAAAAAGCUGAAGACAGAA	S6	+	2028	2047	1	40	NO
UCCUCAUCUUUAUUCUGGCGUA	S6	+	2154	2175	1	40.9091	NO
UCAUCUUUAUUCUGGCGUAGA	S6	+	2157	2177	1	38.0952	NO
AUCUUUAUUCUGGCGUAGAUG	S6	+	2159	2179	2	38.0952	NO
CUUUAUUCUGGCGUAGAUGCU	S6	+	2161	2181	1	42.8571	NO
UUUAUUCUGGCGUAGAUG	S6	+	2162	2179	1	38.8889	NO
UAACUUUGGCGAUCUGACUUC	S6	+	2181	2201	2	42.8571	NO
UAACUUUGGCGAUCUGACUU	S6	+	2181	2200	1	40	NO
AACUUUGGCGAUCUGACUUCA	S6	+	2182	2202	1	42.8571	NO
ACUUUGGCGAUCUGACUUCACU	S6	+	2183	2204	1	45.4545	NO
CGAUCUGACUUCACUAUUGC	S6	+	2190	2209	1	45	NO
UGAUCAAGAUUGAUAGUAUCACU	S6	+	2219	2241	1	30.4348	NO
GAUCAAGAUUGAUAGUAUCACU	S6	+	2220	2241	3	31.8182	NO
AACGUUACUGUGUCUGAGAACC	S6	+	2257	2278	1	45.4545	NO
GUGUCUGAGAACCAAUGGAGC	S6	+	2266	2286	1	52.381	NO
AUGGAUUAUGUAGUUUGA	S6	+	2291	2308	1	27.7778	NO
CUGAAAUGCUGUCUGUAAAUC	S6	+	2336	2356	1	38.0952	NO
CAAGUCGGUUUAAUGAAUUU	S6	+	2356	2375	1	30	NO
UAACGGACAGAGAUCUCAUGUU	S6	+	2544	2565	1	40.9091	NO
ACAGAGAUCUCAUGUUGAACUG	S6	+	2550	2571	1	40.9091	NO
CAGAGAUCUCAUGUUGAAC	S6	+	2551	2569	1	42.1053	NO
AGAGAUCUCAUGUUGAACUGG	S6	+	2552	2572	1	42.8571	NO
CUAUUCGUCACCUUGCUCGGCA	S6	+	2607	2628	1	54.5455	NO
AGAGACUCAAAUCAGCUGAUG	S6	+	2629	2649	1	42.8571	NO
GAGAACGAGUUUAACAGAAU	S6	-	42	61	1	35	NO
UUCUUCUUCAGAAAGCUCCGUC	S6	-	213	234	1	45.4545	NO
CUUCUUCAGAAAGCUCCGUCAU	S6	-	215	236	3	45.4545	NO
UUCUUCAGAAAGCUCCGUCAU	S6	-	216	236	2	42.8571	NO
UUCUUCAGAAAGCUCCGUCAUUA	S6	-	216	238	1	39.1304	NO
AGAAAGCUCCGUCAUUACCAAA	S6	-	222	243	1	40.9091	NO
UGUCCAUCUAACAAAAUUU	S6	-	253	271	1	26.3158	2	1C->U	6G->A
CUCCACAACUUGAUUUCCGCA	S6	-	316	336	1	47.619	NO
ACGUACUCAAUCUGUCCAAAAC	S6	-	374	395	1	40.9091	NO
CAAUCUGUCCAAAACUCAAAC	S6	-	381	401	1	38.0952	NO
CUGUCCAAAACUCAAACUAUC	S6	-	385	405	1	38.0952	NO
ACUUUGUACACCGGAAAUAAAC	S6	-	517	538	1	36.3636	NO
CCAGAAAAAGAACGUUCAAA	S6	-	552	571	2	35	NO
ACGCGUCUUCAAAUGUGAUCAU	S6	-	677	698	1	40.9091	NO
UCAUGAUUGGAACUGUCCCUU	S6	-	1070	1090	1	42.8571	NO
AGUUUUCACAACUGAUCUGGUC	S6	-	1251	1272	1	40.9091	NO
CAGUUGCACCCUCAUUAAUCA	S6	-	1332	1352	1	42.8571	NO
GCACCCUCAUUAAUCACGUCAU	S6	-	1337	1358	3	45.4545	NO
CACCCUCAUUAAUCACGUCAU	S6	-	1338	1358	1	42.8571	NO
CCCUCAUUAAUCACGUCAUU	S6	-	1340	1359	1	40	NO
CCUCAUUAAUCACGUCAUUGAA	S6	-	1341	1362	1	36.3636	NO
AAGAGUUUAUUCCUCCCAACG	S6	-	1424	1444	1	42.8571	NO
UCCUCCCAACGCCACAUCUA	S6	-	1434	1453	1	55	NO
CUCAAAAGCAACAAACAUCA	S6	-	1520	1539	1	35	NO
GCAACAAACAUCAACGUCAAAA	S6	-	1527	1548	1	36.3636	NO
ACGUUCAUGGGCCGACGUAGU	S6	-	1572	1592	1	57.1429	NO
CUCACAAAUUGAAAGUCGAAA	S6	-	1733	1753	2	33.3333	NO
AAUUUGAGAGAACAAAGUGAUCG	S6	-	1843	1865	1	34.7826	NO
GAUCGUUUGACUAUCAGCUUGA	S6	-	1861	1882	1	40.9091	NO
AACAACUUGACGACGCUUAUUC	S6	-	1883	1904	1	40.9091	NO
CUGGUGAAAGAGAAAGAUGAA	S6	-	1909	1929	1	38.0952	NO
GCUAACUUUGGCGAUCUGACUU	S6	-	2179	2200	1	45.4545	NO
GUCUGAGAACCAAUGGAGCGC	S6	-	2268	2288	1	57.1429	NO
GUCUGUAAAUCAAGUCGGUUUA	S6	-	2346	2367	1	36.3636	NO
GAACUUCACCAACAUCGUU	S6	-	2385	2403	1	42.1053	NO
CCAUCUUUAACGGACAGAGAUCUCA	S6	-	2537	2561	1	44	NO
UCUUUAACGGACAGAGAUCUCAU	S6	-	2540	2562	1	39.1304	NO
UCUUUAACGGACAGAGAUCUCA	S6	-	2540	2561	1	40.9091	NO
CUUUAACGGACAGAGAUCUCAU	S6	-	2541	2562	3	40.9091	NO
CGGACAGAGAUCUCAUGUUGA	S6	-	2547	2567	3	47.619	NO
GGACAGAGAUCUCAUGUUGAAC	S6	-	2548	2569	1	45.4545	NO
GAUGGUAAGUCAGUUUUCUCUA	S6	-	2588	2609	5	36.3636	NO
CUCUAUUCGUCACCUUGCUCG	S6	-	2605	2625	1	52.381	NO
AAGUUUUUUUCGACCUGUCUGG	S7	+	1	22	1	40.9091	NO
AGAACAUAAAAGAACAUGGAUA	S7	+	26	47	4	27.2727	NO
AUAGACCUGCUCGAGAACAU	S7	+	45	64	1	45	NO
GACCUGCUCGAGAACAUU	S7	+	48	65	2	50	NO
GACCUGCUCGAGAACAUUU	S7	+	48	66	1	47.3684	NO
GAAAUUAACGUAGGAUGCACU	S7	+	152	172	2	38.0952	NO
UUCCGACUACUUCAGUUCCGUU	S7	+	196	217	1	45.4545	NO
UUGUUGGCAAUUAUUGAGUU	S7	+	325	344	1	30	NO
UUCCAAUCAAGAUUCAAGAGCU	S7	+	343	364	1	36.3636	NO
UCCAAUCAAGAUUCAAGAGCU	S7	+	344	364	3	38.0952	NO
UCAAGAUUCAAGAGCUUUGUG	S7	+	349	369	2	38.0952	NO
UGCACUUGACACUACUGAAACU	S7	+	442	463	2	40.9091	NO
UGAAGAUGUCGACGCACU	S7	+	472	489	1	50	NO
UGGAUAUUCUACUUCUGAGA	S7	+	649	668	1	35	NO
AUGAAAACCCAUCUACCUGU	S7	+	858	877	1	40	NO
AAUAUCUGCGUCAGCUAGAAGUUGAA	S7	+	978	1003	1	38.4615	NO
UAUCUGCGUCAGCUAGAAGUUGAA	S7	+	980	1003	1	41.6667	NO
UUAGAUCUGAAGUCCCUAUUG	S7	+	1044	1064	1	38.0952	NO
UUAGAUCUGAAGUCCCUAUUGU	S7	+	1044	1065	1	36.3636	NO
UCUCCAUCAUCUUAACUCUA	S7	+	1100	1119	1	35	NO
GCCAAGACUUUGAUGAUUACGA	S7	+	1257	1278	1	40.9091	NO
AGGUAUUUGAAUCUCUAGACGC	S7	+	1374	1395	1	40.9091	NO
AGGUAUUUGAAUCUCUAGACG	S7	+	1374	1394	1	38.0952	NO
UUUGAAUCUCUAGACGCUCCU	S7	+	1379	1399	1	42.8571	NO
UCGUUAAUCUAUUCUGAAGU	S7	+	1412	1431	1	30	NO
AUGGUGCGACAUUGACAAUUUU	S7	+	1441	1462	1	36.3636	NO
AACAUUUUGUGGACUGCAGUUG	S7	+	1556	1577	1	40.9091	NO
UGCAGUUGGUCUUUUAACUAA	S7	+	1570	1590	1	33.3333	NO
UGGGAUUUAAUGAAUGACGA	S7	+	1658	1677	1	35	NO
AUGACGAUUUAAAAAUAGGAUU	S7	+	1671	1692	1	22.7273	NO
CGAUUUAAAAAUAGGAUUUGUU	S7	+	1675	1696	1	22.7273	NO
CAAAUAUUUAGUAGAAGCAGAACG	S7	+	1955	1978	1	33.3333	NO
UUUAGUAGAAGCAGAACGCA	S7	+	1961	1980	1	40	NO
GUAUUAAUGGCACAUGUGGAUA	S7	+	1982	2003	2	36.3636	NO
AUGGCACAUGUGGAUAUAGAU	S7	+	1988	2008	1	38.0952	NO
CUGAAUUUGUAAUGUCUCGUC	S7	+	2084	2104	1	38.0952	NO
UUUUUAAUGUUGGUGGAAUCUC	S7	+	2121	2142	1	31.8182	NO
AAGUUUUUUUCGACCUGUCUGGA	S7	-	1	23	1	39.1304	NO
GGACCAGAACAUAAAAGAA	S7	-	21	39	1	36.8421	NO
UGAGAAUUUACAAAGACGACAC	S7	-	108	129	1	36.3636	NO
GAGAAUUUACAAAGACGACACU	S7	-	109	130	2	36.3636	NO
UCCCGACCUUCCUUUACAU	S7	-	247	265	2	47.3684	NO
UGAGUUCCAAUCAAGAUUCAA	S7	-	339	359	4	33.3333	NO
CGAGUUCUAAUCAAGAUUCAA	S7	-	339	359	1	33.3333	2	1U->C	8C->U
UUUCGGAAGGACGAUACCAUU	S7	-	420	440	1	42.8571	NO
GAAGAUGUCGACGCACUA	S7	-	473	490	1	50	NO
AAAUUGGGAUUCUAGAUCUAG	S7	-	613	633	1	33.3333	NO
AUUGGGAUUCUAGAUCUAGUCA	S7	-	615	636	1	36.3636	NO
AGAUCUAGUCAACCAAGCGUA	S7	-	626	646	1	42.8571	NO
GAGAAUUGCCUCGAUCAUUA	S7	-	665	684	1	40	NO
GAGAAUUGCCUCGAUCAUUACA	S7	-	665	686	1	40.9091	NO
AGAAUUGCCUCGAUCAUUAC	S7	-	666	685	1	40	NO
UAUCAACAGUUAUUUUAU	S7	-	835	852	1	16.6667	NO
CAUCUACCUGUAACGUGAGUCCA	S7	-	867	889	1	47.8261	NO
ACGUGAGUCCACGUAAGCCAA	S7	-	879	899	1	52.381	NO
UGAGUCCACGUAAGCCAAGUU	S7	-	882	902	2	47.619	NO
UGAGUCCACGUAAGCCAAGUUU	S7	-	882	903	1	45.4545	NO
GUCCACGUAAGCCAAGUUUGU	S7	-	885	905	2	47.619	NO
UUUAAUCAAAGAUUACAGCU	S7	-	940	959	1	25	NO
UAAUCAAAGAUUACAGCUCU	S7	-	942	961	1	30	NO
AAAGAUUACAGCUCUGUCAAA	S7	-	947	967	1	33.3333	NO
GGGAUUACAGCUCUGUCAAAG	S7	-	948	968	1	47.619	2	1A->G	2A->G
GCUCUGUCAAAGAAGUUCCU	S7	-	957	976	1	45	NO
UCUGUCAAAGAAGUUCCUAAA	S7	-	959	979	2	33.3333	NO
UCAGCUAGAAGUUGAACACCCA	S7	-	988	1009	1	45.4545	NO
ACAGUGGAGUUAGAUCUGAAG	S7	-	1035	1055	4	42.8571	NO
ACAGUGGAGUUAGAUCUGAAGU	S7	-	1035	1056	1	40.9091	NO
GGAGUUAGAUCUGAAGUCCCU	S7	-	1040	1060	1	47.619	NO
GAGUUAGAUCUGAAGUCCCUAU	S7	-	1041	1062	1	40.9091	NO
AUUGUUAAAGAAUCUCCAGGUACUU	S7	-	1061	1085	1	32	NO
UGUUUUUGAAUCUCCAUCAU	S7	-	1090	1109	1	30	NO
ACUCUAUUUCUUUAUUAU	S7	-	1114	1131	2	16.6667	NO
GAUCCUUUAGAUCCAGAAGUCA	S7	-	1226	1247	1	40.9091	NO
UCCUUUAGAUCCAGAAGUCAA	S7	-	1228	1248	2	38.0952	NO
UUUAGAUCCAGAAGUCAAUU	S7	-	1231	1250	1	30	NO
AAAUUCAAAUCCCAACAUUU	S7	-	1543	1562	1	25	NO
GUUACCAAUGUUAACAGUGCAU	S7	-	1801	1822	2	36.3636	NO
AAGAGUAUGAGAAAAACGAAA	S7	-	2045	2065	1	28.5714	NO
AAGAUGAUUGGCACCUAUGAUG	S8	+	22	43	1	40.9091	NO
UGACCGGAUUUCUUUAAGACUA	S8	+	42	63	2	36.3636	NO
ACCGGAUUUCUUUAAGACU	S8	+	44	62	1	36.8421	NO
ACCGGAUUUCUUUAAGACUAU	S8	+	44	64	1	33.3333	NO
CGGAUUUCUUUAAGACUAU	S8	+	46	64	2	31.5789	NO
CUGAAUAUGCGGAACAACU	S8	+	191	209	1	42.1053	NO
UGAAUAUGCGGAACAACUAGC	S8	+	192	212	2	42.8571	NO
AUAUGCGGAACAACUAGC	S8	+	195	212	1	44.4444	NO
UGCGGAACAACUAGCAGAUGAG	S8	+	198	219	1	50	NO
AUUUGACCGUAACUGAACGUG	S8	+	632	652	4	42.8571	NO
UGGGCUUCCAAUUUGAUCACUC	S8	+	667	688	2	45.4545	NO
UCCUUACGAAAUUAACUGUGG	S8	+	714	734	1	38.0952	NO
UAACUGUGGAAAUAUUAAUGU	S8	+	726	746	1	23.8095	NO
AUGCUAAGACGAAUGUUACUCG	S8	+	779	800	1	40.9091	NO
AUGCUAAGACGAAUGUUACUC	S8	+	779	799	1	38.0952	NO
AAGACGAAUGUUACUCGAGCU	S8	+	784	804	2	42.8571	NO
CGAAUGUUACUCGAGCUAGAUU	S8	+	788	809	1	40.9091	NO
UUAAAUAAUUGUGUGGCUCUA	S8	+	919	939	1	28.5714	NO
UAAAUAAUUGUGUGGCUCUAG	S8	+	920	940	1	33.3333	NO
AAAUAAUUGUGUGGCUCUAGGCG	S8	+	921	943	1	43.4783	NO
AAAUAAUUGUGUGGCUCUA	S8	+	921	939	1	31.5789	NO
AAUAAUUGUGUGGCUCUAGGCG	S8	+	922	943	3	45.4545	NO
AAUAAUUGUGUGGCUCUAGG	S8	+	922	941	1	40	NO
AAUAAUUGUGUGGCUCUAGGC	S8	+	922	942	1	42.8571	NO
AUAAUUGUGUGGCUCUAGG	S8	+	923	941	1	42.1053	NO
AUAAUUGUGUGGCUCUAGGCG	S8	+	923	943	1	47.619	NO
UAAUUGUGUGGCUCUAGGC	S8	+	924	942	1	47.3684	NO
GAAGGAUUUGUUACGUGU	S8	+	1038	1055	1	38.8889	NO
AAGUUAUUGGAAACAAAGGGG	S8	+	1079	1099	1	38.0952	NO
AAAUAGUGGGAUAUAGAAGAUU	S8	+	1448	1469	1	27.2727	NO
AGUGGGAUAUAGAAGAUUCAU	S8	+	1452	1472	1	33.3333	NO
AUUAGCGUUCGUACCUCAUUCG	S8	+	1548	1569	1	45.4545	NO
UCGUACCUCAUUCGCUGGCAUA	S8	+	1556	1577	1	50	NO
AACAGCUGUGUCUAUUCUUUGC	S8	+	1776	1797	1	40.9091	NO
AAUAUCUUGAUGGCAGACUAG	S8	+	1863	1883	3	38.0952	NO
AAUAUCUUGAUGGCAGACUAGG	S8	+	1863	1884	1	40.9091	NO
UCGAUGUAGAUUCUAGUGAAGU	S8	+	1885	1906	11	36.3636	NO
AUGUAGAUUCUAGUGAAGUG	S8	+	1888	1907	2	35	NO
AUGUAGAUUCUAGUGAAGUGUG	S8	+	1888	1909	1	36.3636	NO
UGUAGAUUCUAGUGAAGUG	S8	+	1889	1907	3	36.8421	NO
UUAGUCUCUCCUUCCCUUUCU	S8	-	172	192	1	42.8571	NO
GCGGAACAACUAGCAGAUGAGU	S8	-	199	220	1	50	NO
AACAUCCUAUCUUUACACCUU	S8	-	233	253	1	33.3333	NO
ACACCUUCUCAAUUAUUUUCCA	S8	-	247	268	1	31.8182	NO
ACUCCUCAGUUCUCUUCGACCCA	S8	-	368	390	1	52.1739	NO
CCUCAGUUCUCUUCGACCCAC	S8	-	371	391	1	57.1429	NO
CCACUCCAGAACAUUCUUAU	S8	-	392	411	1	40	NO
CACUCCAGAACAUUCUUAUUA	S8	-	393	413	1	33.3333	NO
ACUCCAGAACAUUCUUAUUACA	S8	-	394	415	1	31.8182	NO
AGUGAGAGAGCUAGUUUCGGC	S8	-	553	573	1	52.381	NO
GCUUUUUGAGAAGAACAGCCAU	S8	-	572	593	2	40.9091	NO
GAAGAACAGCCAUGGUGAGAUU	S8	-	581	602	4	45.4545	NO
AAUUCAUUUUUUAUCCUA	S8	-	600	617	1	16.6667	2	2U->A	5G->C
UCCUACAAAUAUAACAAUGAU	S8	-	613	633	1	23.8095	NO
ACUUCUCUUCCUUACGAAAUUA	S8	-	706	727	1	31.8182	NO
ACGUAACGAUCAGGCAAUAUC	S8	-	879	899	1	42.8571	NO
CGUCGUCACUAUCAGAAU	S8	-	1020	1037	1	44.4444	2	1U->C	4U->C
GUAGUUGACAGCGAUGAUUAU	S8	-	1153	1173	1	38.0952	NO
UGACAGCGAUGAUUAUGGUAAAUU	S8	-	1158	1181	1	33.3333	NO
GAAACAAUCAGAGAAUGACAA	S8	-	1299	1319	1	33.3333	NO
AUUCAAGGAUCUAAAAUAGUG	S8	-	1435	1455	1	28.5714	NO
AAGGAUCUAAAAUAGUGG	S8	-	1439	1456	1	33.3333	NO
AGUUAUCGGAAUUCUUCCACG	S8	-	1608	1628	1	42.8571	NO
UGCGAAUCAGAUGUUACACAG	S8	-	1665	1685	1	42.8571	NO
CGAAUCAGAUGUUACACAG	S8	-	1667	1685	1	42.1053	NO
CCUUUUUGGGUCCGACUCAU	S8	-	1825	1844	2	50	NO
AGAGAAUGGCAGACCUAGAGC	S9	+	48	68	1	52.381	NO
AGAGAAUGGCAGACCUAGAGCG	S9	+	48	69	1	54.5455	NO
AGCGUAGAACGUUUGGAUCAUA	S9	+	66	87	1	40.9091	NO
CGACGACGGCAUUUUUGAACU	S9	+	196	216	1	47.619	NO
AAACGUGUUAUUGUGGAUUUAA	S9	+	252	273	1	27.2727	NO
AUCUCCCAAAUCUAGAACGUG	S9	+	282	302	1	42.8571	NO
AAAUCUAGAACGUGACUUUA	S9	+	289	308	1	30	NO
ACAGAUCAAUUGGACUUGGCU	S9	+	350	370	1	42.8571	NO
AUUGGACUUGGCUAACUACGUU	S9	+	358	379	1	40.9091	NO
UUGGACUUGGCUAACUACGUU	S9	+	359	379	3	42.8571	NO
AAGCGAAUCCUCAACUAAAGAC	S9	+	454	475	1	40.9091	NO
CUCCACUGAUUCAACUAAGAAUG	S9	+	505	527	1	39.1304	NO
CUUUGCUUCCUCUGUUAAAUC	S9	+	555	575	1	38.0952	NO
UUUGCUUCCUCUGUUAAAUC	S9	+	556	575	1	35	NO
CUUCCUCUGUUAAAUCGCGAAUC	S9	+	560	582	1	43.4783	NO
UUCCUCUGUUAAAUCGCGAAUC	S9	+	561	582	1	40.9091	NO
AGGAUUUUUGAUGCAUUUAGGU	S9	+	655	676	1	31.8182	NO
AGGAUUUUUGAUGCAUUU	S9	+	655	672	1	27.7778	NO
UUAUGAUCGUCAACUAACCGUU	S9	+	691	712	1	36.3636	NO
UAUGAUCGUCAACUAACCGUUG	S9	+	692	713	2	40.9091	NO
UUGUUGGCUAUGAAUAUCUAGU	S9	+	741	762	2	31.8182	NO
UUGUUGGCUAUGAAUAUCU	S9	+	741	759	1	31.5789	NO
UAUGAAUAUCUAGUCGGUACU	S9	+	749	769	2	33.3333	NO
AUUAUCAACUUGCAACUUUUG	S9	+	801	821	1	28.5714	NO
AGGUAUCAACGGUAGUGAGUC	S9	+	973	993	1	47.619	NO
UUAUUAAGUCCGACUUUUCUU	S9	+	1056	1076	1	28.5714	NO
UAUUAAGUCCGACUUUUCUUCA	S9	+	1057	1078	1	31.8182	NO
UAAGUCCGACUUUUCUUCACU	S9	+	1060	1080	1	38.0952	NO
GUCCGACUUUUCUUCACUUAA	S9	+	1063	1083	1	38.0952	NO
UCCGACUUUUCUUCACUUAAA	S9	+	1064	1084	1	33.3333	NO
AAUUGGACGUUUGAUACUUUAC	S9	+	1083	1104	1	31.8182	NO
AUGAAAUUUUUGAACGUCCUUUG	S9	+	1275	1297	1	30.4348	NO
UCUGAUUCGGAAUUGGAUGAUC	S9	+	1298	1319	1	40.9091	NO
UGGAUGAUCGAGUUGAAAAAUU	S9	+	1311	1332	1	31.8182	NO
UGUUUGUACUGUAGUUUUCUAC	S9	+	1516	1537	1	31.8182	NO
UUAGGACUGUAGUUUUCU	S9	+	1518	1535	1	33.3333	2	3U->A	5U->G
UUGCUGUAUAUCAUUCUUUGAC	S9	+	1593	1614	1	31.8182	NO
GCUGUAUAUCAUUCUUUGACC	S9	+	1595	1615	1	38.0952	NO
CUGUAUAUCAUUCUUUGACCGA	S9	+	1596	1617	1	36.3636	NO
CGAUUCUGGUUUAAUCAACUCC	S9	+	1624	1645	1	40.9091	NO
UUUCUAUUUUAUGUGACUCU	S9	+	1791	1810	1	25	NO
AUUUUAUGUGACUCUGAAAAUA	S9	+	1796	1817	1	22.7273	NO
AAGUUUUUAAGCCUGGAACUGACA	S9	-	2	25	1	37.5	2	2G->A	3U->G
AAGUUUUUAAGCCUGGAAC	S9	-	2	20	1	36.8421	2	2G->A	3U->G
AAGUUUUUAAGCCUGGAACUGAC	S9	-	2	24	1	39.1304	2	2G->A	3U->G
AACGCAAGAGAAUGGCAGACCU	S9	-	42	63	1	50	NO
ACGCAAGAGAAUGGCAGACCUA	S9	-	43	64	2	50	NO
GCAAGAGAAUGGCAGACCUAGA	S9	-	45	66	2	50	NO
GCAAGAGAAUGGCAGACCUAG	S9	-	45	65	1	52.381	NO
ACCAACAAGAAAUACAAACCUU	S9	-	121	142	1	31.8182	NO
CAAUCGACCGAGAAUCGUCU	S9	-	152	171	2	50	NO
CAAGAAAAUUCCCCUACUCGA	S9	-	178	198	1	42.8571	NO
UCGACGACGGCAUUUUUGAA	S9	-	195	214	1	45	NO
CGACGACGGCAUUUUUGAA	S9	-	196	214	1	47.3684	NO
ACCCACCUCCACUGAUUCAAC	S9	-	499	519	1	52.381	NO
CACCUCCACUGAUUCAACUAA	S9	-	502	522	1	42.8571	NO
AUCCAAAUUCUUAUGAUCGU	S9	-	681	700	1	30	NO
AAAUUCUUAUGAUCGUCAAC	S9	-	685	704	1	30	NO
UUACCCAUUCGAUCUUUUAAG	S9	-	826	846	1	33.3333	NO
CAACUUUCUUCACUAAUUUCCA	S9	-	851	872	1	31.8182	NO
CACUAAUUUCCACUCCAACUUC	S9	-	861	882	1	40.9091	NO
GGUGCCACACGUCAAACUGUU	S9	-	944	964	1	52.381	NO
GCCACACGUCAAACUGUUUUG	S9	-	947	967	1	47.619	NO
ACACGUCAAACUGUUUUGUUCA	S9	-	950	971	1	36.3636	NO
AUUAAGUCCGACUUUUCUUCAC	S9	-	1058	1079	1	36.3636	NO
UACAUUAUGAACCCACAGUCU	S9	-	1154	1174	1	38.0952	NO
CCACAGUCUUCAGUUAAUAUU	S9	-	1166	1186	2	33.3333	NO
CACAGUCUUCAGUUAAUAUUGA	S9	-	1167	1188	1	31.8182	NO
CACAGUCUUCAGUUAAUAUU	S9	-	1167	1186	1	30	NO
ACAGUCUUCAGUUAAUAUUGA	S9	-	1168	1188	2	28.5714	NO
CAGUCUUCAGUUAAUAUUGAU	S9	-	1169	1189	2	28.5714	NO
CAGUCUUCAGUUAAUAUUGA	S9	-	1169	1188	1	30	NO
UGAAUCCGCGAAACCAAUUAU	S9	-	1234	1254	1	38.0952	NO
AACGUCCUUUGUCUGAUUCGG	S9	-	1287	1307	1	47.619	NO
ACGUCCUUUGUCUGAUUCGGA	S9	-	1288	1308	2	47.619	NO
GUAGUUUUCUACAUAGUCAUU	S9	-	1526	1546	1	28.5714	NO
GGUUAACAACAUCAUUCACGAA	S9	-	1663	1684	1	36.3636	NO
ACGCUACCCAACAAAUUC	S9	-	1855	1872	1	44.4444	NO
CGCUACCCAACAAAUUCGUUC	S9	-	1856	1876	1	47.619	NO
GUGUGCCUCAAAGACUUUCAGA	S10	+	68	89	2	45.4545	NO
UGUGCCUCAAAGACUUUCAGA	S10	+	69	89	2	42.8571	NO
UGUGCCUCAAAGACUUUCAGAU	S10	+	69	90	1	40.9091	NO
UGUGCCUCAAAGACUUUC	S10	+	69	86	1	44.4444	NO
GUGCCUCAAAGACUUUCAGAU	S10	+	70	90	2	42.8571	NO
GUGCCUCAAAGACUUUCAGAUA	S10	+	70	91	1	40.9091	NO
ACACUUCUGUCUCACUUCAAC	S10	+	121	141	1	42.8571	NO
UGUCUCACUUCAACUCUCUUUU	S10	+	128	149	1	36.3636	NO
CAUUUACUGACUCGACUUCAU	S10	+	223	243	1	38.0952	NO
AUGCAGAACAAAUAGAACGAGU	S10	+	428	449	3	36.3636	NO
AUGCAGAACAAAUAGAACGAG	S10	+	428	448	1	38.0952	NO
CUGACGGUUUAGAAGUAAUUUU	S10	+	500	521	1	31.8182	NO
UGACGGUUUAGAAGUAAUUUU	S10	+	501	521	1	28.5714	NO
UAAAUGUUGUCGUGAAGUUCC	S10	+	585	605	1	38.0952	NO
AAUGUUGUCGUGAAGUUCCUGC	S10	+	587	608	1	45.4545	NO
AUGUUGUCGUGAAGUUCCUGCU	S10	+	588	609	1	45.4545	NO
UGUUGUCGUGAAGUUCCUGCU	S10	+	589	609	1	47.619	NO
AUUGACGGUGGAUACGAUUUC	S10	+	667	687	1	42.8571	NO
UUGACGGUGGAUACGAUUUCA	S10	+	668	688	1	42.8571	NO
CAUUAUUCCUGUUUCUGCACU	S10	+	792	812	1	38.0952	NO
CUGUCUGCACUUAGAAAAGGA	S10	+	970	990	1	42.8571	NO
UUCUAAGACGUUUGCUAAAAU	S10	+	1047	1067	1	28.5714	NO
UAGAGAAAGGUUCAUCGUUGCG	S10	+	1067	1088	1	45.4545	NO
UAAGACCGAAAUUGAAGACA	S10	+	1089	1108	1	35	NO
UAUUAAGUGCGAUCUGGAAAC	S10	+	1268	1288	1	38.0952	NO
CAAGCGGUGUAUAAAACAGAUC	S10	+	1510	1531	1	40.9091	NO
UCGCGAUCGUCUAAUUAAG	S10	+	1593	1611	1	42.1053	NO
GACCAACAAUCACACUUCUG	S10	-	110	129	1	45	NO
CAACAAUCACACUUCUGUCUCA	S10	-	113	134	1	40.9091	NO
UCUCACUUCAACUCUCUUUUU	S10	-	130	150	1	33.3333	NO
CCCCACAUCGCGUCAUCUCAA	S10	-	175	195	1	57.1429	NO
CACAUCGCGUCAUCUCAAA	S10	-	178	196	1	47.3684	NO
GAUGCAGAACAAAUAGAACGA	S10	-	427	447	3	38.0952	NO
AUGCAGAACAAAUAGAACGAGU	S10	-	428	449	1	36.3636	NO
UGCAGAACAAAUAGAACGAGU	S10	-	429	449	1	38.0952	NO
GCAGAACAAAUAGAACGAGU	S10	-	430	449	1	40	NO
AUGUUGUCGUGAAGUUCCU	S10	-	588	606	1	42.1053	NO
UGUCGUGAAGUUCCUGCUCAAA	S10	-	592	613	1	45.4545	NO
GCUAGUACAACAGACGUGA	S10	-	697	715	1	47.3684	NO
UGAAGAUCAAGAUGAGUACGAA	S10	-	939	960	1	36.3636	NO
GAAGAUCAAGAUGAGUACGAA	S10	-	940	960	1	38.0952	NO
GAUCAAGAUGAGUACGAACUAA	S10	-	943	964	1	36.3636	NO
UCAAUAUCUAGCCCUUACAAU	S10	-	1003	1023	1	33.3333	2	3U->A	4G->A
GUUGCGUAAGACCGAAAU	S10	-	1083	1100	1	44.4444	NO
AGUCAAAUCUAACGGUCAUGA	S10	-	1179	1199	1	38.0952	NO
CAAAUCUAACGGUCAUGAAAAA	S10	-	1182	1203	1	31.8182	NO
UAUCAUUUAGCUCCUGUAAUCA	S10	-	1348	1369	1	31.8182	NO
UUUGCCAAACAUCAUUCAA	S10	-	1494	1512	1	31.5789	NO
GGUGUAUAAAACAGAUCCUAG	S10	-	1515	1535	3	38.0952	NO
GGUGUAUAAAACAGAUCCUAGC	S10	-	1515	1536	2	40.9091	NO
GUGUAUAAAACAGAUCCUAGC	S10	-	1516	1536	1	38.0952	NO
GUAUAAAACAGAUCCUAGCAA	S10	-	1518	1538	2	33.3333	NO
GCAAAUUCAUCUACCAGUAAU	S10	-	1624	1644	1	33.3333	NO
AGUGACGACGGCUAGGGGGAAA	S10	-	1764	1785	1	59.0909	NO
