# Supplementary material for: Characteristics of siRNAs derived from Southern rice black-streaked dwarf virus in infected rice and their potential role in host gene regulation
Source: Virol J. 2017 Feb 10;14:27. doi: 10.1186/s12985-017-0699-3 (PMC5301327; doi:10.1186/s12985-017-0699-3)
Supplement: Additional file 3: Table S3. — List of the SRBSDV-derived siRNAs identified by deep sequencing from infected rice samples at 28 dpi. (XLSX 1015 kb) [file 12985_2017_699_MOESM3_ESM.xlsx]

## Sheet: vsiRNAs 28 dpi
Supplementary Table 3. List of the SRBSDV-derived siRNAs identified by deep sequencing from infected rice samples at 28 dpi.
vsiRNA sequence	Segment	Strand	Start position	End position	read count	GC%
UUUCGCCGACCUACGUAUCUCAUA	S1	+	8	31	2	45.8333
UCGCCGACCUACGUAUCUCAUA	S1	+	10	31	1	50
CGCCGACCUACGUAUCUCAUAG	S1	+	11	32	1	54.5455
CGUAUCUCAUAGACAAAUGGUG	S1	+	21	42	1	40.9091
CUCAUAGACAAAUGGUGGAAC	S1	+	26	46	1	42.8571
UCAUAGACAAAUGGUGGAACU	S1	+	27	47	1	38.0952
UCAUAGACAAAUGGUGGAACC	S1	+	27	47	1	42.8571
AUAGACAAAUGGUGGAACGAAA	S1	+	29	50	1	36.3636
AACGAAAGUUCAGUAGAUCUGC	S1	+	44	65	3	40.9091
ACGAAAGUUCAGUAGAUCUGCA	S1	+	45	66	1	40.9091
ACGAAAGUUCAGUAGAUCUGCC	S1	+	45	66	1	45.4545
ACGAAAGUUCAGUAGAUCUGC	S1	+	45	65	4	42.8571
CGAAAGUUCAGUAGAUCUGC	S1	+	46	65	2	45
GAAAGUUCAGUAGAUCUGCAGA	S1	+	47	68	4	40.9091
AAAGUUCAGUAGAUCUGCAGA	S1	+	48	68	1	38.0952
GUUCAGUAGAUCUGCAGA	S1	+	51	68	1	44.4444
CAGUAGAUCUGCAGAAAUUUGC	S1	+	54	75	4	40.9091
AAACCAACAGAGACCGAACAAU	S1	+	128	149	3	40.9091
AACCAACAGAGACCGAACAAUU	S1	+	129	150	3	40.9091
ACCAACAGAGACCGAACAAUUU	S1	+	130	151	3	40.9091
CCAACAGAGACCGAACAAUUU	S1	+	131	151	2	42.8571
CCAACAGAGACCGAACAAUUUC	S1	+	131	152	6	45.4545
CAACAGAGACCGAACAAUUU	S1	+	132	151	1	40
CAACAGAGACCGAACAAUUUC	S1	+	132	152	30	42.8571
AACAGAGACCGAACAAUU	S1	+	133	150	1	38.8889
AACAGAGACCGAACAAUUUCU	S1	+	133	153	1	38.0952
AACAGAGACCGAACAAUUUCUU	S1	+	133	154	1	36.3636
AACAGAGACCGAACAAUUUC	S1	+	133	152	2	40
AACAGAGACCGAACAAUUUCUC	S1	+	133	154	11	40.9091
ACAGAGACCGAACAAUUUCUC	S1	+	134	154	4	42.8571
CAGAGACCGAACAAUUUCUCAA	S1	+	135	156	1	40.9091
AGAGACCGAACAAUUUCUCAAA	S1	+	136	157	1	36.3636
CAUUCCCACAAUUUCUACCCC	S1	+	207	227	1	47.619
CAUUCCCACAAUUUCUACCCCU	S1	+	207	228	1	45.4545
CCUAUUUCAAUUGAAUCUCAA	S1	+	226	246	1	28.5714
CUAUUUCAAUUGAAUCUCAAU	S1	+	227	247	1	23.8095
UCAAUCAAAUUUGGAUGAACA	S1	+	243	263	1	28.5714
AAUCAAAUUUGGAUGAACAAAG	S1	+	245	266	1	27.2727
AAUCAAAUUUGGAUGAACAAAGA	S1	+	245	267	1	26.087
AUCAAAUUUGGAUGAACAAAGA	S1	+	246	267	1	27.2727
UUUGGAUGAACAAAGAACAUC	S1	+	252	272	3	33.3333
UUGGAUGAACAAAGAACAUC	S1	+	253	272	1	35
UUGGAUGAACAAAGAACAUCUU	S1	+	253	274	1	31.8182
AUGAACAAAGAACAUCUUACA	S1	+	257	277	1	28.5714
UGAACAAAGAACAUCUUACAUU	S1	+	258	279	4	27.2727
GAACAAAGAACAUCUUACAUU	S1	+	259	279	1	28.5714
ACAAAGAACAUCUUACAUUCAUC	S1	+	261	283	1	30.4348
CAAAGAACAUCUUACAUUCAU	S1	+	262	282	1	28.5714
AAAGAACAUCUUACAUUCAUC	S1	+	263	283	2	28.5714
AAGAACAUCUUACAUUCAUCU	S1	+	264	284	1	28.5714
UCGACUAGAUGACAUUUCGAC	S1	+	390	410	5	42.8571
CGACUAGAUGACAUUUCGACA	S1	+	391	411	2	42.8571
UAGAUGACAUUUCGACAGUGU	S1	+	395	415	1	38.0952
UUUCGACAGUGUUAAAUAAUGC	S1	+	404	425	2	31.8182
UCUCAAAUUAUUUGAAUCUGA	S1	+	438	458	1	23.8095
UAUUUGAAUCUGAUAAUGGUA	S1	+	446	466	1	23.8095
UAUUUGAAUCUGAUAAUGGUAU	S1	+	446	467	1	22.7273
AUUUGAAUCUGAUAAUGGUAUU	S1	+	447	468	2	22.7273
UUUGAAUCUGAUAAUGGUAUU	S1	+	448	468	1	23.8095
UUUGAAUGAAUGUGUUAUCCC	S1	+	468	488	1	33.3333
UUGAAUGAAUGUGUUAUCCCG	S1	+	469	489	3	38.0952
GAAUGAAUGUGUUAUCCCGAA	S1	+	471	491	1	38.0952
AUGAAUGUGUUAUCCCGAAUGA	S1	+	473	494	1	36.3636
AUGUGUUAUCCCGAAUGACGUU	S1	+	477	498	2	40.9091
UUAUCCCGAAUGACGUUAUAC	S1	+	482	502	2	38.0952
UUAUCCCGAAUGACGUUAUACA	S1	+	482	503	2	36.3636
UAUCCCGAAUGACGUUAUAC	S1	+	483	502	1	40
AUCCCGAAUGACGUUAUA	S1	+	484	501	1	38.8889
AUCCCGAAUGACGUUAUACAA	S1	+	484	504	3	38.0952
AUCCCGAAUGACGUUAUACAAA	S1	+	484	505	4	36.3636
UCCCGAAUGACGUUAUACAAA	S1	+	485	505	13	38.0952
UUUGCAUCCCUCUGAAAUUU	S1	+	522	541	1	35
UUUGGCAUUGAUGAAGUUAAUA	S1	+	556	577	1	27.2727
UUUGGCAUUGAUGAAGUUAAU	S1	+	556	576	12	28.5714
UUGGCAUUGAUGAAGUUAAU	S1	+	557	576	1	30
UUGGCAUUGAUGAAGUUAAUAA	S1	+	557	578	2	27.2727
UUGGCAUUGAUGAAGUUAAUA	S1	+	557	577	4	28.5714
UGGCAUUGAUGAAGUUAAUAA	S1	+	558	578	1	28.5714
UGGCAUUGAUGAAGUUAAUAACU	S1	+	558	580	1	30.4348
UGGCAUUGAUGAAGUUAAUAAC	S1	+	558	579	7	31.8182
UAACUUAGCGAUUAGUCCAAAG	S1	+	576	597	1	36.3636
UUAGCGAUUAGUCCAAAGAUU	S1	+	580	600	4	33.3333
CGAUUAGUCCAAAGAUUAGAU	S1	+	584	604	1	33.3333
UUAGUCCAAAGAUUAGAUAUUU	S1	+	587	608	1	22.7273
UUAGUCCAAAGAUUAGAUAUU	S1	+	587	607	3	23.8095
UCCAAAGAUUAGAUAUUUGCCU	S1	+	591	612	1	31.8182
CCAAAGAUUAGAUAUUUACCU	S1	+	592	612	1	28.5714
ACGAUAAUUCUCCUUUGAAAC	S1	+	659	679	2	33.3333
CGAUAAUUCUCCUUUGAAACC	S1	+	660	680	1	38.0952
UUCUCCUUUGAAACCAGUCAAA	S1	+	666	687	1	36.3636
CCAGUCAAAUUGGCUCAUGAUU	S1	+	679	700	1	40.9091
UCAAAUUGGCUCAUGAUUAUG	S1	+	683	703	2	33.3333
AAAUUGGCUCAUGAUUAUGGU	S1	+	685	705	1	33.3333
AAUUGGCUCAUGAUUAUGGU	S1	+	686	705	1	35
UGGCUCAUGAUUAUGGUUUGAU	S1	+	689	710	2	36.3636
CUCAUGAUUAUGGUUUGAUUA	S1	+	692	712	1	28.5714
UCAUGAUUAUGGUUUGAUUAG	S1	+	693	713	1	28.5714
UCAUGAUUAUGGUUUGAUUAGU	S1	+	693	714	1	27.2727
AUGAUUAUGGUUUGAUUAGU	S1	+	695	714	1	25
UUAUGGUUUGAUUAGUAAUAAC	S1	+	699	720	4	22.7273
AUGGUUUGAUUAGUAAUAACU	S1	+	701	721	1	23.8095
UUAAUUGGUGUUGAUAGAAUGU	S1	+	736	757	2	27.2727
UAAUUGGUGUUGAUAGAAUGUU	S1	+	737	758	2	27.2727
UAAUUGGUGUUGAUAGAAUGU	S1	+	737	757	3	28.5714
AAUUGGUGUUGAUAGAAUGUU	S1	+	738	758	2	28.5714
UUGGUGUUGAUAGAAUGUUUAA	S1	+	740	761	1	27.2727
UUGGUGUUGAUAGAAUGUUUA	S1	+	740	760	3	28.5714
UGGUGUUGAUAGAAUGUUUAAU	S1	+	741	762	1	27.2727
GUGUUGAUAGAAUGUUUAAUA	S1	+	743	763	1	23.8095
UAUUCAACAUAGAUUUGGUACU	S1	+	771	792	1	27.2727
AACAAUUGCUAACAGAAGAAC	S1	+	827	847	2	33.3333
AACAAUUGCUAACAGAAGAACA	S1	+	827	848	4	31.8182
ACAAUUGCUAACAGAAGAACAG	S1	+	828	849	1	36.3636
ACAAUUGCUAACAGAAGAACA	S1	+	828	848	4	33.3333
CAAUUGCUAACAGAAGAACAG	S1	+	829	849	1	38.0952
CAAUUGCUAACAGAAGAACAGU	S1	+	829	850	1	36.3636
AAUUGCUAACAGAAGAACAGUG	S1	+	830	851	1	36.3636
AUUGCUAACAGAAGAACAGUGU	S1	+	831	852	2	36.3636
UUGCUAACAGAAGAACAGUGU	S1	+	832	852	1	38.0952
UAACAGAAGAACAGUGUUACGU	S1	+	836	857	1	36.3636
UAACAGAAGAACAGUGUUACGUC	S1	+	836	858	2	39.1304
AACAGAAGAACAGUGUUACGU	S1	+	837	857	1	38.0952
AACAGAAGAACAGUGUUACGUC	S1	+	837	858	3	40.9091
ACAGAAGAACAGUGUUACGUCU	S1	+	838	859	1	40.9091
ACAGAAGAACAGUGUUACGUC	S1	+	838	858	18	42.8571
CAGAAGAACAGUGUUACGUCAA	S1	+	839	860	1	40.9091
AGAAGAACAGUGUUACGUCAUU	S1	+	840	861	1	36.3636
AGAAGAACAGUGUUACGUCAAUC	S1	+	840	862	1	39.1304
AGAAGAACAGUGUUACGUCAAU	S1	+	840	861	2	36.3636
GAAGAACAGUGUUACGUCAAUC	S1	+	841	862	7	40.9091
AAGAACAGUGUUACGUCAAUCU	S1	+	842	863	1	36.3636
AAGAACAGUGUUACGUCAAUCC	S1	+	842	863	1	40.9091
AAGAACAGUGUUACGUCAAUC	S1	+	842	862	6	38.0952
AGAACAGUGUUACGUCAAUCU	S1	+	843	863	2	38.0952
GAACAGUGUUACGUCAAUCUUC	S1	+	844	865	2	40.9091
AACAGUGUUACGUCAAUCUUCU	S1	+	845	866	1	36.3636
ACAGUGUUACGUCAAUCUUCCA	S1	+	846	867	1	40.9091
GUUACGUCAAUCUUCCAAAUUG	S1	+	851	872	1	36.3636
UUACGUCAAUCUUCCAAAUUG	S1	+	852	872	1	33.3333
AAAGAGGAAUUGACACUGUAU	S1	+	896	916	1	33.3333
AAAGAGGAAUUGACACUGUAUG	S1	+	896	917	5	36.3636
AGAGGAAUUGACACUGUAUGCUGG	S1	+	898	921	1	45.8333
AGAGGAAUUGACACUGUAUGCU	S1	+	898	919	2	40.9091
GAGGAAUUGACACUGUAUGCU	S1	+	899	919	2	42.8571
GAGGAAUUGACACUGUAUGCUG	S1	+	899	920	7	45.4545
GAGGAAUUGACACUGUAUGCUGG	S1	+	899	921	10	47.8261
AGGAAUUGACACUGUAUGCUG	S1	+	900	920	3	42.8571
AGGAAUUGACACUGUAUGCUGG	S1	+	900	921	38	45.4545
GGAAUUGACACUGUAUGCUG	S1	+	901	920	1	45
GGAAUUGACACUGUAUGCUGG	S1	+	901	921	9	47.619
GAAUUGACACUGUAUGCUGGC	S1	+	902	922	6	47.619
AAUUGACACUGUAUGCUGGCA	S1	+	903	923	8	42.8571
AUUGACACUGUAUGCUGG	S1	+	904	921	1	44.4444
AUUGACACUGUAUGCUGGCAA	S1	+	904	924	1	42.8571
AUUGACACUGUAUGCUGGCAAU	S1	+	904	925	1	40.9091
UUGACACUGUAUGCUGGCAAU	S1	+	905	925	2	42.8571
UUGACACUGUAUGCUGGCAAUA	S1	+	905	926	3	40.9091
UGACACUGUAUGCUGGCAAUA	S1	+	906	926	4	42.8571
GACACUGUAUGCUGGCAAUAUU	S1	+	907	928	2	40.9091
ACACUGUAUGCUGGCAAUAUU	S1	+	908	928	5	38.0952
ACUGUAUGCUGGCAAUAUUUGC	S1	+	910	931	1	40.9091
UAUGCUGGCAAUAUUUGCGACA	S1	+	914	935	1	40.9091
AUAUUUGCGACAAAUCAUCCU	S1	+	924	944	1	33.3333
AAUCAUCCUUCAUUACAAUGG	S1	+	936	956	1	33.3333
AUCAUCACACUCAUAGUGCAAGA	S1	+	968	990	1	39.1304
UCAUCACACUCAUAGUGCAAG	S1	+	969	989	1	42.8571
CAUCACACUCAUAGUGCAAGA	S1	+	970	990	2	42.8571
UAGUGCAAGAUUUGGUGUGCU	S1	+	981	1001	2	42.8571
UUCAUACCGAUUUACCAGUUUC	S1	+	1022	1043	1	36.3636
AUACCGAUUUACCAGUUUCUUG	S1	+	1025	1046	4	36.3636
UACCGAUUUACCAGUUUCUUG	S1	+	1026	1046	2	38.0952
CCGAUUUACCAGUUUCUUGUGU	S1	+	1028	1049	1	40.9091
UACCAGUUUCUUGUGUACUUCC	S1	+	1034	1055	1	40.9091
CCAGUUUCUUGUGUACUUCCA	S1	+	1036	1056	1	42.8571
UUUACAUGGAUUGUUAAACGG	S1	+	1062	1082	1	33.3333
UUUACAUGGAUUGUUAAACGGC	S1	+	1062	1083	7	36.3636
UUACAUGGAUUGUUAAACGGC	S1	+	1063	1083	3	38.0952
UUACAUGGAUUGUUAAACGGCA	S1	+	1063	1084	12	36.3636
UACAUGGAUUGUUAAACGGCAUA	S1	+	1064	1086	1	34.7826
UACAUGGAUUGUUAAACGGCA	S1	+	1064	1084	19	38.0952
ACAUGGAUUGUUAAACGGCAUA	S1	+	1065	1086	9	36.3636
CAUGGAUUGUUAAACGGCAUA	S1	+	1066	1086	15	38.0952
AUGGAUUGUUAAACGGCAUAG	S1	+	1067	1087	1	38.0952
AUGGAUUGUUAAACGGCAUAGU	S1	+	1067	1088	1	36.3636
AUGGAUUGUUAAACGGCAUAGUU	S1	+	1067	1089	2	34.7826
UGGAUUGUUAAACGGCAUAGU	S1	+	1068	1088	1	38.0952
UGGAUUGUUAAACGGCAUAGUU	S1	+	1068	1089	1	36.3636
UGUUAAACGGCAUAGUUUCA	S1	+	1073	1092	1	35
UUAAACGGCAUAGUUUCAGAA	S1	+	1075	1095	1	33.3333
UAAACGGCAUAGUUUCAGAAU	S1	+	1076	1096	2	33.3333
AACGGCAUAGUUUCAGAAUUAU	S1	+	1078	1099	1	31.8182
AACGGCAUAGUUUCAGAAUUA	S1	+	1078	1098	3	33.3333
ACGGCAUAGUUUCAGAAUUAUU	S1	+	1079	1100	1	31.8182
GAAUUAUUAUGUGAUUUGAACU	S1	+	1093	1114	1	22.7273
AUUAUGUGAUUUGAACUCAGA	S1	+	1098	1118	1	28.5714
UUAUGUGAUUUGAACUCAGAGA	S1	+	1099	1120	3	31.8182
UAUGUGAUUUGAACUCAGAGA	S1	+	1100	1120	1	33.3333
GUGAUUUGAACUCAGAGACAG	S1	+	1103	1123	1	42.8571
GUGAUUUGAACUCAGAGACAGC	S1	+	1103	1124	2	45.4545
UGAUUUGAACUCAGAGACAGC	S1	+	1104	1124	2	42.8571
UGAUUUGAACUCAGAGACAGCU	S1	+	1104	1125	7	40.9091
GAUUUGAACUCAGAGACAGCU	S1	+	1105	1125	2	42.8571
AUUUGAACUCAGAGACAGCUU	S1	+	1106	1126	1	38.0952
AUUUGAACUCAGAGACAGCUUU	S1	+	1106	1127	1	36.3636
UUGAACUCAGAGACAGCUUUAA	S1	+	1108	1129	1	36.3636
UGAACUCAGAGACAGCUUUA	S1	+	1109	1128	1	40
UGAACUCAGAGACAGCUUUAAU	S1	+	1109	1130	1	36.3636
CAGAGACAGCUUUAAUUUAUGC	S1	+	1115	1136	1	36.3636
AAUUUAUGCCAAACAUUUGAUGUU	S1	+	1128	1151	1	25
UUUAUGCCAAACAUUUGAUGUU	S1	+	1130	1151	1	27.2727
AAUCAACUUAUCAACGUCAACU	S1	+	1163	1184	2	31.8182
AUCAACUUAUCAACGUCAACUC	S1	+	1164	1185	1	36.3636
AUCAACUUAUCAACGUCAACU	S1	+	1164	1184	11	33.3333
CAACUUAUCAACGUCAACUCGA	S1	+	1166	1187	2	40.9091
AACUUAUCAACGUCAACUCGAU	S1	+	1167	1188	1	36.3636
AACUUAUCAACGUCAACUCGA	S1	+	1167	1187	6	38.0952
CUUAUCAACGUCAACUCGAUU	S1	+	1169	1189	1	38.0952
UUAUCAACGUCAACUCGAUU	S1	+	1170	1189	1	35
UUCUUGGCCUAAAUUGUGUUAU	S1	+	1206	1227	1	31.8182
UGGCCUAAAUUAUGUUAUGAUA	S1	+	1210	1231	1	27.2727
UUGUGUUAUGAUAGUAUUGGUU	S1	+	1219	1240	1	27.2727
UGAUAGUAUUGGUUAUGUGUU	S1	+	1227	1247	1	28.5714
AUAGUAUUGGUUAUGUGUUAGC	S1	+	1229	1250	2	31.8182
UAGUAUUGGUUAUGUGUUAGCU	S1	+	1230	1251	2	31.8182
GUAUUGGUUAUGUGUUAGCUG	S1	+	1232	1252	1	38.0952
UAUUGGUUAUGUGUUAGCUGU	S1	+	1233	1253	1	33.3333
UUGGUUAUGUGUUAGCUGUAUUAUACU	S1	+	1235	1261	1	29.6296
UUAUGUGUUAGCUGUAUUAUA	S1	+	1239	1259	2	23.8095
UAUGUGUUAGCUGUAUUAUACU	S1	+	1240	1261	7	27.2727
UGUGUUAGCUGUAUUAUACUCU	S1	+	1242	1263	1	31.8182
UGUUAGCUGUAUUAUACUCUU	S1	+	1244	1264	1	28.5714
UGUUAGCUGUAUUAUACUCUUC	S1	+	1244	1265	1	31.8182
UUAGCUGUAUUAUACUCUUCAG	S1	+	1246	1267	1	31.8182
GCUGUAUUAUACUCUUCAGACA	S1	+	1249	1270	1	36.3636
UAUUAUACUCUUCAGACAUGAA	S1	+	1253	1274	1	27.2727
UUAUACUCUUCAGACAUGAA	S1	+	1255	1274	1	30
UUAUACUCUUCAGACAUGAAAC	S1	+	1255	1276	1	31.8182
UUAUACUCUUCAGACAUGAAACCU	S1	+	1255	1278	1	33.3333
AUACUCUUCAGACAUGAAACC	S1	+	1257	1277	1	38.0952
AUACUCUUCAGACAUGAAACCU	S1	+	1257	1278	3	36.3636
UACUCUUCAGACAUGAAACCU	S1	+	1258	1278	13	38.0952
CUCUUCAGACAUGAAACCUUUG	S1	+	1260	1281	1	40.9091
UCUUCAGACAUGAAACCUUUG	S1	+	1261	1281	1	38.0952
UCUUCAGACAUGAAACCUUUGA	S1	+	1261	1282	1	36.3636
CUUCAGACAUGAAACCUUUGG	S1	+	1262	1282	1	42.8571
UCAGACAUGAAACCUUUGGA	S1	+	1264	1283	1	40
UCAGACAUGAAACCUUUGGAA	S1	+	1264	1284	2	38.0952
UCAGACAUGAAACCUUUGGAAC	S1	+	1264	1285	11	40.9091
CAGACAUGAAACCUUUGGAAC	S1	+	1265	1285	3	42.8571
CAGACAUGAAACCUUUGGAACA	S1	+	1265	1286	10	40.9091
AGACAUGAAACCUUUGGAACAA	S1	+	1266	1287	2	36.3636
AGACAUGAAACCUUUGGAACA	S1	+	1266	1286	24	38.0952
CAUGAAACCUUUGGAACAAAG	S1	+	1269	1289	1	38.0952
AUGAAACCUUUGGAACAAAGA	S1	+	1270	1290	1	33.3333
AUGAAACCUUUGGAACAAAGAA	S1	+	1270	1291	1	31.8182
UGAAACCUUUGGAACAAAGAA	S1	+	1271	1291	1	33.3333
CCUUUGGAACAAAGAAUUGAA	S1	+	1276	1296	1	33.3333
CCUUUGGAACAAAGAAUUGAACAUA	S1	+	1276	1300	1	32
UUUGGAACAAAGAAUUGAAC	S1	+	1278	1297	2	30
UUUGGAACAAAGAAUUGAACA	S1	+	1278	1298	8	28.5714
UUGGAACAAAGAAUUGAACAUA	S1	+	1279	1300	1	27.2727
GGAACAAAGAAUUGAACAUAUU	S1	+	1281	1302	2	27.2727
GAACAAAGAAUUGAACAUAUU	S1	+	1282	1302	11	23.8095
AACAAAGAAUUGAACAUAUUGA	S1	+	1283	1304	1	22.7273
GAGAAAGAAACUUUAGAAACG	S1	+	1330	1350	2	33.3333
CGAGUGUUUCUCAAUUACCGGA	S1	+	1349	1370	4	45.4545
AGUGUUUCUCAAUUACCGGAU	S1	+	1351	1371	1	38.0952
AGUGUUUCUCAAUUACCGGAUU	S1	+	1351	1372	2	36.3636
UUUCUCAAUUACCGGAUUACG	S1	+	1355	1375	1	38.0952
UUCUCAAUUACCGGAUUACGUU	S1	+	1356	1377	1	36.3636
AAUUCGUUUCUUCUUCUAUUGC	S1	+	1382	1403	1	31.8182
UUUCUUCUUCUAUUGCGCAUU	S1	+	1388	1408	1	33.3333
UUCUUCUUCUAUUGCGCAUUG	S1	+	1389	1409	1	38.0952
UUCUUCUUCUAUUGCGCAUUGU	S1	+	1389	1410	1	36.3636
UCUUCUUCUAUUGCGCAUU	S1	+	1390	1408	1	36.8421
UCUUCUUCUAUUGCGCAUUGUA	S1	+	1390	1411	2	36.3636
UUCUUCUAUUGCGCAUUGUACU	S1	+	1392	1413	4	36.3636
UCUUCUAUUGCGCAUUGUACU	S1	+	1393	1413	4	38.0952
UCUUCUAUUGCGCAUUGUACUG	S1	+	1393	1414	7	40.9091
CUUCUAUUGCGCAUUGUACUG	S1	+	1394	1414	1	42.8571
UUCUAUUGCGCAUUGUACUG	S1	+	1395	1414	1	40
UUCUAUUGCGCAUUGUACUGAC	S1	+	1395	1416	1	40.9091
UUCUAUUGCGCAUUGUACUGACC	S1	+	1395	1417	1	43.4783
UUCUAUUGCGCAUUGUACUGA	S1	+	1395	1415	3	38.0952
UCUAUUGCGCAUUGUACUGACCU	S1	+	1396	1418	1	43.4783
UCUAUUGCGCAUUGUACUGACC	S1	+	1396	1417	7	45.4545
CUAUUGCGCAUUGUACUGACC	S1	+	1397	1417	2	47.619
CUAUUGCGCAUUGUACUGACCU	S1	+	1397	1418	8	45.4545
UAUUGCGCAUUGUACUGACCU	S1	+	1398	1418	25	42.8571
AUUGCGCAUUGUACUGACCUUG	S1	+	1399	1420	1	45.4545
AUUGCGCAUUGUACUGACCUU	S1	+	1399	1419	2	42.8571
UUGCGCAUUGUACUGACCUU	S1	+	1400	1419	1	45
UUGCGCAUUGUACUGACCUUGGU	S1	+	1400	1422	1	47.8261
UUGCGCAUUGUACUGACCUUG	S1	+	1400	1420	3	47.619
UUGCGCAUUGUACUGACCUUGG	S1	+	1400	1421	114	50
UGCGCAUUGUACUGACCU	S1	+	1401	1418	1	50
UGCGCAUUGUACUGACCUUGGUAACA	S1	+	1401	1426	1	46.1538
UGCGCAUUGUACUGACCUUGGU	S1	+	1401	1422	3	50
UGCGCAUUGUACUGACCUUGG	S1	+	1401	1421	18	52.381
GCGCAUUGUACUGACCUUGGU	S1	+	1402	1422	1	52.381
GCGCAUUGUACUGACCUUGGUAAC	S1	+	1402	1425	1	50
GCGCAUUGUACUGACCUUGG	S1	+	1402	1421	5	55
GCGCAUUGUACUGACCUUGGUA	S1	+	1402	1423	37	50
CGCAUUGUACUGACCUUGGUU	S1	+	1403	1423	1	47.619
CGCAUUGUACUGACCUUGGUGA	S1	+	1403	1424	1	50
CGCAUUGUACUGACCUUGGUG	S1	+	1403	1423	3	52.381
CGCAUUGUACUGACCUUGGUAA	S1	+	1403	1424	5	45.4545
CGCAUUGUACUGACCUUGGUA	S1	+	1403	1423	29	47.619
GCAUUGUACUGACCUUGG	S1	+	1404	1421	1	50
GCAUUGUACUGACCUUGGUAACA	S1	+	1404	1426	1	43.4783
GCAUUGUACUGACCUUGGUAACU	S1	+	1404	1426	1	43.4783
GCAUUGUACUGACCUUGGUGA	S1	+	1404	1424	2	47.619
GCAUUGUACUGACCUUGGUA	S1	+	1404	1423	3	45
GCAUUGUACUGACCUUGGUAAC	S1	+	1404	1425	18	45.4545
CAUUGUACUGACCUUGGUAACA	S1	+	1405	1426	2	40.9091
CAUUGUACUGACCUUGGUAAC	S1	+	1405	1425	6	42.8571
AUUGUACUGACCUUGGUAACA	S1	+	1406	1426	2	38.0952
UUGUACUGACCUUGGUAAC	S1	+	1407	1425	1	42.1053
UUGUACUGACCUUGGUAACAU	S1	+	1407	1427	1	38.0952
AACAUUGUUAAAUCAAGAAUG	S1	+	1423	1443	1	23.8095
CAACAUUUCUUUAUCCAGAGAG	S1	+	1455	1476	1	36.3636
UCUUUAUCCAGAGAGCUAACUA	S1	+	1462	1483	1	36.3636
UUAUCCAGAGAGCUAACUAAU	S1	+	1465	1485	1	33.3333
UAUCCAGAGAGCUAACUAAUG	S1	+	1466	1486	1	38.0952
AUCCAGAGAGCUAACUAAUGA	S1	+	1467	1487	2	38.0952
AUCCAGAGAGCUAACUAAUGAU	S1	+	1467	1488	2	36.3636
UCCAGAGAGCUAACUAAUGAA	S1	+	1468	1488	1	38.0952
UCCAGAGAGCUAACUAAUGAUG	S1	+	1468	1489	1	40.9091
UCCAGAGAGCUAACUAAUGAGG	S1	+	1468	1489	2	45.4545
UCCAGAGAGCUAACUAAUGAG	S1	+	1468	1488	3	42.8571
UCCAGAGAGCUAACUAAUGAU	S1	+	1468	1488	9	38.0952
CCAGAGAGCUAACUAAUGAUA	S1	+	1469	1489	1	38.0952
CCAGAGAGCUAACUAAUGAUGA	S1	+	1469	1490	2	40.9091
CAGAGAGCUAACUAAUGAUGAA	S1	+	1470	1491	1	36.3636
CAGAGAGCUAACUAAUGAUGA	S1	+	1470	1490	3	38.0952
AGAGAGCUAACUAAUGAUGAAGU	S1	+	1471	1493	2	34.7826
AGAGAGCUAACUAAUGAUGAAG	S1	+	1471	1492	4	36.3636
AGAGAGCUAACUAAUGAGGAAG	S1	+	1471	1492	4	40.9091
AGAGCUAACUAAUGAUGAAGU	S1	+	1473	1493	1	33.3333
UGAAGUAACUUCUGUACGUCU	S1	+	1488	1508	1	38.0952
UGAAGUAACUUCUGUACGUCUU	S1	+	1488	1509	1	36.3636
GAAGUAACUUCUGUACGU	S1	+	1489	1506	1	38.8889
AAGUAACUUCUGUACGUCU	S1	+	1490	1508	1	36.8421
AACUUCUGUACGUCUUUUAGCAAGU	S1	+	1494	1518	2	36
UGGUUGACCAUGACCAGCACUA	S1	+	1540	1561	1	50
UUGACCAUGACCAGCACUAUUA	S1	+	1543	1564	1	40.9091
UUGACCAUGACCAGCACUAUU	S1	+	1543	1563	3	42.8571
ACCAGCACUAUUAUUUCUAAU	S1	+	1552	1572	1	28.5714
ACCAGCACUAUUAUUUCUAAUU	S1	+	1552	1573	1	27.2727
AAACUUCUCUAUUGCUCGAAUA	S1	+	1589	1610	1	31.8182
AACUUCUCUAUUGCUCGAAUA	S1	+	1590	1610	1	33.3333
CAUUAAUUAAUGAUUGGUCUAA	S1	+	1700	1721	1	22.7273
UAAUUAAUGAUUGGUCUAAAG	S1	+	1703	1723	1	23.8095
UAAUUAAUGAUUGGUCUAAAGU	S1	+	1703	1724	1	22.7273
UUAAUGAUUGGUCUAAAGUUCC	S1	+	1706	1727	11	31.8182
UAAUGAUUGGUCUAAAGUUCCU	S1	+	1707	1728	1	31.8182
UAAUGAUUGGUCUAAAGUUCC	S1	+	1707	1727	13	33.3333
AAUGAUUGGUCUAAAGUUCCUA	S1	+	1708	1729	1	31.8182
AAUGAUUGGUCUAAAGUUCCU	S1	+	1708	1728	3	33.3333
UGAUUGGUCUAAAGUUCCUAUA	S1	+	1710	1731	1	31.8182
UUGGUCUAAAGUUCCUAUACU	S1	+	1713	1733	1	33.3333
UUGGUCUAAAGUUCCUAUACUA	S1	+	1713	1734	1	31.8182
CCUAUACUAAAUGAGAUGUCUG	S1	+	1726	1747	1	36.3636
UAUACUAAAUGAGAUGUCUGA	S1	+	1728	1748	3	28.5714
UACUAAAUGAGAUGUCUGAAUU	S1	+	1730	1751	1	27.2727
ACUAAAUGAGAUGUCUGAAUU	S1	+	1731	1751	1	28.5714
UAAAUGAGAUGUCUGAAUUGUU	S1	+	1733	1754	2	27.2727
AAAUGAGAUGUCUGAAUUGU	S1	+	1734	1753	1	30
AAUGAGAUGUCUGAAUUGUUUG	S1	+	1735	1756	1	31.8182
AUGAGAUGUCUGAAUUGUUUGA	S1	+	1736	1757	1	31.8182
AUGAGAUGUCUGAAUUGUUUGAU	S1	+	1736	1758	1	30.4348
UGAGAUGUCUGAAUUGUUUGA	S1	+	1737	1757	2	33.3333
UGAGAUGUCUGAAUUGUUUGAU	S1	+	1737	1758	3	31.8182
GAGAUGUCUGAAUUGUUUGAUC	S1	+	1738	1759	3	36.3636
GAGAUGUCUGAAUUGUUUGAU	S1	+	1738	1758	4	33.3333
AGAUGUCUGAAUUGUUUGAUC	S1	+	1739	1759	1	33.3333
AAAUUGGAAGUCUGAUUUGAUU	S1	+	1761	1782	2	27.2727
AAUUGGAAGUCUGAUUUGAUU	S1	+	1762	1782	3	28.5714
AUUGGAAGUCUGAUUUGAUU	S1	+	1763	1782	1	30
GAAGUCUGAUUUGAUUAAAGAAU	S1	+	1767	1789	1	26.087
AAGUCUGAUUUGAUUAAAGAAU	S1	+	1768	1789	1	22.7273
AGUCUGAUUUGAUUAAAGAAU	S1	+	1769	1789	1	23.8095
UUUCUAACUAAUAAAUCAGGU	S1	+	1828	1848	1	23.8095
UUCUAACUAAUAAAUCAGGU	S1	+	1829	1848	1	25
AACUAAUAAAUCAGGUGGACAG	S1	+	1833	1854	1	36.3636
UAAUAAAUCAGGUGGACAGAA	S1	+	1836	1856	2	33.3333
AGGCAUUUCUAACGCUAGAGUG	S1	+	1890	1911	1	45.4545
UAACGCUAGAGUGAUUGCUUU	S1	+	1899	1919	1	38.0952
AAUAGGAAUGAUUAUCAUGAC	S1	+	1927	1947	2	28.5714
CGAUUUCAAAUUGAUCGUCGU	S1	+	1996	2016	1	38.0952
CGAUUUCAAAUUGAUCGUCGUG	S1	+	1996	2017	1	40.9091
GAUUUCAAAUUGAUCGUCGUGCU	S1	+	1997	2019	1	39.1304
AUUUCAAAUUGAUCGUCGUGC	S1	+	1998	2018	1	38.0952
AUUUCAAAUUGAUCGUCGUGCU	S1	+	1998	2019	5	36.3636
UUUCAAAUUGAUCGUCGUGCUA	S1	+	1999	2020	2	36.3636
UUUCAAAUUGAUCGUCGUGCU	S1	+	1999	2019	8	38.0952
UUCAAAUUGAUCGUCGUGCUG	S1	+	2000	2020	1	42.8571
UUCAAAUUGAUCGUCGUGCUAG	S1	+	2000	2021	1	40.9091
UUCAAAUUGAUCGUCGUGCU	S1	+	2000	2019	2	40
UUCAAAUUGAUCGUCGUGCUA	S1	+	2000	2020	7	38.0952
UCAAAUUGAUCGUCGUGCUA	S1	+	2001	2020	1	40
UCAAAUUGAUCGUCGUGCUAGGGU	S1	+	2001	2024	1	45.8333
UCAAAUUGAUCGUCGUGCUAGG	S1	+	2001	2022	2	45.4545
UCAAAUUGAUCGUCGUGCUAG	S1	+	2001	2021	3	42.8571
CAAAUUGAUCGUCGUGCUAGGG	S1	+	2002	2023	1	50
AAAUUGAUCGUCGUGCUAGGGA	S1	+	2003	2024	1	45.4545
AAAUUGAUCGUCGUGCUAGGGU	S1	+	2003	2024	3	45.4545
AAAUUGAUCGUCGUGCUAGGGUGA	S1	+	2003	2026	3	45.8333
AAAUUGAUCGUCGUGCUAGGG	S1	+	2003	2023	23	47.619
AAUUGAUCGUCGUGCUAGGGU	S1	+	2004	2024	2	47.619
AAUUGAUCGUCGUGCUAGGGUGA	S1	+	2004	2026	2	47.8261
AAUUGAUCGUCGUGCUAGGGUG	S1	+	2004	2025	9	50
AUUGAUCGUCGUGCUAGG	S1	+	2005	2022	1	50
AUUGAUCGUCGUGCUAGGGU	S1	+	2005	2024	1	50
AUUGAUCGUCGUGCUAGGGUG	S1	+	2005	2025	6	52.381
AUUGAUCGUCGUGCUAGGGUGA	S1	+	2005	2026	6	50
UUGAUCGUCGUGCUAGGGUGAU	S1	+	2006	2027	1	50
UUGAUCGUCGUGCUAGGGUGA	S1	+	2006	2026	2	52.381
UCGUGCUAGGGUGAUUGUCAUU	S1	+	2013	2034	6	45.4545
GUGCUAGGGUGAUUGUCAUUGU	S1	+	2015	2036	1	45.4545
UGCUAGGGUGAUUGUCAU	S1	+	2016	2033	1	44.4444
UGCUAGGGUGAUUGUCAUUGUA	S1	+	2016	2037	1	40.9091
UGCUAGGGUGAUUGUCAUUGU	S1	+	2016	2036	3	42.8571
GCUAGGGUGAUUGUCAUUGUACC	S1	+	2017	2039	1	47.8261
CUAGGGUGAUUGUCAUUGUACC	S1	+	2018	2039	3	45.4545
UAGGGUGAUUGUCAUUGUACC	S1	+	2019	2039	15	42.8571
AGGGUGAUUGUCAUUGUAC	S1	+	2020	2038	1	42.1053
AGGGUGAUUGUCAUUGUACC	S1	+	2020	2039	1	45
AGGGUGAUUGUCAUUGUACCA	S1	+	2020	2040	1	42.8571
GGGUGAUUGUCAUUGUACCAAA	S1	+	2021	2042	1	40.9091
GAUUGUCAUUGUACCAAAUGC	S1	+	2025	2045	1	38.0952
ACCAAAUGCAAUUCAAUCGAGU	S1	+	2037	2058	1	36.3636
UAAUGACAAGAUCGCUGUUGG	S1	+	2109	2129	2	42.8571
AAUUGGUAAUUUAUUAGACGC	S1	+	2136	2156	1	28.5714
UAAUUUAUUAGACGCAAGAG	S1	+	2142	2161	1	30
UUAGACGCAAGAGUUCAAAUG	S1	+	2149	2169	4	38.0952
UAGACGCAAGAGUUCAAAUGUG	S1	+	2150	2171	3	40.9091
AAGAGUUCAAAUGUGUAAUACU	S1	+	2157	2178	1	27.2727
AGAGUUCAAAUGUGUAAUACUG	S1	+	2158	2179	1	31.8182
GUUCAAAUGUGUAAUACUGGA	S1	+	2161	2181	2	33.3333
UUCAAAUGUGUAAUACUGGAGA	S1	+	2162	2183	4	31.8182
AAAUGUGUAAUACUGGAGAUG	S1	+	2165	2185	1	33.3333
AAUGUGUAAUACUGGAGAUGUC	S1	+	2166	2187	1	36.3636
AUGCCCAUACUAUUCCUAACCU	S1	+	2225	2246	1	40.9091
UACUAUUCCUAACCUUACAUU	S1	+	2232	2252	2	28.5714
UAGUGAAGAUAAAGAAUAUACU	S1	+	2325	2346	5	22.7273
AGUGAAGAUAAAGAAUAUACU	S1	+	2326	2346	4	23.8095
GUGAAGAUAAAGAAUAUACUU	S1	+	2327	2347	1	23.8095
UAACCGUAAAUUAAGAGGAGU	S1	+	2382	2402	1	33.3333
ACCGUAAAUUAAGAGGAGUUG	S1	+	2384	2404	1	38.0952
CCGUAAAUUAAGAGGAGUUGU	S1	+	2385	2405	1	38.0952
CGUAAAUUAAGAGGAGUUGUU	S1	+	2386	2406	1	33.3333
UAAAUUAAGAGGAGUUGUUAUC	S1	+	2388	2409	1	27.2727
AAAUUAAGAGGAGUUGUUAUC	S1	+	2389	2409	1	28.5714
AUCCAUGCCGCUAAAUGCUUA	S1	+	2407	2427	1	42.8571
AAUGCUUAUUCUACAUGUUCUC	S1	+	2420	2441	1	31.8182
UUAUUCUACAUGUUCUCCAUG	S1	+	2425	2445	1	33.3333
UAUUCUACAUGUUCUCCA	S1	+	2426	2443	1	33.3333
UUCUACAUGUUCUCCAUGAAUA	S1	+	2428	2449	2	31.8182
UCUACAUGUUCUCCAUGAAUA	S1	+	2429	2449	1	33.3333
UGUUCUCCAUGAAUAUGUACU	S1	+	2435	2455	1	33.3333
GAUAGUCAAACUGUAUCAGACC	S1	+	2476	2497	3	40.9091
AUAGUCAAACUGUAUCAGACC	S1	+	2477	2497	2	38.0952
UCAAACUGUAUCAGACCAAACU	S1	+	2481	2502	6	36.3636
CAAACUGUAUCAGACCAAACU	S1	+	2482	2502	10	38.0952
UGCAACAUCAGCUCAACACACU	S1	+	2520	2541	1	45.4545
CAACAUCAGCUCAACACACU	S1	+	2522	2541	1	45
CAACAUCAGCUCAACACACUA	S1	+	2522	2542	1	42.8571
CAACAUCAGCUCAACACACUU	S1	+	2522	2542	4	42.8571
AACAUCAGCUCAACACACUUUG	S1	+	2523	2544	1	40.9091
AUCAGCUCAACACACUUUGUU	S1	+	2526	2546	1	38.0952
UUAAAUUUGGAACGUAAAUUC	S1	+	2563	2583	2	23.8095
AAUUUGGAACGUAAAUUCUUUG	S1	+	2566	2587	1	27.2727
AUUUGGAACGUAAAUUCUUUGC	S1	+	2567	2588	3	31.8182
UUUGGAACGUAAAUUCUUUGCC	S1	+	2568	2589	3	36.3636
UUGGAACGUAAAUUCUUUGCCA	S1	+	2569	2590	1	36.3636
UUGGAACGUAAAUUCUUUGC	S1	+	2569	2588	2	35
UUGGAACGUAAAUUCUUUGCC	S1	+	2569	2589	2	38.0952
UGGAACGUAAAUUCUUUGCCA	S1	+	2570	2590	1	38.0952
AACGUAAAUUCUUUGCCAAG	S1	+	2573	2592	1	35
AACGUAAAUUCUUUGCCAAGCUAG	S1	+	2573	2596	1	37.5
AACGUAAAUUCUUUGCCAAGC	S1	+	2573	2593	2	38.0952
AACGUAAAUUCUUUGCCAAGCU	S1	+	2573	2594	11	36.3636
ACGUAAAUUCUUUGCCAAGCUA	S1	+	2574	2595	1	36.3636
ACGUAAAUUCUUUGCCAAGCU	S1	+	2574	2594	13	38.0952
CGUAAAUUCUUUGCCAAGCUA	S1	+	2575	2595	1	38.0952
AAAUUCUUUGCCAAGCUAGAC	S1	+	2578	2598	1	38.0952
AAUGAUAUCUGUUAUGCAUUCU	S1	+	2604	2625	2	27.2727
UGAUAUCUGUUAUGCAUUCUG	S1	+	2606	2626	1	33.3333
GAUAUCUGUUAUGCAUUCUGU	S1	+	2607	2627	1	33.3333
AUAUCUGUUAUGCAUUCUGUU	S1	+	2608	2628	1	28.5714
AUCUGUUAUGCAUUCUGUGAUG	S1	+	2610	2631	1	36.3636
UCUGUUAUGCAUUCUGUGAUG	S1	+	2611	2631	1	38.0952
UUAGAGGUUAUCAAGAAUGGA	S1	+	2644	2664	2	33.3333
AGAGGUUAUCAAGAAUGGAGA	S1	+	2646	2666	1	38.0952
AGAGGUUAUCAAGAAUGGAGUGA	S1	+	2646	2668	1	39.1304
AGAGGUUAUCAAGAAUGGAGU	S1	+	2646	2666	2	38.0952
AGAGGUUAUCAAGAAUGGAGUG	S1	+	2646	2667	2	40.9091
GAGGUUAUCAAGAAUGGAGUGA	S1	+	2647	2668	1	40.9091
GAGGUUAUCAAGAAUGGAGUG	S1	+	2647	2667	3	42.8571
AGGUCAUCAAGAAUGGAGUGA	S1	+	2648	2668	1	42.8571
AGGUUAUCAAGAAUGGAGUGAAA	S1	+	2648	2670	1	34.7826
UUAUCAAGAAUGGAGUGAAAUU	S1	+	2651	2672	1	27.2727
UCAAGAAUGGAGUGAAAUUUC	S1	+	2654	2674	1	33.3333
AGUGAAAUUUCCUGACAAGGUAA	S1	+	2664	2686	1	34.7826
AGUGAAAUUUCCUGACAAGGUA	S1	+	2664	2685	6	36.3636
CUGACAAGGUAAGAAGUUGGU	S1	+	2675	2695	2	42.8571
UGACAAGGUAAGAAGUUGGUU	S1	+	2676	2696	4	38.0952
ACAAGGUAAGAAGUUGGUUGU	S1	+	2678	2698	1	38.0952
ACAAGGUAAGAAGUUGGUUGUCU	S1	+	2678	2700	2	39.1304
CAAGGUAAGGAGUUGGUUGUC	S1	+	2679	2699	1	47.619
CAAGGUAAGAAGUUGGUUGUCU	S1	+	2679	2700	3	40.9091
CAAGGUAAGAAGUUGGUUGUC	S1	+	2679	2699	4	42.8571
AAGGUAAGAAGUUGGUUGUCUC	S1	+	2680	2701	1	40.9091
AAGGUAAGAAGUUGGUUGUCUCU	S1	+	2680	2702	1	39.1304
AGGUAAGAAGUUGGUUGUCUCC	S1	+	2681	2702	1	45.4545
AGGUAAGAAGUUGGUUGUCUC	S1	+	2681	2701	2	42.8571
AGGUAAGAAGUUGGUUGUCUCU	S1	+	2681	2702	4	40.9091
GGUAAGAAGUUGGUUGUCUCU	S1	+	2682	2702	3	42.8571
GUAAGAAGUUGGUUGUCUCUU	S1	+	2683	2703	1	38.0952
GUAAGAAGUUGGUUGUCUCUUA	S1	+	2683	2704	2	36.3636
UAAGAAGUUGGUUGUCUCUUA	S1	+	2684	2704	2	33.3333
AAGAAGUUGGUUGUCUCUUAGG	S1	+	2685	2706	1	40.9091
AAGAAGUUGGUUGUCUCUUAGGA	S1	+	2685	2707	1	39.1304
AGAAGUUGGUUGUCUCUUAGGA	S1	+	2686	2707	1	40.9091
AGAAGUUGGUUGUCUCUUAGGAA	S1	+	2686	2708	1	39.1304
AGUUGGUUGUCUCUUAGGA	S1	+	2689	2707	1	42.1053
AGUUGGUUGUCUCUUAGGAAGA	S1	+	2689	2710	2	40.9091
GUUGGUUGUCUCUUAGGAAGAA	S1	+	2690	2711	1	40.9091
GGUUGUCUCUUAGGAAGAAUG	S1	+	2693	2713	1	42.8571
GUUGUCUCUUAGGAAGAAUGA	S1	+	2694	2714	1	38.0952
UUGUCUCUUAGGAAGAAUGAUU	S1	+	2695	2716	1	31.8182
CUCUUAGGAAGAAUGAUUUAGC	S1	+	2699	2720	2	36.3636
AUUAAAUUACGAGGAAGAAUU	S1	+	2724	2744	1	23.8095
GAAGAAUUGUCGUUAUCUAGA	S1	+	2737	2757	13	33.3333
AGAAUUGUCGUUAUCUAGAAUG	S1	+	2739	2760	12	31.8182
AUUGUCGUUAUCUAGAAUGUAU	S1	+	2742	2763	1	27.2727
UCGUUAUCUAGAAUGUAUGGAG	S1	+	2746	2767	1	36.3636
UCGUUAUCUAGAAUGUAUGGA	S1	+	2746	2766	3	33.3333
UUAUCUAGAAUGUAUGGAGUC	S1	+	2749	2769	2	33.3333
UUAUCUAGAAUGUAUGGAGUCU	S1	+	2749	2770	3	31.8182
UAUCUAGAAUGUAUGGAGUCU	S1	+	2750	2770	3	33.3333
UCUAGAAUGUAUGGAGUCUUUC	S1	+	2752	2773	3	36.3636
GAAUGUAUGGAGUCUUUCUUC	S1	+	2756	2776	1	38.0952
AAUGUAUGGAGUCUUUCUUCA	S1	+	2757	2777	1	33.3333
AUCCUUCGAGAAUGUCAUUAUU	S1	+	2810	2831	1	31.8182
UUGUGAUGAACGUUCUGAUAC	S1	+	2832	2852	1	38.0952
UUGUGAUGAACGUUCUGAUACU	S1	+	2832	2853	2	36.3636
UGUGAUGAACGUUCUGAUACU	S1	+	2833	2853	3	38.0952
UGAUGAACGUUCUGAUACUAC	S1	+	2835	2855	1	38.0952
UGAUGAACGUUCUGAUACUACU	S1	+	2835	2856	5	36.3636
GAUGAACGUUCUGAUACU	S1	+	2836	2853	1	38.8889
GAUGAACGUUCUGAUACUACUA	S1	+	2836	2857	1	36.3636
GAUGAACGUUCUGAUACUACU	S1	+	2836	2856	2	38.0952
UGAACGUUCUGAUACUACUAG	S1	+	2838	2858	1	38.0952
ACGUUCUGAUACUACUAAGCGUCACACUC	S1	+	2841	2869	1	44.8276
GUUCUGAUACUACUAAGCGUC	S1	+	2843	2863	1	42.8571
AUACUACUAAGCGUCACACUC	S1	+	2849	2869	3	42.8571
AUACUACUAAGCGUCACACUCU	S1	+	2849	2870	7	40.9091
UACUACUAAGCGUCACACUCU	S1	+	2850	2870	11	42.8571
ACUACUAAGCGUCACACUCUGG	S1	+	2851	2872	3	50
CUACUAAGCGUCACACUCUGGA	S1	+	2852	2873	2	50
CUACUAAGCGUCACACUCUGG	S1	+	2852	2872	6	52.381
UACUAAGCGUCACACUCUGG	S1	+	2853	2872	1	50
UACUAAGCGUCACACUCUGGAU	S1	+	2853	2874	2	45.4545
UACUAAGCGUCACACUCUGGA	S1	+	2853	2873	12	47.619
ACUAAGCGUCACACUCUGGA	S1	+	2854	2873	1	50
ACUAAGCGUCACACUCUGGAUA	S1	+	2854	2875	2	45.4545
UAAGCGUCACACUCUGGAUAUG	S1	+	2856	2877	2	45.4545
AAGCGUCACACUCUGGAUAUG	S1	+	2857	2877	1	47.619
AAGCGUCACACUCUGGAUAUGAUU	S1	+	2857	2880	1	41.6667
AAGCGUCACACUCUGGAUAUGA	S1	+	2857	2878	8	45.4545
AGCGUCACACUCUGGAUAUGAUU	S1	+	2858	2880	1	43.4783
CGUCACACUCUGGAUAUGAUU	S1	+	2860	2880	1	42.8571
AAUUGUUAUGGAUGUCAUUUC	S1	+	2883	2903	1	28.5714
UUAUGGAUGUCAUUUCAGCUA	S1	+	2888	2908	1	33.3333
AUGUCAUUUCAGCUAAAGCUC	S1	+	2894	2914	1	38.0952
AUUUCAGCUAAAGCUCAACGA	S1	+	2899	2919	1	38.0952
UUUCAGCUAAAGCUCAACGAU	S1	+	2900	2920	1	38.0952
UAAAGCUCAACGAUCAUAUGGC	S1	+	2907	2928	1	40.9091
UAAAGCUCAACGAUCAUAUGGA	S1	+	2907	2928	2	36.3636
AAAGCUCAACGAUCAUAUGGAU	S1	+	2908	2929	1	36.3636
GAUAAUGGUUUGGGAAUUGGC	S1	+	2932	2952	1	42.8571
GAUAAUGGUUUGGGAAUUGGCU	S1	+	2932	2953	1	40.9091
AUAAUGGUUUGGGAAUUGGCUA	S1	+	2933	2954	1	36.3636
UAAUGGUUUGGGAAUUGGCUA	S1	+	2934	2954	2	38.0952
UUUGGGAAUUGGCUAUAGUAUU	S1	+	2940	2961	1	31.8182
UUGGGAAUUGGCUAUAGUAUU	S1	+	2941	2961	3	33.3333
GAAUUGGCUAUAGUAUUUGGAGUU	S1	+	2945	2968	1	33.3333
GAAUUGGCUAUAGUAUUUGGA	S1	+	2945	2965	3	33.3333
GAAUUGGCUAUAGUAUUUGGAG	S1	+	2945	2966	3	36.3636
AAUUGGCUAUAGUAUUUGGAGU	S1	+	2946	2967	2	31.8182
AAUUGGCUAUAGUAUUUGGAG	S1	+	2946	2966	4	33.3333
AUUGGCUAUAGUAUUUGGAG	S1	+	2947	2966	1	35
AUUGGCUAUAGUAUUUGGAGU	S1	+	2947	2967	2	33.3333
UUGGCUAUAGUAUUUGGAGUA	S1	+	2948	2968	2	33.3333
UUGGCUAUAGUAUUUGGAGU	S1	+	2948	2967	3	35
UUGGCUAUAGUAUUUGGAGUU	S1	+	2948	2968	9	33.3333
AUAGUAUUUGGAGUUGUCAUC	S1	+	2954	2974	1	33.3333
UAGUAUUUGGAGUUGUCAUCG	S1	+	2955	2975	1	38.0952
UAGUAUUUGGAGUUGUCAUCGU	S1	+	2955	2976	1	36.3636
UAUUUGGAGUUGUCAUCGUAG	S1	+	2958	2978	1	38.0952
UAUUUGGAGUUGUCAUCGUAGU	S1	+	2958	2979	1	36.3636
UUUGGAGUUGUCAUCGUAGUU	S1	+	2960	2980	1	38.0952
UUUGGAGUUGUCAUCGUAGUUC	S1	+	2960	2981	2	40.9091
UUGGAGUUGUCAUCGUAGUUC	S1	+	2961	2981	1	42.8571
GGAGUUGUCAUCGUAGUUCAAGA	S1	+	2963	2985	1	43.4783
GGAGUUGUCAUCGUAGUUCAAG	S1	+	2963	2984	2	45.4545
GAGUUGUCAUCGUAGUUCAAGA	S1	+	2964	2985	12	40.9091
AGUUGUCAUCGUAGUUCAAGA	S1	+	2965	2985	15	38.0952
GUUGUCAUCGUAGUUCAAGAU	S1	+	2966	2986	1	38.0952
GUUGUCAUCGUAGUUCAAGAUA	S1	+	2966	2987	1	36.3636
UUGUCAUCGUAGUUCAAGA	S1	+	2967	2985	1	36.8421
UUGUCAUCGUAGUUCAAGAU	S1	+	2967	2986	1	35
UUGUCAUCGUAGUUCAAGAUA	S1	+	2967	2987	4	33.3333
UGUCAUCGUAGUUCAAGAUAUA	S1	+	2968	2989	1	31.8182
UCGUAGUUCAAGAUAUAUU	S1	+	2973	2991	1	26.3158
UAAGUCUAAAGUUUCGCAGUU	S1	+	3006	3026	1	33.3333
UAAAGUUUCGCAGUUAUUAGAG	S1	+	3012	3033	3	31.8182
UUUCGCAGUUAUUAGAGAUG	S1	+	3017	3036	1	35
UUUCGCAGUUAUUAGAGAUGGA	S1	+	3017	3038	1	36.3636
UUUCGCAGUUAUUAGAGAUGGAC	S1	+	3017	3039	1	39.1304
UUCGCAGUUAUUAGAGAUGGA	S1	+	3018	3038	1	38.0952
UUCGCAGUUAUUAGAGAUGGAC	S1	+	3018	3039	20	40.9091
UCGCAGUUAUUAGAGAUGGAC	S1	+	3019	3039	26	42.8571
GCAGUUAUUAGAGAUGGACAA	S1	+	3021	3041	1	38.0952
UUUAAUUUCAUUGUAUCGCAC	S1	+	3052	3072	1	28.5714
UUAAUUUCAUUGUAUCGCACGAU	S1	+	3053	3075	1	30.4348
UUAAUUUCAUUGUAUCGCACG	S1	+	3053	3073	4	33.3333
UAAUUUCAUUGUAUCGCACGA	S1	+	3054	3074	1	33.3333
AAUUUCAUUGUAUCGCACGAU	S1	+	3055	3075	1	33.3333
AUUGUAUCGCACGAUGAAACA	S1	+	3061	3081	1	38.0952
UUGUAUCGCACGAUGAAACAGA	S1	+	3062	3083	2	40.9091
UAUCGCACGAUGAAACAGAAA	S1	+	3065	3085	1	38.0952
UUUAUUUAUCCUUUCGUUACU	S1	+	3097	3117	2	23.8095
UUAUUUAUCCUUUCGUUACUG	S1	+	3098	3118	1	28.5714
UUAUUUAUCCUUUCGUUACUGUC	S1	+	3098	3120	1	30.4348
UUAUUUAUCCUUUCGUUACUGU	S1	+	3098	3119	5	27.2727
UAUUUAUCCUUUCGUUACUGU	S1	+	3099	3119	2	28.5714
UAUUUAUCCUUUCGUUACUGUC	S1	+	3099	3120	8	31.8182
AUUUAUCCUUUCGUUACUGUCA	S1	+	3100	3121	2	31.8182
AUUUAUCCUUUCGUUACUGUC	S1	+	3100	3120	6	33.3333
UUUAUCCUUUCGUUACUGUC	S1	+	3101	3120	2	35
UUAUCCUUUCGUUACUGUCAU	S1	+	3102	3122	1	33.3333
UAUCCCUUCGUUACUGUCAUGU	S1	+	3103	3124	1	40.9091
UCCUUUCGUUACUGUCAUGUG	S1	+	3105	3125	1	42.8571
UCCUUUCGUUACUGUCAUGUGA	S1	+	3105	3126	1	40.9091
UUUCGUUACUGUCAUGUGUUC	S1	+	3108	3128	3	38.0952
UUCGUUACUGUCAUGUGUUCU	S1	+	3109	3129	4	38.0952
UCGUUACUGUCAUGUGUUCUC	S1	+	3110	3130	1	42.8571
UCGUUACUGUCAUGUGUUCUCC	S1	+	3110	3131	3	45.4545
CGUUACUGUCAUGUGUUCUCCU	S1	+	3111	3132	2	45.4545
GUUACUGUCAUGUGUUCUCCUA	S1	+	3112	3133	1	40.9091
GUUACUGUCAUGUGUUCUCCU	S1	+	3112	3132	5	42.8571
UUACUGUCAUGUGUUCUCCUA	S1	+	3113	3133	1	38.0952
UACUGUCAUGUGUUCUCCUAU	S1	+	3114	3134	1	38.0952
UACUGUCAUGUGUUCUCCUAUC	S1	+	3114	3135	1	40.9091
UACUGUCAUGUGUUCUCCUAUU	S1	+	3114	3135	2	36.3636
ACUGUCAUGUGUUCUCCUAUA	S1	+	3115	3135	1	38.0952
ACUGUCAUGUGUUCUCCUAUUU	S1	+	3115	3136	1	36.3636
ACUGUCAUGUGUUCUCCU	S1	+	3115	3132	3	44.4444
CUGUCAUGUGUUCUCCUAUUU	S1	+	3116	3136	2	38.0952
UGUCAUGUGUUCUCCUAUUUCU	S1	+	3117	3138	3	36.3636
UCAUGUGUUCUCCUAUUUCUU	S1	+	3119	3139	1	33.3333
CAUGUGUUCUCCUAUUUCUUGG	S1	+	3120	3141	3	40.9091
AUGUGUUCUCCUAUUUCUUGGCC	S1	+	3121	3143	2	43.4783
AUGUGUUCUCCUAUUUCUUGGC	S1	+	3121	3142	5	40.9091
UGUGUUCUCCUAUUUCUUGGC	S1	+	3122	3142	4	42.8571
UGUGUUCUCCUAUUUCUUGGCC	S1	+	3122	3143	27	45.4545
GUGUUCUCCUAUUUCUUGGCC	S1	+	3123	3143	1	47.619
UGUUCUCCUAUUUCUUGGCCU	S1	+	3124	3144	1	42.8571
UGUUCUCCUAUUUCUUGGCCUA	S1	+	3124	3145	4	40.9091
UAUUUCUUGGCCUAUGUUAAC	S1	+	3132	3152	9	33.3333
UAUUUCUUGGCCUAUGUUAACC	S1	+	3132	3153	14	36.3636
AUUUCUUGGCCUAUGUUAACCU	S1	+	3133	3154	2	36.3636
UUUCUUGGCCUAUGUUAACCUU	S1	+	3134	3155	1	36.3636
UUUCUUGGCCUAUGUUAACCU	S1	+	3134	3154	5	38.0952
UUCUUGGCCUAUGUUAACCUUU	S1	+	3135	3156	1	36.3636
UUCUUGGCCUAUGUUAACCUU	S1	+	3135	3155	2	38.0952
UCUUGGCCUAUGUUAACCUUUG	S1	+	3136	3157	1	40.9091
CUUGGCCUAUGUUAACCUUUGU	S1	+	3137	3158	1	40.9091
UGGCCUAUGUUAACCUUUGU	S1	+	3139	3158	1	40
CCUAUGUUAACCUUUGUAAUG	S1	+	3142	3162	1	33.3333
CCUAUGUUAACCUUUGUAAUGA	S1	+	3142	3163	1	31.8182
CUAUGUUAACCUUUGUAAUGA	S1	+	3143	3163	1	28.5714
UAUGUUAACCUUUGUAAUGAA	S1	+	3144	3164	4	23.8095
AUGUUAACCUUUGUAAUGAAU	S1	+	3145	3165	1	23.8095
UAACCUUUGUAAUGAAUGAUA	S1	+	3149	3169	1	23.8095
UCUCUUAACGGUGAUGGUGCU	S1	+	3217	3237	3	47.619
UAACGGUGAUGGUGCUUAUAUG	S1	+	3222	3243	1	40.9091
UUUACCAGCAACGAACAACAC	S1	+	3262	3282	1	42.8571
UUACCAGCAACGAACAACACA	S1	+	3263	3283	1	42.8571
UUACCAGCAACGAACAACACAUGU	S1	+	3263	3286	1	41.6667
UUACCAGCAACGAACAACACAU	S1	+	3263	3284	2	40.9091
ACCAGCAACGAACAACACAUGU	S1	+	3265	3286	1	45.4545
CCAGCAACGAACAACACAUGU	S1	+	3266	3286	7	47.619
CAGCAACGAACAACACAUGU	S1	+	3267	3286	1	45
ACAUGUUCCAAUUUGUUGACUA	S1	+	3281	3302	2	31.8182
CAUGUUCCAAUUUGUUGACU	S1	+	3282	3301	1	35
CAUGUUCCAAUUUGUUGACUA	S1	+	3282	3302	1	33.3333
UGUUCCAAUUUGUUGACUACGU	S1	+	3284	3305	4	36.3636
GUUCCAAUUUGUUGACUACGU	S1	+	3285	3305	1	38.0952
UUCCAAUUUGUUGACUACGU	S1	+	3286	3305	1	35
UUCCAAUUUGUUGACUACGUCU	S1	+	3286	3307	1	36.3636
UUCCAAUUUGUUGACUACGUC	S1	+	3286	3306	13	38.0952
UCCAAUUUGUUGACUACGUCAA	S1	+	3287	3308	1	36.3636
ACUACGUCAAACAUCAGUCGA	S1	+	3299	3319	1	42.8571
UUGUUGAACUCAAAUUAAACU	S1	+	3323	3343	10	23.8095
UUACAUUCGGAGAGCAUUUACU	S1	+	3383	3404	1	36.3636
UACAUUCGGAGAGCAUUUACU	S1	+	3384	3404	3	38.0952
UACAUUCGGAGAGCAUUUACUG	S1	+	3384	3405	5	40.9091
ACAUUCGGAGAGCAUUUACUGC	S1	+	3385	3406	6	45.4545
CAUUCGGAGAGCAUUUACUGCGUUUU	S1	+	3386	3411	1	42.3077
CAUUCGGAGAGCAUUUACUGC	S1	+	3386	3406	4	47.619
AUUCGGAGAGCAUUUACUGCG	S1	+	3387	3407	1	47.619
UCGGAGAGCAUUUACUGCGU	S1	+	3389	3408	1	50
UCGGAGAGCAUUUACUGCGUU	S1	+	3389	3409	1	47.619
UUUAAACGUUUGCGUCAUCUGA	S1	+	3409	3430	1	36.3636
UUAAACGUUUGCGUCAUCUGA	S1	+	3410	3430	1	38.0952
UAAACGUUUGCGUCAUCUGAC	S1	+	3411	3431	1	42.8571
AAACGUUUGCGUCAUCUGACA	S1	+	3412	3432	1	42.8571
AAACGUUUGCGUCAUCUGACAGA	S1	+	3412	3434	1	43.4783
AACGUUUGCGUCAUCUGACAG	S1	+	3413	3433	1	47.619
AACGUUUGCGUCAUCUGACAGA	S1	+	3413	3434	13	45.4545
ACGUUUGCGUCAUCUGACAGA	S1	+	3414	3434	7	47.619
UUGCGUCAUCUGACAGAGAGC	S1	+	3418	3438	2	52.381
AAAUGAACUUGGAUUGGGAGAU	S1	+	3444	3465	1	36.3636
AAAUGAACUUGGAUUGGGAGA	S1	+	3444	3464	6	38.0952
AAUGAACUUGGAUUGGGAGAUA	S1	+	3445	3466	9	36.3636
AAUGAACUUGGAUUGGGAGAU	S1	+	3445	3465	16	38.0952
AUGAACUUGGAUUGGGAGAU	S1	+	3446	3465	1	40
AUGAACUUGGAUUGGGAGAUAU	S1	+	3446	3467	1	36.3636
AUGAACUUGGAUUGGGAGAUA	S1	+	3446	3466	4	38.0952
UGAACUUGGAUUGGGAGAUA	S1	+	3447	3466	1	40
UGAACUUGGAUUGGGAGAUAUC	S1	+	3447	3468	11	40.9091
GAACUUGGAUUGGGAGAUAUCG	S1	+	3448	3469	1	45.4545
AACUUGGAUUGGGAGAUAUCG	S1	+	3449	3469	1	42.8571
AACUUGGAUUGGGAGAUAUCGA	S1	+	3449	3470	1	40.9091
CUUGGAUUGGGAGAUAUCGAAG	S1	+	3451	3472	1	45.4545
CUUGGAUUGGGAGAUAUCGAA	S1	+	3451	3471	6	42.8571
UUGGAUUGGGAGAUAUCGAAGA	S1	+	3452	3473	1	40.9091
UUGGAUUGGGAGAUAUCGAAG	S1	+	3452	3472	3	42.8571
UUGGAUUGGGAGAUAUCGAAGU	S1	+	3452	3473	3	40.9091
AUUGGGAGAUAUCGAAGUUAUG	S1	+	3456	3477	1	36.3636
UUGGGAGAUAUCGAAGUUAU	S1	+	3457	3476	1	35
UUGGGAGAUAUCGAAGUUAUGG	S1	+	3457	3478	3	40.9091
UGGGAGAUAUCGAAGUUAUGGU	S1	+	3458	3479	1	40.9091
GGGAGAUAUCGAAGUUAUGGU	S1	+	3459	3479	3	42.8571
GGGAGAUAUCGAAGUUAUGGUU	S1	+	3459	3480	4	40.9091
GGAGAUAUCGAAGUUAUGGUUC	S1	+	3460	3481	1	40.9091
GGAGAUAUCGAAGUUAUGGUU	S1	+	3460	3480	9	38.0952
GAGAUAUCGAAGUUAUGGU	S1	+	3461	3479	1	36.8421
GAGAUAUCGAAGUUAUGGUUC	S1	+	3461	3481	1	38.0952
UUGAAUAAAUAUUUAGAUGGC	S1	+	3487	3507	4	23.8095
UAUUUAGAUGGCAAUCGGGUG	S1	+	3496	3516	6	42.8571
UAGUAUUUCAGUGCUCAAGGC	S1	+	3531	3551	4	42.8571
UAGUAUUUCAGUGCUCAAGGCU	S1	+	3531	3552	4	40.9091
AGUAUUUCAGUGCUCAAGGCU	S1	+	3532	3552	1	42.8571
UAUUUCAGUGCUCAAGGCUCAC	S1	+	3534	3555	3	45.4545
ACAAGAUUGAAGUGCCUUACG	S1	+	3554	3574	1	42.8571
AGAUUGAAGUGCCUUACGGAUU	S1	+	3557	3578	6	40.9091
UGCCUUACGGAUUAAUGUACG	S1	+	3566	3586	1	42.8571
UGCCUUACGGAUUAAUGUACU	S1	+	3566	3586	1	38.0952
GCCUUACGGAUUAAUGUACGC	S1	+	3567	3587	1	47.619
UUACGGAUUAAUGUACGCGAAU	S1	+	3570	3591	1	36.3636
UUACGGAUUAAUGUACGCGAA	S1	+	3570	3590	2	38.0952
UACGGAUUAAUGUACGCGAAUC	S1	+	3571	3592	5	40.9091
ACGGAUUAAUGUACGCGAAUC	S1	+	3572	3592	3	42.8571
AAUCGAUCAAUCUUUGACUGU	S1	+	3606	3626	1	33.3333
AAUCGAUCAAUCUUUGACUGUUAGA	S1	+	3606	3630	1	32
AAUCGAUCAAUCUUUGACUGUU	S1	+	3606	3627	9	31.8182
AUCGAUCAAUCUUUGACUGUU	S1	+	3607	3627	9	33.3333
GAUCAAUCUUUGACUGUUAGAC	S1	+	3610	3631	1	36.3636
UCAAUCUUUGACUGUUAGAAC	S1	+	3612	3632	1	33.3333
AAUCUUUGACUGUUAGAACA	S1	+	3614	3633	1	30
UCUUUGACUGUUAGAACAGAA	S1	+	3616	3636	1	33.3333
CUUUGACUGUUAGAACAGAAU	S1	+	3617	3637	1	33.3333
CUUUGACUGUUAGAACAGAAUC	S1	+	3617	3638	2	36.3636
UUUGACUGUUAGAACAGAAUC	S1	+	3618	3638	1	33.3333
UUUGACUGUUAGAACAGAAUCUC	S1	+	3618	3640	1	34.7826
UUUGACUGUUAGAACAGAAUCU	S1	+	3618	3639	2	31.8182
UUGACUGUUAGAACAGAAUCU	S1	+	3619	3639	1	33.3333
UGACUGUUAGAACAGAAUCUCU	S1	+	3620	3641	3	36.3636
GACUGUUAGAACAGAAUCUCU	S1	+	3621	3641	2	38.0952
ACUGUUAGAACAGAAUCUCUC	S1	+	3622	3642	2	38.0952
UGUUAGAACAGAAUCUCUCGA	S1	+	3624	3644	1	38.0952
UUAGAACAGAAUCUCUCGAAGA	S1	+	3626	3647	2	36.3636
AGAACAGAAUCUCUCGAAGAC	S1	+	3628	3648	1	42.8571
AGAACAGAAUCUCUCGAAGAA	S1	+	3628	3648	2	38.0952
GAACAGAAUCUCUCGAAGAAC	S1	+	3629	3649	1	42.8571
GAACAGAAUCUCUCGAAGAAAGGGU	S1	+	3629	3653	1	44
GAACAGAAUCUCUCGAAGAAAG	S1	+	3629	3650	2	40.9091
GAACAGAAUCUCUCGAAGAAA	S1	+	3629	3649	3	38.0952
AACAGAAUCUCUCGAAGAAAGA	S1	+	3630	3651	1	36.3636
AACAGAAUCUCUCGAAGAAAGGGU	S1	+	3630	3653	1	41.6667
AACAGAAUCUCUCGAAGAAAG	S1	+	3630	3650	3	38.0952
AACAGAAUCUCUCGAAGAAAGG	S1	+	3630	3651	4	40.9091
ACAGAAUCUCUCGAAGAAAGGGU	S1	+	3631	3653	1	43.4783
ACAGAAUCUCUCGAAGAAAGG	S1	+	3631	3651	4	42.8571
ACAGAAUCUCUCGAAGAAAGGG	S1	+	3631	3652	4	45.4545
GAAGAAAGGGUAUAUUUGGAU	S1	+	3643	3663	1	33.3333
AAGAAAGGGUAUAUUUGGAUU	S1	+	3644	3664	1	28.5714
AGAAAGGGUAUAUUUGGAUUCU	S1	+	3645	3666	1	31.8182
GAAAGGGUAUAUUUGGAUUCUA	S1	+	3646	3667	2	31.8182
UGUGCCUAAAGAUUUAGAAGU	S1	+	3699	3719	1	33.3333
UGCCUAAAGAUUUAGAAGUACU	S1	+	3701	3722	1	31.8182
CCUAAAGAUUUAGAAGUACUG	S1	+	3703	3723	1	33.3333
CCUAAAGAUUUAGAAGUACUGA	S1	+	3703	3724	1	31.8182
UAAAGAUUUAGAAGUACUGAA	S1	+	3705	3725	1	23.8095
AAAGAUUUAGAAGUACUGAAG	S1	+	3706	3726	1	28.5714
AAAGAUUUAGAAGUACUGAAGA	S1	+	3706	3727	1	27.2727
AAGAUUUAGAAGUACUGAAGACU	S1	+	3707	3729	2	30.4348
AGAUUUAGAAGUACUGAAGAC	S1	+	3708	3728	3	33.3333
AGAUUUAGAAGUACUGAAGACU	S1	+	3708	3729	9	31.8182
GAUUUAGAAGUACUGAAGACU	S1	+	3709	3729	4	33.3333
UUAGAAGUACUGAAGACUCAUG	S1	+	3712	3733	1	36.3636
AGAAGUACUGAAGACUCAUGCU	S1	+	3714	3735	8	40.9091
AAGUACUGAAGACUCAUGCUCUCU	S1	+	3716	3739	1	41.6667
AAGUACUGAAGACUCAUGCUCU	S1	+	3716	3737	8	40.9091
AGUACUGAAGACUCAUGCUCU	S1	+	3717	3737	21	42.8571
GUACUGAAGACUCAUGCUCUC	S1	+	3718	3738	1	47.619
GUACUGAAGACUCAUGCUCUCU	S1	+	3718	3739	3	45.4545
UACUGAAGACUCAUGCUCUCU	S1	+	3719	3739	2	42.8571
ACUGAAGACUCAUGCUCUCUGG	S1	+	3720	3741	1	50
ACUGAAGACUCAUGCUCUCUGU	S1	+	3720	3741	7	45.4545
AAGACUCAUGCUCUCUGUUCC	S1	+	3724	3744	1	47.619
AAGACUCAUGCUCUCUGUUCCG	S1	+	3724	3745	1	50
AAGACUCAUGCUCUCUGUUCCGU	S1	+	3724	3746	1	47.8261
AGACUCAUGCUCUCUGUUCCG	S1	+	3725	3745	1	52.381
AGACUCAUGCUCUCUGUUCCGU	S1	+	3725	3746	3	50
ACUCAUGCUCUCUGUUCCGUA	S1	+	3727	3747	1	47.619
ACUCAUGCUCUCUGUUCCGUU	S1	+	3727	3747	11	47.619
CUCAUGCUCUCUGUUCCGUUC	S1	+	3728	3748	2	52.381
CUCAUGCUCUCUGUUCCGUUCGU	S1	+	3728	3750	2	52.1739
UCAUGCUCUCUGUUCCGUUCG	S1	+	3729	3749	5	52.381
UCAUGCUCUCUGUUCCGUUCGU	S1	+	3729	3750	11	50
CAUGCUCUCUGUUCCGUUCGU	S1	+	3730	3750	2	52.381
CAUGCUCUCUGUUCCGUUCGUU	S1	+	3730	3751	2	50
AUGCUCUCUGUUCCGUUCGU	S1	+	3731	3750	1	50
AUGCUCUCUGUUCCGUUCGUG	S1	+	3731	3751	1	52.381
AUGCUCUCUGUUCCGUUCGUUU	S1	+	3731	3752	3	45.4545
AUGCUCUCUGUUCCGUUCGUU	S1	+	3731	3751	7	47.619
UGCUCUCUGUUCCGUUCGU	S1	+	3732	3750	1	52.6316
UGCUCUCUGUUCCGUUCGUUU	S1	+	3732	3752	1	47.619
UGCUCUCUGUUCCGUUCGUUUAA	S1	+	3732	3754	1	43.4783
UGCUCUCUGUUCCGUUCGUUUA	S1	+	3732	3753	4	45.4545
GCUCUCUGUUCCGUUCGUUUAAG	S1	+	3733	3755	1	47.8261
CUCUCUGUUCCGUUCGUUUAAG	S1	+	3734	3755	1	45.4545
UCUCUGUUCCGUUCGUUUAAG	S1	+	3735	3755	5	42.8571
CUCUGUUCCGUUCGUUUAAGA	S1	+	3736	3756	1	42.8571
UCUGUUCCGUUCGUUUAAGAAUU	S1	+	3737	3759	1	34.7826
UCUGUUCCGUUCGUUUAAGAA	S1	+	3737	3757	11	38.0952
CUGUUCCGUUCGUUUAAGAAUU	S1	+	3738	3759	2	36.3636
UGUUCCGUUCGUUUAAGAAUU	S1	+	3739	3759	5	33.3333
UCGUUUAAGAAUUUAUGGUGAU	S1	+	3747	3768	1	27.2727
AAAGAUGGUGUUAUCGAACCU	S1	+	3787	3807	1	38.0952
AAGAUGGUGUUAUCGAAC	S1	+	3788	3805	1	38.8889
AAGAUGGUGUUAUCGAACCU	S1	+	3788	3807	1	40
UAUCGAACCUAGUUCUGACGC	S1	+	3798	3818	1	47.619
UAUCGAACCUAGUUCUGACGCU	S1	+	3798	3819	17	45.4545
AUCGAACCUAGUUCUGACGCUCAGU	S1	+	3799	3823	1	48
AUCGAACCUAGUUCUGACGCU	S1	+	3799	3819	14	47.619
UCGAACCUAGUUCUGACGCUCA	S1	+	3800	3821	1	50
GAACCUAGUUCUGACGCUCAGU	S1	+	3802	3823	1	50
AACCUAGUUCUGACGCUCAGU	S1	+	3803	3823	1	47.619
AACCUAGUUCUGACGCUCAGUU	S1	+	3803	3824	1	45.4545
ACCUAGUUCUGACGCUCAGUUC	S1	+	3804	3825	1	50
ACCUAGUUCUGACGCUCAGUU	S1	+	3804	3824	4	47.619
CUAGUUCUGACGCUCAGUUCA	S1	+	3806	3826	1	47.619
UAGUUCUGACGCUCAGUUCAAU	S1	+	3807	3828	1	40.9091
UUUGUAUUCCACUUUGCCCAC	S1	+	3885	3905	1	42.8571
UUUGUAUUCCACUUUGCCCACC	S1	+	3885	3906	23	45.4545
UUGUAUUCCACUUUGCCCACCGUG	S1	+	3886	3909	1	50
UUGUAUUCCACUUUGCCCACCG	S1	+	3886	3907	7	50
UUGUAUUCCACUUUGCCCACC	S1	+	3886	3906	21	47.619
UGUAUUCCACUUUGCCCACCGUGC	S1	+	3887	3910	1	54.1667
UGUAUUCCACUUUGCCCACCG	S1	+	3887	3907	4	52.381
GUAUUCCACUUUGCCCACCGUG	S1	+	3888	3909	1	54.5455
UAUUCCACUUUGCCCACCGUG	S1	+	3889	3909	4	52.381
AUUCCACUUUGCCCACCGUGCA	S1	+	3890	3911	1	54.5455
CCACUUUGCCCACCGUGCAUG	S1	+	3893	3913	1	61.9048
CCCACCGUGCAUGAUAGAGAU	S1	+	3901	3921	2	52.381
CCCACCGUGCAUGAUAGAGAUA	S1	+	3901	3922	2	50
CCACCGUGCAUGAUAGAGAUA	S1	+	3902	3922	3	47.619
CACCGUGCAUGAUAGAGAUA	S1	+	3903	3922	1	45
CACCGUGCAUGAUAGAGAUAUU	S1	+	3903	3924	3	40.9091
ACCGUGCAUGAUAGAGAUAUUU	S1	+	3904	3925	2	36.3636
CCGUGCAUGAUAGAGAUAUUU	S1	+	3905	3925	1	38.0952
CUUUAGGAGAAAUAACAGGAUC	S1	+	3932	3953	1	36.3636
UUUAGGAGAAAUAACAGGAUCU	S1	+	3933	3954	3	31.8182
UUUAGGAGAAAUAACAGGAUC	S1	+	3933	3953	6	33.3333
UUAGGAGAAAUAACAGGAUCU	S1	+	3934	3954	4	33.3333
UUAGGAGAAAUAACAGGAUCUU	S1	+	3934	3955	6	31.8182
UAGGAGAAAUAACAGGAUCUUU	S1	+	3935	3956	1	31.8182
AGGAGAAAUAACAGGAUCUUUAGGCGC	S1	+	3936	3962	1	44.4444
GGAGAAAUAACAGGAUCUUUAGGCGCUU	S1	+	3937	3964	1	42.8571
GAGAAAUAACAGGAUCUUUAG	S1	+	3938	3958	2	33.3333
AGAAAUAACAGGAUCUUUAGG	S1	+	3939	3959	1	33.3333
AGAAAUAACAGGAUCUUUAGGCGC	S1	+	3939	3962	2	41.6667
AGAAAUAACAGGAUCUUUAGGC	S1	+	3939	3960	17	36.3636
GAAAUAACAGGAUCUUUAGGCGC	S1	+	3940	3962	1	43.4783
GAAAUAACAGGAUCUUUAGGCGCU	S1	+	3940	3963	1	41.6667
GAAAUAACAGGAUCUUUAGGC	S1	+	3940	3960	2	38.0952
AAAUAACAGGAUCUUUAGGCGCU	S1	+	3941	3963	1	39.1304
AAAUAACAGGAUCUUUAGGCG	S1	+	3941	3961	2	38.0952
AAAUAACAGGAUCUUUAGGCGC	S1	+	3941	3962	11	40.9091
AAUAACAGGAUCUUUAGGCGCG	S1	+	3942	3963	1	45.4545
AAUAACAGGAUCUUUAGGCGCUUC	S1	+	3942	3965	1	41.6667
AAUAACAGGAUCUUUAGGCGC	S1	+	3942	3962	32	42.8571
AAUAACAGGAUCUUUAGGCGCU	S1	+	3942	3963	69	40.9091
AUAACAGGAUCUUUAGGCGCUUC	S1	+	3943	3965	1	43.4783
AUAACAGGAUCUUUAGGCGCUU	S1	+	3943	3964	2	40.9091
AUAACAGGAUCUUUAGGCGCU	S1	+	3943	3963	49	42.8571
UAACAGGAUCUUUAGGCGCUU	S1	+	3944	3964	4	42.8571
UAACAGGAUCUUUAGGCGCUUC	S1	+	3944	3965	23	45.4545
AACAGGAUCUUUAGGCGCUUCU	S1	+	3945	3966	6	45.4545
AACAGGAUCUUUAGGCGCUUC	S1	+	3945	3965	9	47.619
ACAGGAUCUUUAGGCGCUUC	S1	+	3946	3965	1	50
ACAGGAUCUUUAGGCGCUUCU	S1	+	3946	3966	1	47.619
ACAGGAUCUUUAGGCGCUUCUU	S1	+	3946	3967	1	45.4545
CAGGAUCUUUAGGCGCUUCUU	S1	+	3947	3967	1	47.619
AGGAUCUUUAGGCGCUUCUUU	S1	+	3948	3968	1	42.8571
UUUGAUGUAGAUGCUGCGAUA	S1	+	3967	3987	3	38.0952
UUGAUGUAGAUGCUGCGAUAGA	S1	+	3968	3989	1	40.9091
UUGAUGUAGAUGCUGCGAUAG	S1	+	3968	3988	2	42.8571
UGAUGUAGAUGCUGCGAUAGAA	S1	+	3969	3990	1	40.9091
AUGUAGAUGCUGCGAUAGAAU	S1	+	3971	3991	3	38.0952
UGUAGAUGCUGCGAUAGAA	S1	+	3972	3990	1	42.1053
UGUAGAUGCUGCGAUAGAAU	S1	+	3972	3991	1	40
AGAUGCUGCGAUAGAAUUUGGU	S1	+	3975	3996	1	40.9091
AUGCUGCGAUAGAAUUUGGUGC	S1	+	3977	3998	2	45.4545
UGCUGCGAUAGAAUUUGGUGCC	S1	+	3978	3999	1	50
UGCUGCGAUAGAAUUUGGUGC	S1	+	3978	3998	2	47.619
GCUGCGAUAGAAUUUGGUGC	S1	+	3979	3998	1	50
CUGCGAUAGAAUUUGGUGCACC	S1	+	3980	4001	1	50
CUGCGAUAGAAUUUGGUGCACU	S1	+	3980	4001	3	45.4545
CUGCGAUAGAAUUUGGUGCAC	S1	+	3980	4000	6	47.619
CUGCGAUAGAAUUUGGUGCACA	S1	+	3980	4001	7	45.4545
UGCGAUAGAAUUUGGUGCACA	S1	+	3981	4001	1	42.8571
GCGAUAGAAUUUGGUGCACAUG	S1	+	3982	4003	1	45.4545
CGAUAGAAUUUGGUGCACAU	S1	+	3983	4002	1	40
CGAUAGAAUUUGGUGCACAUG	S1	+	3983	4003	3	42.8571
GAUAGAAUUUGGUGCACAUGU	S1	+	3984	4004	1	38.0952
AAUAGAAUUUGGUGCACAUGU	S1	+	3984	4004	1	33.3333
GAUAGAAUUUGGUGCACAUGUG	S1	+	3984	4005	1	40.9091
AAUAGAAUUUGGUGCACAUGUG	S1	+	3984	4005	2	36.3636
AUAGAAUUUGGUGCACAUGUG	S1	+	3985	4005	1	38.0952
AUAGAAUUUGGUGCACAUGUGU	S1	+	3985	4006	1	36.3636
AGAAUUUGGUGCACAUGUGUU	S1	+	3987	4007	1	38.0952
UUUGGUGCACAUGUGUUUAAUA	S1	+	3991	4012	2	31.8182
UUGGUGCACAUGUGUUUAAUA	S1	+	3992	4012	5	33.3333
CAUGUGUUUAAUAUUAAUCCA	S1	+	4000	4020	1	23.8095
UUUGGUUGAUGCCGCAGGCAC	S1	+	4023	4043	2	57.1429
UUGGUUGAUGCCGCAGGC	S1	+	4024	4041	1	61.1111
UUGGUUGAUGCCGCAGGCACUG	S1	+	4024	4045	7	59.0909
UUGAUGCCGCAGGCACUGCU	S1	+	4028	4047	1	60
GCCGCAGGCACUGCUAUUGGG	S1	+	4033	4053	1	66.6667
GCUAUUGGGAUUCCUCAAGGAU	S1	+	4045	4066	1	45.4545
CUAUUGGGAUUCCUCAAGGA	S1	+	4046	4065	1	45
UCAAGGAUUAUUGAAUCAUUA	S1	+	4059	4079	1	23.8095
UUUGUCACUAAUAACUUCAAUU	S1	+	4099	4120	1	22.7273
UUGUCACUAAUAACUUCAAUU	S1	+	4100	4120	1	23.8095
UUUGGAGACUAUUCAAGUCGUC	S1	+	4192	4213	2	40.9091
AGACUAUUCAAGUCGUCUUGU	S1	+	4197	4217	1	38.0952
AGACUAUUCAAGUCGUCUUGUU	S1	+	4197	4218	1	36.3636
AGACUAUUCAAGUCGUCUUGUC	S1	+	4197	4218	1	40.9091
GACUAUUCAAGUCGUCUUGUU	S1	+	4198	4218	1	38.0952
CUAUUCAAGUCGUCUUGUUC	S1	+	4200	4219	1	40
CUAUUCAAGUCGUCUUGUUCGC	S1	+	4200	4221	1	45.4545
UAUUCAAGUCGUCUUGUUCGC	S1	+	4201	4221	2	42.8571
UAUUCAAGUCGUCUUGUUCGCU	S1	+	4201	4222	30	40.9091
AUUCAAGUCGUCUUGUUCGCUU	S1	+	4202	4223	8	40.9091
AUUCAAGUCGUCUUGUUCGCU	S1	+	4202	4222	97	42.8571
UUCAAGUCGUCUUGUUCGCUUU	S1	+	4203	4224	1	40.9091
UUCAAGUCGUCUUGUUCGCU	S1	+	4203	4222	2	45
UUCAAGUCGUCUUGUUCGCUU	S1	+	4203	4223	5	42.8571
CAAGUCGUCUUGUUCGCUUUG	S1	+	4205	4225	1	47.619
CAAGUCGUCUUGUUCGCU	S1	+	4205	4222	2	50
UCUUGUUCGCUUUGACUUAAU	S1	+	4212	4232	1	33.3333
UUCGCUUUGACUUAAUACAUA	S1	+	4217	4237	2	28.5714
CGCUUUGACUUAAUACAUAAG	S1	+	4219	4239	2	33.3333
UAAUACAUAAGUUGGAUAGAUA	S1	+	4229	4250	1	22.7273
UAAUACAUAAGUUGGAUAGAU	S1	+	4229	4249	2	23.8095
AUACAUAAGUUGGAUAGAUAUC	S1	+	4231	4252	3	27.2727
ACAUAAGUUGGAUAGAUAUC	S1	+	4233	4252	1	30
UAAGUUGGAUAGAUAUCAUAAU	S1	+	4236	4257	1	22.7273
UUGGAUAGAUAUCAUAAUGUU	S1	+	4240	4260	1	23.8095
UUACAUUCAUGAACUUAAUGGG	S1	+	4284	4305	12	31.8182
UACAUUCAUGAACUUAAUGGGC	S1	+	4285	4306	3	36.3636
UACAUUCAUGAACUUAAUGGG	S1	+	4285	4305	12	33.3333
ACAUUCAUGAACUUAAUGGGC	S1	+	4286	4306	1	38.0952
CAUUCAUGAACUUAAUGGGCGCA	S1	+	4287	4309	1	43.4783
CAUUCAUGAACUUAAUGGGCG	S1	+	4287	4307	5	42.8571
CAUUCAUGAACUUAAUGGGCGC	S1	+	4287	4308	13	45.4545
AUUCAUGAACUUAAUGGGCGC	S1	+	4288	4308	17	42.8571
AUUCAUGAACUUAAUGGGCGCA	S1	+	4288	4309	41	40.9091
UUCAUGAACUUAAUGGGCGC	S1	+	4289	4308	3	45
UUCAUGAACUUAAUGGGCGCAG	S1	+	4289	4310	6	45.4545
UUCAUGAACUUAAUGGGCGCAGA	S1	+	4289	4311	6	43.4783
UUCAUGAACUUAAUGGGCGCA	S1	+	4289	4309	47	42.8571
UCAUGAACUUAAUGGGCGC	S1	+	4290	4308	1	47.3684
UCAUGAACUUAAUGGGCGCAG	S1	+	4290	4310	3	47.619
UCAUGAACUUAAUGGGCGCAGA	S1	+	4290	4311	3	45.4545
CAUGAACUUAAUGGGCGCAGA	S1	+	4291	4311	1	47.619
CAUGAACUUAAUGGGCGCAGAG	S1	+	4291	4312	1	50
CAUGAACUUAAUGGGCGCAGAGU	S1	+	4291	4313	1	47.8261
CAUGAACUUAAUGGGCGCAGAGUG	S1	+	4291	4314	2	50
AUGAACUUAAUGGGCGCA	S1	+	4292	4309	1	44.4444
AUGAACUUAAUGGGCGCAGA	S1	+	4292	4311	1	45
AUGAACUUAAUGGGCGCAGAGUGU	S1	+	4292	4315	1	45.8333
AUGAACUUAAUGGGCGCAGAGUG	S1	+	4292	4314	2	47.8261
AUGAACUUAAUGGGCGCAGAGU	S1	+	4292	4313	8	45.4545
AUGAACUUAAUGGGCGCAGAG	S1	+	4292	4312	17	47.619
UGAACUUAAUGGGCGCAGAG	S1	+	4293	4312	1	50
UGAACUUAAUGGGCGCAGAGU	S1	+	4293	4313	4	47.619
UGAACUUAAUGGGCGCAGAGUG	S1	+	4293	4314	5	50
AACUUAAUGGGCGCAGAGUGUAUC	S1	+	4295	4318	1	45.8333
ACUUAAUGGGCGCAGAGUGUAUCUC	S1	+	4296	4320	1	48
CUUAAUGGGCGCAGAGUGUAUC	S1	+	4297	4318	2	50
UUAAUGGGCGCAGAGUGUAUCU	S1	+	4298	4319	1	45.4545
UUAAUGGGCGCAGAGUGUAUCUC	S1	+	4298	4320	1	47.8261
UUAAUGGGCGCAGAGUGUAUC	S1	+	4298	4318	9	47.619
UAAUGGGCGCAGAGUGUAUCUC	S1	+	4299	4320	16	50
AAUGGGCGCAGAGUGUAUCUC	S1	+	4300	4320	4	52.381
AUGGGCGCAGAGUGUAUCUC	S1	+	4301	4320	1	55
AUGGGCGCAGAGUGUAUCUCGA	S1	+	4301	4322	1	54.5455
UGGGCGCAGAGUGUAUCUCG	S1	+	4302	4321	1	60
UGGGCGCAGAGUGUAUCUCGA	S1	+	4302	4322	2	57.1429
UGGGCGCAGAGUGUAUCUCGAU	S1	+	4302	4323	2	54.5455
GGGCGCAGAGUGUAUCUCGAUU	S1	+	4303	4324	1	54.5455
UAUCUCGAUUAUAGUUUGCAUA	S1	+	4315	4336	3	27.2727
AUCUCGAUUAUAGUUUGCAUA	S1	+	4316	4336	1	28.5714
UAGUUUGCAUAGUCUGCUGUU	S1	+	4326	4346	1	38.0952
UUUGCAUAGUCUGCUGUUAGU	S1	+	4329	4349	1	38.0952
UUGCAUAGUCUGCUGUUAGUC	S1	+	4330	4350	2	42.8571
UGCAUAGUCUGCUGUUAGUCA	S1	+	4331	4351	1	42.8571
AUAGUCUGCUGUUAGUCAUGUC	S1	+	4334	4355	1	40.9091
UAGUCUGCUGUUAGUCAUGUCU	S1	+	4335	4356	1	40.9091
UCUGCUGUUAGUCAUGUCUCGAGG	S1	+	4338	4361	1	50
UCUGCUGUUAGUCAUGUCUCG	S1	+	4338	4358	4	47.619
UGCUGUUAGUCAUGUCUCGAGG	S1	+	4340	4361	1	50
GCUGUUAGUCAUGUCUCGAGGA	S1	+	4341	4362	1	50
UGUUAGUCAUGUCUCGAGGAU	S1	+	4343	4363	2	42.8571
UUAGUCAUGUCUCGAGGAUCU	S1	+	4345	4365	2	42.8571
UAGUCAUGUCUCGAGGAUCUAA	S1	+	4346	4367	1	40.9091
AGUCAUGUCUCGAGGAUCUAA	S1	+	4347	4367	1	42.8571
AGUUAUGUCUCGAGGAUCUAUA	S1	+	4347	4368	1	36.3636
AGUCAUGUCUCGAGGAUCUAUA	S1	+	4347	4368	3	40.9091
GUCAUGUCUCGAGGAUCUAUAA	S1	+	4348	4369	2	40.9091
UCAUGUCUCGAGGAUCUAUAAU	S1	+	4349	4370	1	36.3636
UUAUGUCUCGAGGAUCUAUAAA	S1	+	4349	4370	2	31.8182
UCAUGUCUCGAGGAUCUAUAA	S1	+	4349	4369	8	38.0952
UCAUGUCUCGAGGAUCUAUAAA	S1	+	4349	4370	26	36.3636
CAUGUCUCGAGGAUCUAUAAA	S1	+	4350	4370	1	38.0952
CAUGUCUCGAGGAUCUAUAAAG	S1	+	4350	4371	2	40.9091
AUGUCUCGAGGAUCUAUAAAGU	S1	+	4351	4372	1	36.3636
AUGUCUCGAGGAUCUAUAAAGUA	S1	+	4351	4373	1	34.7826
AUGUCUCGAGGAUCUAUAAAG	S1	+	4351	4371	2	38.0952
UGUCUCGAGGAUCUAUAAAGU	S1	+	4352	4372	7	38.0952
UGUCUCGAGGAUCUAUAAAGUA	S1	+	4352	4373	7	36.3636
GUCUCGAGGAUCUAUAAAGUA	S1	+	4353	4373	1	38.0952
GUCUCGAGGAUCUAUAAAGUAU	S1	+	4353	4374	2	36.3636
UCUCGAGGAUCUAUAAAGUAUU	S1	+	4354	4375	6	31.8182
UCUCGAGGAUCUAUAAAGUACU	S1	+	4354	4375	9	36.3636
UCUCGAGGAUCUAUAAAGUAU	S1	+	4354	4374	12	33.3333
CUCGAGGAUCUAUAAAGUACU	S1	+	4355	4375	1	38.0952
UCGAGGAUCUAUAAAGUAUU	S1	+	4356	4375	1	30
UCGAGGAUCUAUAAAGUAUUU	S1	+	4356	4376	1	28.5714
UCGAGGAUCUAUAAAGUAUAU	S1	+	4356	4376	1	28.5714
AGUACUUUACAUCUCAUCUCUC	S1	+	4370	4391	1	36.3636
UACUUUACAUCUCAUCUCUCU	S1	+	4372	4392	1	33.3333
CUCAAUUAUUUAAUCCUAUGCU	S1	+	4391	4412	1	27.2727
UCAAUUAUUUAAUCCUAUGC	S1	+	4392	4411	1	25
UCAAUUAUUUAAUCCUAUGCU	S1	+	4392	4412	1	23.8095
UCAAUUAUUUAAUCCUAUGCUU	S1	+	4392	4413	1	22.7273
CAAUUAUUUAAUCCUAUGCUU	S1	+	4393	4413	1	23.8095
UUAUUUAAUCCUAUGCUUACU	S1	+	4396	4416	1	23.8095
UAUUUAAUCCUAUGCUUACUCU	S1	+	4397	4418	1	27.2727
UUUAAUCCUAUGCUUACUCUG	S1	+	4399	4419	1	33.3333
UAAUCCUAUGCUUACUCUGG	S1	+	4401	4420	1	40
AUCCUAUGCUUACUCUGGAGUU	S1	+	4403	4424	4	40.9091
UUACUCUGGAGUUCGACUGAUA	S1	+	4412	4433	3	40.9091
UACUCUGGAGUUCGACUGAU	S1	+	4413	4432	1	45
UACUCUGGAGUUCGACUGAUAA	S1	+	4413	4434	1	40.9091
ACUCUGGAGUUCGACUGAUAAG	S1	+	4414	4435	9	45.4545
CUCUGGAGUUCGACUGAUAAGG	S1	+	4415	4436	5	50
CUCUGGAGUUCGACUGAUAAG	S1	+	4415	4435	9	47.619
UCUGGAGUUCGACUGAUAAGG	S1	+	4416	4436	2	47.619
UCUGGAGUUCGACUGAUAAGGC	S1	+	4416	4437	18	50
CUGGAGUUCGACUGAUAAGGC	S1	+	4417	4437	1	52.381
GGAGUUCGACUGAUAAGGCG	S1	+	4419	4438	1	55
GGAGUUCGACUGAUAAGGCGUU	S1	+	4419	4440	1	50
GGAGUUCGACUGAUAAGGCGU	S1	+	4419	4439	11	52.381
GAGUUCGACUGAUAAGGCGU	S1	+	4420	4439	1	50
GAGUUCGACUGAUAAGGCGUU	S1	+	4420	4440	2	47.619
AGUUCGACUGAUAAGGCGUUCC	S1	+	4421	4442	1	50
UUCGACUGAUAAGGCGUUCCCG	S1	+	4423	4444	1	54.5455
UUCGACUGAUAAGGCGUUCCCGA	S1	+	4423	4445	1	52.1739
UCGACUGAUAAGGCGUUCCCGA	S1	+	4424	4445	5	54.5455
CGACUGAUAAGGCGUUCCCGA	S1	+	4425	4445	1	57.1429
ACUGAUAAGGCGUUCCCGAUU	S1	+	4427	4447	1	47.619
UGAAACUAUGAAGUGAGCGUGG	S1	+	4449	4470	1	45.4545
AAACUAUGAAGUGAGCGUGGU	S1	+	4451	4471	1	42.8571
AUGAAGUGAGCGUGGUUAGUGU	S1	+	4456	4477	1	45.4545
UGAAGUGAGCGUGGUUAGUGUC	S1	+	4457	4478	4	50
GAAGUGAGCGUGGUUAGUGUC	S1	+	4458	4478	1	52.381
CCAUGGCGGAAACAGCAGAUGU	S1	+	4478	4499	5	54.5455
CAUGGCGGAAACAGCAGAUGU	S1	+	4479	4499	4	52.381
AUGGCGGAAACAGCAGAUGUC	S1	+	4480	4500	10	52.381
GAGAUACGUAGGUCGGCGAAA	S1	-	8	28	1	52.381
UGAGAUACGUAGGUCGGCGAA	S1	-	9	29	1	52.381
AUGAGAUACGUAGGUCGGCGAA	S1	-	9	30	1	50
UAUGAGAUACGUAGGUCGGCGA	S1	-	10	31	2	50
UAUGAGAUACGUAGGUCGGC	S1	-	12	31	1	50
UCUAUGAGAUACGUAGGUCGGC	S1	-	12	33	2	50
CCAUUUGUCUAUGAGAUACGUA	S1	-	19	40	2	36.3636
CACCAUUUGUCUAUGAGAUACG	S1	-	21	42	3	40.9091
UCCACCAUUUGUCUAUGAGAUA	S1	-	23	44	1	36.3636
CCACCAUUUGUCUAUGAGAUA	S1	-	23	43	13	38.0952
CCACCAUUUGUCUAUGAGAU	S1	-	24	43	1	40
UUCCACCAUUUGUCUAUGAGA	S1	-	25	45	1	38.0952
UCGUUCCACCAUUUGUCUAUG	S1	-	28	48	1	42.8571
UCUACUGAACUUUCGUUCCACC	S1	-	39	60	1	45.4545
GAUCUACUGAACUUUCGUUCCA	S1	-	41	62	1	40.9091
GAUCUACUGAACUUUCGUUCC	S1	-	42	62	1	42.8571
CAGAUCUACUGAACUUUCGUUC	S1	-	43	64	2	40.9091
GCAGAUCUACUGAACUUUCGUU	S1	-	44	65	3	40.9091
GCAGAUCUACUGAACUUUCGU	S1	-	45	65	1	42.8571
UGCAGAUCUACUGAACUUUCGA	S1	-	45	66	1	40.9091
UGCAGAUCUACUGAACUUUCGU	S1	-	45	66	9	40.9091
UCUGCAGAUCUACUGAACUUUC	S1	-	47	68	1	40.9091
CUGCAGAUCUACUGAACU	S1	-	50	67	1	44.4444
AAAUUUCUGCAGAUCUACUGAACU	S1	-	50	73	2	33.3333
UUUCUGCAGAUCUACUGAACU	S1	-	50	70	8	38.0952
CAAAUUUCUGCAGAUCUACUG	S1	-	54	74	1	38.0952
AUUGUUCGGUCUCUGUUGGUUU	S1	-	128	149	6	40.9091
UUGUUCGGUCUCUGUUGGUUU	S1	-	128	148	18	42.8571
UUGUUCGGUCUCUGUUGGUU	S1	-	129	148	1	45
AUUGUUCGGUCUCUGUUGGUU	S1	-	129	149	8	42.8571
AAUUGUUCGGUCUCUGUUGGUU	S1	-	129	150	12	40.9091
AUUGUUCGGUCUCUGUUGGU	S1	-	130	149	2	45
AAAUUGUUCGGUCUCUGUUGGU	S1	-	130	151	2	40.9091
AAUUGUUCGGUCUCUGUUGGU	S1	-	130	150	24	42.8571
GAAAUUGUUCGGUCUCUGUUGG	S1	-	131	152	1	45.4545
AAUUGUUCGGUCUCUGUUGG	S1	-	131	150	3	45
AAAUUGUUCGGUCUCUGUUGG	S1	-	131	151	4	42.8571
AGAAAUUGUUCGGUCUCUGUUG	S1	-	132	153	2	40.9091
GAGAAAUUGUUCGGUCUCUGUU	S1	-	133	154	1	40.9091
AGAAAUUGUUCGGUCUCUGUU	S1	-	133	153	5	38.0952
UGAGAAAUUGUUCGGUCUCUGU	S1	-	134	155	1	40.9091
UUGAGAAAUUGUUCGGUCUCUG	S1	-	135	156	1	40.9091
UUUGAGAAAUUGUUCGGUCUCU	S1	-	136	157	1	36.3636
UCUUUGAAGGGGGAGGGGCUCU	S1	-	178	199	2	59.0909
UUCUUUGAAGGGGGAGGGGCU	S1	-	180	200	1	57.1429
AAUUGUGGGAAUGUCUUCUUUC	S1	-	198	219	1	36.3636
AAAUUGUGGGAAUGUCUUCUUU	S1	-	199	220	2	31.8182
GAAAUUGUGGGAAUGUCUUCU	S1	-	201	221	1	38.0952
AGAAAUUGUGGGAAUGUCUUC	S1	-	202	222	1	38.0952
UAGAAAUUGUGGGAAUGUCUUC	S1	-	202	223	1	36.3636
AGAAAUUGUGGGAAUGUCUU	S1	-	203	222	1	35
GUAGAAAUUGUGGGAAUGUCU	S1	-	204	224	2	38.0952
AGGGGUAGAAAUUGUGGGAAUG	S1	-	207	228	2	45.4545
UAGGGGUAGAAAUUGUGGGAAU	S1	-	208	229	3	40.9091
AUAGGGGUAGAAAUUGUGGGAA	S1	-	209	230	1	40.9091
UAGGGGUAGAAAUUGUGGGAA	S1	-	209	229	2	42.8571
AUAGGGGUAGAAAUUGUGGGA	S1	-	210	230	1	42.8571
AAUAGGGGUAGAAAUUGUGGGA	S1	-	210	231	2	40.9091
AAUAGGGGUAGAAAUUGUGGG	S1	-	211	231	4	42.8571
AAAUAGGGGUAGAAAUUGUGG	S1	-	212	232	1	38.0952
UGAAAUAGGGGUAGAAAUUGUG	S1	-	213	234	1	36.3636
UGAAAUAGGGGUAGAAAUUGU	S1	-	214	234	2	33.3333
UUGAAAUAGGGGUAGAAAUUG	S1	-	215	235	1	33.3333
AUUGAAAUAGGGGUAGAAAUUG	S1	-	215	236	2	31.8182
UUGAAAUAGGGGUAGAAAUU	S1	-	216	235	1	30
AUUGAAAUAGGGGUAGAAAUU	S1	-	216	236	6	28.5714
AAUUGAAAUAGGGGUAGAAAUU	S1	-	216	237	6	27.2727
AAUUGAAAUAGGGGUAGAAAU	S1	-	217	237	1	28.5714
CAAUUGAAAUAGGGGUAGAAAU	S1	-	217	238	6	31.8182
UCAAUUGAAAUAGGGGUAGAAA	S1	-	218	239	4	31.8182
UCAAUUGAAAUAGGGGUAGAA	S1	-	219	239	3	33.3333
UUCAAUUGAAAUAGGGGUAGAA	S1	-	219	240	3	31.8182
AUUCAAUUGAAAUAGGGGUAGA	S1	-	220	241	4	31.8182
UUCAAUUGAAAUAGGGGUAGA	S1	-	220	240	6	33.3333
GAUUCAAUUGAAAUAGGGGUAG	S1	-	221	242	1	36.3636
GAUUCAAUUGAAAUAGGGGU	S1	-	223	242	1	35
AGAUUCAAUUGAAAUAGGGGU	S1	-	223	243	2	33.3333
CAAAUUUGAUUGAGAUUCAAU	S1	-	235	255	1	23.8095
UCCAAAUUUGAUUGAGAUUCA	S1	-	237	257	1	28.5714
UCCAAAUUUGAUUGAGAUUC	S1	-	238	257	1	30
CAUCCAAAUUUGAUUGAGAUU	S1	-	239	259	1	28.5714
UUCAUCCAAAUUUGAUUGAGAU	S1	-	240	261	1	27.2727
UUCAUCCAAAUUUGAUUGAGA	S1	-	241	261	2	28.5714
UUGUUCAUCCAAAUUUGAUUGA	S1	-	243	264	1	27.2727
UUUGGUUAAAGGCACUUCACC	S1	-	355	375	1	42.8571
UGAUUUCUUUGGUUAAAGGCAC	S1	-	361	382	1	36.3636
AUGAUUUCUUUGGUUAAAGGC	S1	-	363	383	1	33.3333
AAUGAUUUCUUUGGUUAAAGG	S1	-	364	384	1	28.5714
CGAAAUGUCAUCUAGUCGAUU	S1	-	388	408	1	38.0952
UCGAAAUGUCAUCUAGUCGAU	S1	-	389	409	1	38.0952
ACUGUCGAAAUGUCAUCUAGU	S1	-	393	413	6	38.0952
AUUAUUUAACACUGUCGAAAUG	S1	-	402	423	1	27.2727
UACCAUUAUCAGAUUCAAAUAA	S1	-	445	466	1	22.7273
AUACCAUUAUCAGAUUCAAAUAA	S1	-	445	467	1	21.7391
CGGGAUAACACAUUCAUUCAAA	S1	-	468	489	1	36.3636
CAUUCGGGAUAACACAUUCAU	S1	-	473	493	2	38.0952
UCAUUCGGGAUAACACAUUC	S1	-	475	494	1	40
ACGUCAUUCGGGAUAACACAUUC	S1	-	475	497	1	43.4783
ACGUCAUUCGGGAUAACACAUU	S1	-	476	497	1	40.9091
CGUCAUUCGGGAUAACACAUU	S1	-	476	496	2	42.8571
UAACGUCAUUCGGGAUAACACA	S1	-	478	499	1	40.9091
AUAACGUCAUUCGGGAUAACAC	S1	-	479	500	1	40.9091
UUGUAUAACGUCAUUCGGGAUA	S1	-	483	504	1	36.3636
UUGUAUAACGUCAUUCGGGAU	S1	-	484	504	1	38.0952
UUUGUAUAACGUCAUUCGGGAU	S1	-	484	505	1	36.3636
UUUGUAUAACGUCAUUCGGGA	S1	-	485	505	5	38.0952
UCGCUAAGUUAUUAACUUCAU	S1	-	566	586	1	28.5714
CUAAUCGCUAAGUUAUUAACU	S1	-	570	590	1	28.5714
UCUUUGGACUAAUCGCUAAGUU	S1	-	577	598	1	36.3636
AAUCUUUGGACUAAUCGCUAA	S1	-	580	600	1	33.3333
UAAUCUUUGGACUAAUCGCUAA	S1	-	580	601	2	31.8182
UCUAAUCUUUGGACUAAUCGCUA	S1	-	581	603	1	34.7826
UAUCUAAUCUUUGGACUAAUCGCUA	S1	-	581	605	1	32
CUAAUCUUUGGACUAAUCGCUA	S1	-	581	602	4	36.3636
UAAUCUUUGGACUAAUCGCUA	S1	-	581	601	7	33.3333
UAAUCUUUGGACUAAUCGCU	S1	-	582	601	1	35
AUCUAAUCUUUGGACUAAUCGCU	S1	-	582	604	1	34.7826
CUAAUCUUUGGACUAAUCGCU	S1	-	582	602	11	38.0952
UCUAAUCUUUGGACUAAUCGCU	S1	-	582	603	17	36.3636
CUAAUCUUUGGACUAAUCGC	S1	-	583	602	2	40
AAAUAUCUAAUCUUUGGACUA	S1	-	588	608	6	23.8095
UAAAUAUCUAAUCUUUGGACUA	S1	-	588	609	6	22.7273
GCAAAUAUCUAAUCUUUGGACU	S1	-	589	610	1	31.8182
AAAUAUCUAAUCUUUGGACU	S1	-	589	608	2	25
UAAAUAUCUAAUCUUUGGACU	S1	-	589	609	21	23.8095
GUAAAUAUCUAAUCUUUGGAC	S1	-	590	610	2	28.5714
GGUAAAUAUCUAAUCUUUGGAC	S1	-	590	611	2	31.8182
AGGUAAAUAUCUAAUCUUUGGA	S1	-	591	612	1	27.2727
UCUGAAUGUUCCAAUUAGGUA	S1	-	608	628	1	33.3333
UUUCAAAGGAGAAUUAUCGUU	S1	-	658	678	7	28.5714
UGACUGGUUUCAAAGGAGAAUU	S1	-	664	685	3	36.3636
UCAUGAGCCAAUUUGACUGGUU	S1	-	677	698	2	40.9091
AAUCAAACCAUAAUCAUGAGCC	S1	-	690	711	1	36.3636
CACCAAUUAAUAAUUUACGUUU	S1	-	724	745	1	22.7273
UAAACAUUCUAUCAACACCAAU	S1	-	739	760	1	27.2727
UAUUAAACAUUCUAUCAACACC	S1	-	742	763	1	27.2727
CCAAAUCUAUGUUGAAUACUU	S1	-	768	788	2	28.5714
ACCAAAUCUAUGUUGAAUACUU	S1	-	768	789	2	27.2727
UACCAAAUCUAUGUUGAAUACU	S1	-	769	790	1	27.2727
ACUGAAUAUUUGACUUUCAAA	S1	-	793	813	1	23.8095
AACUGAAUAUUUGACUUUCAA	S1	-	794	814	1	23.8095
AACAACUGAAUAUUUGACUUU	S1	-	797	817	1	23.8095
AAACAACUGAAUAUUUGACUU	S1	-	798	818	1	23.8095
AAACAACUGAAUAUUUGACU	S1	-	799	818	1	25
UUCUGUUAGCAAUUGUUUCAU	S1	-	823	843	1	28.5714
CUUCUGUUAGCAAUUGUUUCAU	S1	-	823	844	1	31.8182
UCUUCUGUUAGCAAUUGUUUC	S1	-	825	845	1	33.3333
UUCUUCUGUUAGCAAUUGUUUC	S1	-	825	846	1	31.8182
CACUGUUCUUCUGUUAGCAAUU	S1	-	830	851	2	36.3636
ACACUGUUCUUCUGUUAGCAAU	S1	-	831	852	1	36.3636
ACACUGUUCUUCUGUUAGCA	S1	-	833	852	2	40
AACACUGUUCUUCUGUUAGCA	S1	-	833	853	7	38.0952
GUAACACUGUUCUUCUGUUAGC	S1	-	834	855	1	40.9091
UAACACUGUUCUUCUGUUAGC	S1	-	834	854	5	38.0952
ACGUAACACUGUUCUUCUGUUG	S1	-	836	857	1	40.9091
ACGUAACACUGUUCUUCUGUUA	S1	-	836	857	4	36.3636
CGUAACACUGUUCUUCUGUUA	S1	-	836	856	5	38.0952
GACGUAACACUGUUCUUCUGUU	S1	-	837	858	2	40.9091
GACGUAACACUGUUCUUCUGU	S1	-	838	858	1	42.8571
UGACGUAACACUGUUCUUCUGU	S1	-	838	859	1	40.9091
UUGACGUAACACUGUUCUUCUG	S1	-	839	860	2	40.9091
AUUGACGUAACACUGUUCUUCU	S1	-	840	861	1	36.3636
UUGACGUAACACUGUUCUUCU	S1	-	840	860	2	38.0952
AGAUUGACGUAACACUGUUCUU	S1	-	842	863	2	36.3636
AAGAUUGACGUAACACUGUUCU	S1	-	843	864	3	36.3636
AGAUUGACGUAACACUGUUCU	S1	-	843	863	11	38.0952
AGAUUGACGUAACACUGUUC	S1	-	844	863	1	40
GAAGAUUGACGUAACACUGUU	S1	-	845	865	3	38.0952
GGAAGAUUGACGUAACACUGU	S1	-	846	866	4	42.8571
AAGAUUGACGUAACACUG	S1	-	847	864	1	38.8889
AUUUGGAAGAUUGACGUAACACUG	S1	-	847	870	1	37.5
UGGAAGAUUGACGUAACACUG	S1	-	847	867	2	42.8571
UUGGAAGAUUGACGUAACACUG	S1	-	847	868	10	40.9091
AUUUGGAAGAUUGACGUAACACU	S1	-	848	870	2	34.7826
UUUGGAAGAUUGACGUAACACU	S1	-	848	869	11	36.3636
UUGGAAGAUUGACGUAACACU	S1	-	848	868	36	38.0952
UUGGAAGAUUGACGUAACAC	S1	-	849	868	1	40
UUUGGAAGAUUGACGUAACAC	S1	-	849	869	1	38.0952
AUACAGUGUCAAUUCCUCU	S1	-	898	916	1	36.8421
CCAGCAUACAGUGUCAAUUCCU	S1	-	900	921	1	45.4545
GGAUGAUUUGUCGCAAAUAUU	S1	-	923	943	1	33.3333
UGAAGGAUGAUUUGUCGCAAAU	S1	-	926	947	1	36.3636
GAAGGAUGAUUUGUCGCAAAU	S1	-	926	946	2	38.0952
AUGAAGGAUGAUUUGUCGCAA	S1	-	928	948	1	38.0952
GUAAUGAAGGAUGAUUUGUCGCA	S1	-	929	951	1	39.1304
UAAUGAAGGAUGAUUUGUCGCA	S1	-	929	950	2	36.3636
AAUGAAGGAUGAUUUGUCGCA	S1	-	929	949	6	38.0952
GUAAUGAAGGAUGAUUUGUCGC	S1	-	930	951	3	40.9091
UUGUAAUGAAGGAUGAUUUGUC	S1	-	932	953	2	31.8182
UGUAAUGAAGGAUGAUUUGUC	S1	-	932	952	4	33.3333
ACCAUUGUAAUGAAGGAUGAUU	S1	-	936	957	1	31.8182
AAACCAUUGUAAUGAAGGAUGA	S1	-	938	959	1	31.8182
AACCAUUGUAAUGAAGGAUGA	S1	-	938	958	2	33.3333
AAACCAUUGUAAUGAAGGAUG	S1	-	939	959	1	33.3333
AGGAAAACCAUUGUAAUGAAGGAUG	S1	-	939	963	1	36
CACCAAAUCUUGCACUAUGAGU	S1	-	976	997	1	40.9091
AAGCACACCAAAUCUUGCACUA	S1	-	981	1002	3	40.9091
AAGCACACCAAAUCUUGCACU	S1	-	982	1002	1	42.8571
UAAAUCGGUAUGAAUAGAAAU	S1	-	1015	1035	2	23.8095
CUGGUAAAUCGGUAUGAAUAGA	S1	-	1018	1039	1	36.3636
CACAAGAAACUGGUAAAUCGG	S1	-	1028	1048	1	42.8571
ACACAAGAAACUGGUAAAUCG	S1	-	1029	1049	1	38.0952
GGAAGUACACAAGAAACUGGU	S1	-	1035	1055	1	42.8571
CUUGGAAGUACACAAGAAACUG	S1	-	1037	1058	1	40.9091
UUGGAAGUACACAAGAAACUG	S1	-	1037	1057	5	38.0952
CUUGGAAGUACACAAGAAACU	S1	-	1038	1058	1	38.0952
ACUUGGAAGUACACAAGAAACU	S1	-	1038	1059	1	36.3636
CCGUUUAACAAUCCAUGUAAA	S1	-	1062	1082	2	33.3333
AUUCUGAAACUAUGCCGUUUAACA	S1	-	1073	1096	1	33.3333
AAUUCUGAAACUAUGCCGUUUA	S1	-	1076	1097	2	31.8182
AUAAUUCUGAAACUAUGCCGUUU	S1	-	1077	1099	3	30.4348
AAUUCUGAAACUAUGCCGUUU	S1	-	1077	1097	11	33.3333
UAAUUCUGAAACUAUGCCGUUU	S1	-	1077	1098	24	31.8182
AAUAAUUCUGAAACUAUGCCGUU	S1	-	1078	1100	1	30.4348
AUAAUUCUGAAACUAUGCCGUU	S1	-	1078	1099	9	31.8182
UAAUUCUGAAACUAUGCCGUU	S1	-	1078	1098	11	33.3333
AAUAAUUCUGAAACUAUGCCGU	S1	-	1079	1100	4	31.8182
AUAAUUCUGAAACUAUGCCGU	S1	-	1079	1099	12	33.3333
AUAAUAAUUCUGAAACUAUGCC	S1	-	1081	1102	3	27.2727
UAAUAAUUCUGAAACUAUGCC	S1	-	1081	1101	4	28.5714
CACAUAAUAAUUCUGAAACUA	S1	-	1085	1105	3	23.8095
UCACAUAAUAAUUCUGAAACUA	S1	-	1085	1106	6	22.7273
CACAUAAUAAUUCUGAAACU	S1	-	1086	1105	1	25
AAAUCACAUAAUAAUUCUGAAACU	S1	-	1086	1109	1	20.8333
UCACAUAAUAAUUCUGAAACU	S1	-	1086	1106	16	23.8095
AAUCACAUAAUAAUUCUGAAAC	S1	-	1087	1108	1	22.7273
UCAAAUCACAUAAUAAUUCUG	S1	-	1091	1111	1	23.8095
GUCUCUGAGUUCAAAUCACAUA	S1	-	1100	1121	1	36.3636
AAAGCUGUCUCUGAGUUCAAA	S1	-	1107	1127	1	38.0952
AAAUUAAAGCUGUCUCUGAGUU	S1	-	1111	1132	1	31.8182
AUAAAUUAAAGCUGUCUCUGAGUU	S1	-	1111	1134	1	29.1667
AAUUAAAGCUGUCUCUGAGUU	S1	-	1111	1131	8	33.3333
UAAAUUAAAGCUGUCUCUGAG	S1	-	1113	1133	2	33.3333
AUAAAUUAAAGCUGUCUCUGAG	S1	-	1113	1134	3	31.8182
AUAAAUUAAAGCUGUCUCUGA	S1	-	1114	1134	2	28.5714
AUGUUUGGCAUAAAUUAAAGC	S1	-	1123	1143	1	28.5714
AAUGUUUGGCAUAAAUUAAAGC	S1	-	1123	1144	1	27.2727
UGACGUUGAUAAGUUGAUUGU	S1	-	1161	1181	1	33.3333
GAGUUGACGUUGAUAAGUUGA	S1	-	1165	1185	1	38.0952
CGAGUUGACGUUGAUAAGUUGA	S1	-	1165	1186	1	40.9091
UCGAGUUGACGUUGAUAAGUA	S1	-	1167	1187	2	38.0952
UCGAGUUGACGUUGAUAAGUU	S1	-	1167	1187	3	38.0952
UCGAGUUGACGUUGAUAAGU	S1	-	1168	1187	1	40
AUCGAGUUGACGUUGAUAAGU	S1	-	1168	1188	5	38.0952
AAUCGAGUUGACGUUGAUAAGU	S1	-	1168	1189	5	36.3636
ACAAUUUAGGCCAAGAACGAA	S1	-	1202	1222	1	38.0952
UCAUAACAUAAUUUAGGCCAAG	S1	-	1208	1229	1	31.8182
UAUCAUAACACAAUUUAGGCC	S1	-	1211	1231	1	33.3333
ACAGCUAACACAUAACCAAUA	S1	-	1233	1253	1	33.3333
AUACAGCUAACACAUAACCAAU	S1	-	1234	1255	1	31.8182
AUACAGCUAACACAUAACCAA	S1	-	1235	1255	1	33.3333
UAUAAUACAGCUAACACAUA	S1	-	1240	1259	1	25
AGUAUAAUACAGCUAACACAUA	S1	-	1240	1261	1	27.2727
UCUGAAGAGUAUAAUACAGCUA	S1	-	1247	1268	1	31.8182
UCUGAAGAGUAUAAUACAGCU	S1	-	1248	1268	8	33.3333
UUUCAUGUCUGAAGAGUAUA	S1	-	1256	1275	1	30
GUUUCAUGUCUGAAGAGUAUA	S1	-	1256	1276	1	33.3333
GGUUUCAUGUCUGAAGAGUAUA	S1	-	1256	1277	4	36.3636
AGGUUUCAUGUCUGAAGAGUA	S1	-	1258	1278	2	38.0952
AAAGGUUUCAUGUCUGAAGAGUA	S1	-	1258	1280	2	34.7826
AAGGUUUCAUGUCUGAAGAGUA	S1	-	1258	1279	7	36.3636
AAGGUUUCAUGUCUGAAGAGU	S1	-	1259	1279	1	38.0952
AAAGGUUUCAUGUCUGAAGAGU	S1	-	1259	1280	1	36.3636
UCCAAAGGUUUCAUGUCUGAAG	S1	-	1262	1283	1	40.9091
UCCAAAGGUUUCAUGUCUGAAA	S1	-	1262	1283	1	36.3636
UCCAAAGGUUUCAUGUCUGAA	S1	-	1263	1283	1	38.0952
GUUCCAAAGGUUUCAUGUCUGA	S1	-	1264	1285	1	40.9091
UGUUCCAAAGGUUUCAUGUCUG	S1	-	1265	1286	1	40.9091
GUUCCAAAGGUUUCAUGUCUG	S1	-	1265	1285	2	42.8571
UUUGUUCCAAAGGUUUCAUGU	S1	-	1268	1288	1	33.3333
UUCAAUUCUUUGUUCCAAAGGU	S1	-	1275	1296	1	31.8182
AAUUCUGAAUCAAUAUGUUCA	S1	-	1293	1313	1	23.8095
AAAUUCUGAAUCAAUAUGUUCA	S1	-	1293	1314	1	22.7273
AAUUCUGAAUCAAUAUGUUC	S1	-	1294	1313	1	25
AAAUUCUGAAUCAAUAUGUUC	S1	-	1294	1314	2	23.8095
UUUCUAAAGUUUCUUUCUCUU	S1	-	1328	1348	2	23.8095
CGGUAAUUGAGAAACACUCGUU	S1	-	1347	1368	1	40.9091
CGGUAAUUGAGAAACACUCGCU	S1	-	1347	1368	3	45.4545
CGGUAAUUGAGAAACACUCGU	S1	-	1348	1368	1	42.8571
UCCGGUAAUUGAGAAACACUCG	S1	-	1349	1370	6	45.4545
AUCCGGUAAUUGAGAAACACUC	S1	-	1350	1371	6	40.9091
UCCGGUAAUUGAGAAACACUC	S1	-	1350	1370	10	42.8571
UCCGGUAAUUGAGAAACACU	S1	-	1351	1370	1	40
CGUAAUCCGGUAAUUGAGAAACACU	S1	-	1351	1375	1	40
AUCCGGUAAUUGAGAAACACU	S1	-	1351	1371	23	38.0952
AAUCCGGUAAUUGAGAAACACU	S1	-	1351	1372	34	36.3636
AUCCGGUAAUUGAGAAACAC	S1	-	1352	1371	1	40
ACGUAAUCCGGUAAUUGAGAAACAC	S1	-	1352	1376	1	40
AAUCCGGUAAUUGAGAAACAC	S1	-	1352	1372	18	38.0952
UAAUCCGGUAAUUGAGAAACAC	S1	-	1352	1373	18	36.3636
UAAUCCGGUAAUUGAGAAACA	S1	-	1353	1373	1	33.3333
UAAUCCGGUAAUUGAGAAACC	S1	-	1353	1373	1	38.0952
GUAAUCCGGUAAUUGAGAAACA	S1	-	1353	1374	1	36.3636
ACGUAAUCCGGUAAUUGAGAAACA	S1	-	1353	1376	1	37.5
ACGUAAUCCGGUAAUUGAGAAAC	S1	-	1354	1376	1	39.1304
UAAUCCGGUAAUUGAGAAAC	S1	-	1354	1373	3	35
GUAAUCCGGUAAUUGAGAAAC	S1	-	1354	1374	4	38.0952
ACGUAAUCCGGUAAUUGAGAA	S1	-	1356	1376	1	38.0952
AUGCGCAAUAGAAGAAGAAAC	S1	-	1387	1407	1	38.0952
UCAGUACAAUGCGCAAUAGAAG	S1	-	1394	1415	1	40.9091
UCAGUACAAUGCGCAAUAGAAC	S1	-	1394	1415	1	40.9091
AGGUCAGUACAAUGCGCAAUAG	S1	-	1397	1418	1	45.4545
AGGUCAGUACAAUGCGCAAUGG	S1	-	1397	1418	1	50
CAAGGUCAGUACAAUGCGCAAU	S1	-	1399	1420	2	45.4545
AAGGUCAGUACAAUGCGCAAU	S1	-	1399	1419	8	42.8571
ACCAAGGUCAGUACAAUGCGCA	S1	-	1401	1422	1	50
CCAAGGUCAGUACAAUGCGCC	S1	-	1401	1421	2	57.1429
CCAAGGUCAGUACAAUGCGCA	S1	-	1401	1421	3	52.381
UUACCAAGGUCAGUACAAUGCGC	S1	-	1402	1424	1	47.8261
UACCAAGGUCAGUACAAUGCGC	S1	-	1402	1423	2	50
ACCAAGGUCAGUACAAUGCGC	S1	-	1402	1422	3	52.381
UACCAAGGUCAGUACAAUGCG	S1	-	1403	1423	1	47.619
UUACCAAGGUCAGUACAAUGC	S1	-	1404	1424	6	42.8571
UAACAAUGUUACCAAGGUCAGU	S1	-	1411	1432	1	36.3636
UUUAACAAUGUUACCAAGGUC	S1	-	1414	1434	5	33.3333
UUCUUGAUUUAACAAUGUUACC	S1	-	1420	1441	1	27.2727
AUUCUUGAUUUAACAAUGUUACC	S1	-	1420	1442	1	26.087
UCUGGAUAAAGAAAUGUUGUU	S1	-	1453	1473	1	28.5714
UCUCUGGAUAAAGAAAUGUUGU	S1	-	1454	1475	1	31.8182
AGUUAGCUCUCUGGAUAAAGAA	S1	-	1461	1482	2	36.3636
UAGUUAGCUCUCUGGAUAAA	S1	-	1464	1483	1	35
CAUUAGUUAGCUCUCUGGAUA	S1	-	1466	1486	1	38.0952
UCAUUAGUUAGCUCUCUGGAUA	S1	-	1466	1487	1	36.3636
UCAUUAGUUAGCUCUCUGGAU	S1	-	1467	1487	4	38.0952
CAUCAUUAGUUAGCUCUCUGGA	S1	-	1468	1489	1	40.9091
AUCAUUAGUUAGCUCUCUGGA	S1	-	1468	1488	6	38.0952
CAUCAUUAGUUAGCUCUCUGG	S1	-	1469	1489	2	42.8571
UCCUCAUUAGUUAGCUCUCUGG	S1	-	1469	1490	2	45.4545
UCAUCAUUAGUUAGCUCUCUGG	S1	-	1469	1490	15	40.9091
CUUCAUCAUUAGUUAGCUCUC	S1	-	1472	1492	1	38.0952
UACUUCAUCAUUAGUUAGCUC	S1	-	1474	1494	2	33.3333
AAGACGUACAGAAGUUACUUC	S1	-	1489	1509	1	38.0952
AAAGACGUACAGAAGUUACUUC	S1	-	1489	1510	3	36.3636
AUAAUAGUGCUGGUCAUGGUC	S1	-	1545	1565	1	42.8571
GAAAUAAUAGUGCUGGUCAUG	S1	-	1548	1568	1	38.0952
UAGAAAUAAUAGUGCUGGUCAU	S1	-	1549	1570	1	31.8182
UAGAAAUAAUAGUGCUGGUCA	S1	-	1550	1570	1	33.3333
UUAGAAAUAAUAGUGCUGGUCA	S1	-	1550	1571	1	31.8182
UAGAAAUAAUAGUGCUGGUC	S1	-	1551	1570	1	35
UUAGAAAUAAUAGUGCUGGUC	S1	-	1551	1571	4	33.3333
UUAGAAAUAAUAGUGCUGGU	S1	-	1552	1571	1	30
GAACUUUAGACCAAUCAUUAAU	S1	-	1705	1726	1	27.2727
AACUUUAGACCAAUCAUUAAU	S1	-	1705	1725	2	23.8095
UAGGAACUUUAGACCAAUCAUU	S1	-	1708	1729	1	31.8182
UAGUAUAGGAACUUUAGACCAAU	S1	-	1712	1734	1	30.4348
UAGUAUAGGAACUUUAGACC	S1	-	1715	1734	1	35
UUAGUAUAGGAACUUUAGACC	S1	-	1715	1735	2	33.3333
UUUAGUAUAGGAACUUUAGACC	S1	-	1715	1736	5	31.8182
CAUUUAGUAUAGGAACUUUA	S1	-	1719	1738	1	25
UCAUUUAGUAUAGGAACUUUA	S1	-	1719	1739	1	23.8095
UCUCAUUUAGUAUAGGAACUU	S1	-	1721	1741	1	28.5714
AUCUCAUUUAGUAUAGGAACU	S1	-	1722	1742	1	28.5714
CAUCUCAUUUAGUAUAGGAACU	S1	-	1722	1743	2	31.8182
CAGACAUCUCAUUUAGUAUAGG	S1	-	1726	1747	1	36.3636
AAUUCAGACAUCUCAUUUAGUAUA	S1	-	1728	1751	1	25
CAAACAAUUCAGACAUCUCAUU	S1	-	1735	1756	1	31.8182
AUCAAACAAUUCAGACAUCUC	S1	-	1738	1758	1	33.3333
UGAUCAAACAAUUCAGACAUC	S1	-	1740	1760	1	33.3333
UUGAUCAAACAAUUCAGACAU	S1	-	1741	1761	1	28.5714
UUAAUCAAAUCAGACUUCCAAUU	S1	-	1762	1784	1	26.087
AAUCAAAUCAGACUUCCAAU	S1	-	1763	1782	1	30
UUAAUCAAAUCAGACUUCCAA	S1	-	1764	1784	4	28.5714
CUUUAAUCAAAUCAGACUUCC	S1	-	1766	1786	1	33.3333
UCUUUAAUCAAAUCAGACUUCC	S1	-	1766	1787	2	31.8182
AAAUUCUUUAAUCAAAUCAGACU	S1	-	1769	1791	1	21.7391
AUUCUUUAAUCAAAUCAGACU	S1	-	1769	1789	7	23.8095
AAUUCUUUAAUCAAAUCAGACU	S1	-	1769	1790	9	22.7273
CCACCUGAUUUAUUAGUUAG	S1	-	1831	1850	1	35
UCCACCUGAUUUAUUAGUUAG	S1	-	1831	1851	1	33.3333
UCUGUCCACCUGAUUUAUUAG	S1	-	1835	1855	1	38.0952
UUCUGUCCACCUGAUUUAUUAG	S1	-	1835	1856	1	36.3636
UCACUCUAGCGUUAGAAAUGC	S1	-	1892	1912	1	42.8571
AUCACUCUAGCGUUAGAAAUGC	S1	-	1892	1913	1	40.9091
AGCAAUCACUCUAGCGUUAGA	S1	-	1897	1917	1	42.8571
UUUGAAAUCGAAUAGCACAUU	S1	-	1985	2005	1	28.5714
AAUUUGAAAUCGAAUAGCACAUU	S1	-	1985	2007	1	26.087
AGCACGACGAUCAAUUUGAAAC	S1	-	1998	2019	1	40.9091
AGCACGACGAUCAAUUUGAAAU	S1	-	1998	2019	5	36.3636
GCACGACGAUCAAUUUGAAAU	S1	-	1998	2018	6	38.0952
GCACGACGAUCAAUUUGAAA	S1	-	1999	2018	1	40
AGCACGACGAUCAAUUUGAAA	S1	-	1999	2019	3	38.0952
UAGCACGACGAUCAAUUUGAAA	S1	-	1999	2020	7	36.3636
CUAGCACGACGAUCAAUUUGAA	S1	-	2000	2021	1	40.9091
UAGCACGACGAUCAAUUUGAA	S1	-	2000	2020	6	38.0952
CUAGCACGACGAUCAAUUUGA	S1	-	2001	2021	1	42.8571
CCUAGCACGACGAUCAAUUUGA	S1	-	2001	2022	1	45.4545
CACCCUAGCACGACGAUCAAUU	S1	-	2004	2025	5	50
CACCCUAGCACGACGAUCAAU	S1	-	2005	2025	3	52.381
UCACCCUAGCACGACGAUCAAU	S1	-	2005	2026	4	50
AUCACCCUAGCACGACGAUCA	S1	-	2007	2027	1	52.381
ACAAUCACCCUAGCACGACGAU	S1	-	2009	2030	1	50
ACAAUCACCCUAGCACGACGA	S1	-	2010	2030	2	52.381
UGACAAUCACCCUAGCACGAC	S1	-	2012	2032	2	52.381
AUGACAAUCACCCUAGCACGAC	S1	-	2012	2033	2	50
AAUGACAAUCACCCUAGCACGA	S1	-	2013	2034	1	45.4545
AUGACAAUCACCCUAGCACGA	S1	-	2013	2033	2	47.619
AAUGACAAUCACCCUAGCACG	S1	-	2014	2034	2	47.619
UACAAUGACAAUCACCCUAGCA	S1	-	2016	2037	1	40.9091
UACAAUGACAAUCACCCUAGC	S1	-	2017	2037	2	42.8571
UGGUACAAUGACAAUCACCCU	S1	-	2020	2040	1	42.8571
UUUGGUACAAUGACAAUCACCCU	S1	-	2020	2042	1	39.1304
UUGGUACAAUGACAAUCACCCU	S1	-	2020	2041	3	40.9091
AUUUGGUACAAUGACAAUCACCC	S1	-	2021	2043	2	39.1304
UUUGGUACAAUGACAAUCACCC	S1	-	2021	2042	4	40.9091
UUGGUACAAUGACAAUCACCC	S1	-	2021	2041	6	42.8571
AUUUGGUACAAUGACAAUCACC	S1	-	2022	2043	1	36.3636
UUUGGUACAAUGACAAUCACC	S1	-	2022	2042	3	38.0952
AUUUGGUACAAUGACAAUCAC	S1	-	2023	2043	3	33.3333
GAAUUGCAUUUGGUACAAUG	S1	-	2031	2050	1	35
CGAUUGAAUUGCAUUUGGUAC	S1	-	2035	2055	1	38.0952
UCGAUUGAAUUGCAUUUGGUAC	S1	-	2035	2056	1	36.3636
UCGAUUGAAUUGCAUUUGGUA	S1	-	2036	2056	1	33.3333
CUCGAUUGAAUUGCAUUUGGUA	S1	-	2036	2057	1	36.3636
CUCGAUUGAAUUGCAUUUGGU	S1	-	2037	2057	9	38.0952
ACUCGAUUGAAUUGCAUUUGG	S1	-	2038	2058	1	38.0952
CACUCGAUUGAAUUGCAUUUGG	S1	-	2038	2059	2	40.9091
UCACUCGAUUGAAUUGCAUUU	S1	-	2040	2060	1	33.3333
UUCACUCGAUUGAAUUGCAUU	S1	-	2041	2061	1	33.3333
AACAGCGAUCUUGUCAUUAUG	S1	-	2107	2127	3	38.0952
AACUCUUGCGUCUAAUAAAUUACC	S1	-	2140	2163	1	33.3333
UGAACUCUUGCGUCUAAUAAA	S1	-	2145	2165	1	33.3333
UUUGAACUCUUGCGUCUAAUA	S1	-	2147	2167	1	33.3333
AUUUGAACUCUUGCGUCUAAU	S1	-	2148	2168	1	33.3333
ACACAUUUGAACUCUUGCGUCUAA	S1	-	2149	2172	1	37.5
CAUUUGAACUCUUGCGUCUAA	S1	-	2149	2169	5	38.0952
ACAUUUGAACUCUUGCGUCUAA	S1	-	2149	2170	9	36.3636
CAUUUGAACUCUUGCGUCUA	S1	-	2150	2169	1	40
ACAUUUGAACUCUUGCGUCUA	S1	-	2150	2170	12	38.0952
CACAUUUGAACUCUUGCGUCUA	S1	-	2150	2171	15	40.9091
ACAUUUGAACUCUUGCGUCU	S1	-	2151	2170	1	40
CACAUUUGAACUCUUGCGUCU	S1	-	2151	2171	4	42.8571
ACACAUUUGAACUCUUGCGUCU	S1	-	2151	2172	11	40.9091
CACAUUUGAACUCUUGCGUC	S1	-	2152	2171	1	45
ACACAUUUGAACUCUUGCGUC	S1	-	2152	2172	3	42.8571
UACACAUUUGAACUCUUGCGUC	S1	-	2152	2173	7	40.9091
UUACACAUUUGAACUCUUGCG	S1	-	2154	2174	1	38.0952
AUUACACAUUUGAACUCUUGCG	S1	-	2154	2175	1	36.3636
UAUUACACAUUUGAACUCUUG	S1	-	2156	2176	1	28.5714
AGUAUUACACAUUUGAACUCUUG	S1	-	2156	2178	1	30.4348
AGUAUUACACAUUUGAACUCUU	S1	-	2157	2178	1	27.2727
AGUAUUACACAUUUGAACUCU	S1	-	2158	2178	9	28.5714
CAGUAUUACACAUUUGAACUC	S1	-	2159	2179	1	33.3333
CCAGUAUUACACAUUUGAACU	S1	-	2160	2180	1	33.3333
UCCAGUAUUACACAUUUGAACC	S1	-	2160	2181	1	36.3636
UCUCCAGUAUUACACAUUUGAACU	S1	-	2160	2183	1	33.3333
UCCAGUAUUACACAUUUGAACU	S1	-	2160	2181	4	31.8182
CUCCAGUAUUACACAUUUGAAC	S1	-	2161	2182	4	36.3636
UCCAGUAUUACACAUUUGAAC	S1	-	2161	2181	28	33.3333
GAACUGACAUCUCCAGUAUUA	S1	-	2172	2192	1	38.0952
UAGGAAUAGUAUGGGCAUCCA	S1	-	2222	2242	1	42.8571
UUAGGAAUAGUAUGGGCAUCCA	S1	-	2222	2243	4	40.9091
UUAGGAAUAGUAUGGGCAUCC	S1	-	2223	2243	4	42.8571
GGUUAGGAAUAGUAUGGGCAUC	S1	-	2224	2245	5	45.4545
GUUAGGAAUAGUAUGGGCAUC	S1	-	2224	2244	11	42.8571
AGGUUAGGAAUAGUAUGGGCAU	S1	-	2225	2246	1	40.9091
AAGGUUAGGAAUAGUAUGGGCA	S1	-	2226	2247	1	40.9091
UAAGGUUAGGAAUAGUAUGGGCA	S1	-	2226	2248	1	39.1304
AGGUUAGGAAUAGUAUGGGCA	S1	-	2226	2246	4	42.8571
AAGGUUAGGAAUAGUAUGGGC	S1	-	2227	2247	10	42.8571
UAAGGUUAGGAAUAGUAUGGGC	S1	-	2227	2248	15	40.9091
AAGGUUAGGAAUAGUAUGGG	S1	-	2228	2247	1	40
UAAGGUUAGGAAUAGUAUGGG	S1	-	2228	2248	2	38.0952
AUGUAAGGUUAGGAAUAGUAUG	S1	-	2230	2251	1	31.8182
AAUGUAAGGUUAGGAAUAGUA	S1	-	2232	2252	1	28.5714
UAAUGUAAGGUUAGGAAUAGU	S1	-	2233	2253	2	28.5714
AAGAAAUUAGAACAACUUUUGCUAGG	S1	-	2296	2321	1	30.7692
AAGUAUAUUCUUUAUCUUCACU	S1	-	2326	2347	1	22.7273
CAACUCCUCUUAAUUUACGGU	S1	-	2384	2404	1	38.0952
ACAACUCCUCUUAAUUUACGGU	S1	-	2384	2405	1	36.3636
GGCAUGGAUAACAACUCCUCUU	S1	-	2394	2415	1	45.4545
CGGCAUGGAUAACAACUCCUCU	S1	-	2395	2416	2	50
GCGGCAUGGAUAACAACUCCUC	S1	-	2396	2417	1	54.5455
AGCGGCAUGGAUAACAACUCCUC	S1	-	2396	2418	1	52.1739
CGGCAUGGAUAACAACUCCUC	S1	-	2396	2416	2	52.381
AGCGGCAUGGAUAACAACUCCU	S1	-	2397	2418	3	50
GCGGCAUGGAUAACAACUCCU	S1	-	2397	2417	5	52.381
GGCAUGGAUAACAACUCC	S1	-	2398	2415	1	50
AGCGGCAUGGAUAACAACUCC	S1	-	2398	2418	2	52.381
UAGCGGCAUGGAUAACAACUCC	S1	-	2398	2419	13	50
AGCGGCAUGGAUAACAACUC	S1	-	2399	2418	1	50
UUAGCGGCAUGGAUAACAACUC	S1	-	2399	2420	6	45.4545
UAGCGGCAUGGAUAACAACUC	S1	-	2399	2419	23	47.619
UAGCGGCAUGGAUAACAACU	S1	-	2400	2419	2	45
UUUAGCGGCAUGGAUAACAACU	S1	-	2400	2421	11	40.9091
UUAGCGGCAUGGAUAACAACU	S1	-	2400	2420	14	42.8571
UUUAGCGGCAUGGAUAACAAC	S1	-	2401	2421	5	42.8571
GCAUUUAGCGGCAUGGAUAACA	S1	-	2403	2424	1	45.4545
AUAAGCAUUUAGCGGCAUGGA	S1	-	2408	2428	1	42.8571
GAAUAAGCAUUUAGCGGCAUG	S1	-	2410	2430	1	42.8571
AGAAUAAGCAUUUAGCGGCAUG	S1	-	2410	2431	3	40.9091
CAUGUAGAAUAAGCAUUUAGCGGC	S1	-	2413	2436	1	41.6667
AUGUAGAAUAAGCAUUUAGCGGC	S1	-	2413	2435	6	39.1304
GUAGAAUAAGCAUUUAGCGGC	S1	-	2413	2433	10	42.8571
UGUAGAAUAAGCAUUUAGCGGC	S1	-	2413	2434	57	40.9091
AUGUAGAAUAAGCAUUUAGC	S1	-	2416	2435	2	30
ACAUGUAGAAUAAGCAUUUAGC	S1	-	2416	2437	6	31.8182
CAUGUAGAAUAAGCAUUUAGC	S1	-	2416	2436	8	33.3333
GAACAUGUAGAAUAAGCAUU	S1	-	2420	2439	1	30
GGAGAACAUGUAGAAUAAGCAUU	S1	-	2420	2442	1	34.7826
AGAACAUGUAGAAUAAGCAUU	S1	-	2420	2440	2	28.5714
GAGAACAUGUAGAAUAAGCAUU	S1	-	2420	2441	8	31.8182
GGAGAACAUGUAGAAUAAGCAU	S1	-	2421	2442	1	36.3636
GAGAACAUGUAGAAUAAGCAU	S1	-	2421	2441	23	33.3333
AGAACAUGUAGAAUAAGCA	S1	-	2422	2440	2	31.5789
GGAGAACAUGUAGAAUAAGCA	S1	-	2422	2442	11	38.0952
UGGAGAACAUGUAGAAUAAGCA	S1	-	2422	2443	18	36.3636
GAGAACAUGUAGAAUAAGC	S1	-	2423	2441	1	36.8421
UGGAGAACAUGUAGAAUAAGC	S1	-	2423	2443	1	38.0952
AUGGAGAACAUGUAGAAUAAG	S1	-	2424	2444	2	33.3333
AUGGAGAACAUGUAGAAUAA	S1	-	2425	2444	1	30
UCAUGGAGAACAUGUAGAAU	S1	-	2427	2446	1	35
UUCAUGGAGAACAUGUAGAA	S1	-	2428	2447	1	35
CAUAUUCAUGGAGAACAUGUA	S1	-	2431	2451	1	33.3333
CUAAGUACAUAUUCAUGGAGAACAUGUA	S1	-	2431	2458	1	32.1429
UCUGAUACAGUUUGACUAUCU	S1	-	2475	2495	1	33.3333
UGGUCUGAUACAGUUUGACUAU	S1	-	2477	2498	1	36.3636
UUGGUCUGAUACAGUUUGACU	S1	-	2479	2499	1	38.0952
GUUUGGUCUGAUACAGUUUGAC	S1	-	2480	2501	1	40.9091
UUUGGUCUGAUACAGUUUGAC	S1	-	2480	2500	4	38.0952
AAAGUUUGGUCUGAUACAGUU	S1	-	2484	2504	1	33.3333
UGUGUUGAGCUGAUGUUGCAAA	S1	-	2518	2539	1	40.9091
GUUGAGCUGAUGUUGCAA	S1	-	2519	2536	1	44.4444
UGUGUUGAGCUGAUGUUGCAA	S1	-	2519	2539	2	42.8571
GUGUGUUGAGCUGAUGUUGCA	S1	-	2520	2540	1	47.619
AGUGUGUUGAGCUGAUGUUGC	S1	-	2521	2541	1	47.619
AAGUGUGUUGAGCUGAUGUUGC	S1	-	2521	2542	1	45.4545
AAAGUGUGUUGAGCUGAUGUUG	S1	-	2522	2543	1	40.9091
AAAGUGUGUUGAGCUGAUGUU	S1	-	2523	2543	2	38.0952
ACAAAGUGUGUUGAGCUGAUGU	S1	-	2524	2545	1	40.9091
ACAAAGUGUGUUGAGCUGAUG	S1	-	2525	2545	1	42.8571
AAACAAAGUGUGUUGAGCUGAUG	S1	-	2525	2547	1	39.1304
AACAAAGUGUGUUGAGCUGAUG	S1	-	2525	2546	2	40.9091
AAACAAAGUGUGUUGAGCUGAU	S1	-	2526	2547	1	36.3636
AACAAAGUGUGUUGAGCUGAU	S1	-	2526	2546	2	38.0952
UGGCAAAGAAUUUACGUUCCAA	S1	-	2569	2590	1	36.3636
UGGCAAAGAAUUUACGUUCCA	S1	-	2570	2590	1	38.0952
GCUUGGCAAAGAAUUUACGUUCC	S1	-	2571	2593	1	43.4783
CUUGGCAAAGAAUUUACGUUCC	S1	-	2571	2592	5	40.9091
UUGGCAAAGAAUUUACGUUCC	S1	-	2571	2591	14	38.0952
UUGGCAAAGAAUUUACGUUC	S1	-	2572	2591	3	35
GCUUGGCAAAGAAUUUACGUUC	S1	-	2572	2593	3	40.9091
CUUGGCAAAGAAUUUACGUUC	S1	-	2572	2592	8	38.0952
GCUUGGCAAAGAAUUUACGUU	S1	-	2573	2593	3	38.0952
AGCUUGGCAAAGAAUUUACGUU	S1	-	2573	2594	4	36.3636
GCUUGGCAAAGAAUUUACGU	S1	-	2574	2593	1	40
CUAGCUUGGCAAAGAAUUUACGU	S1	-	2574	2596	2	39.1304
AGCUUGGCAAAGAAUUUACGU	S1	-	2574	2594	3	38.0952
UAGCUUGGCAAAGAAUUUACGU	S1	-	2574	2595	14	36.3636
CUAGCUUGGCAAAGAAUUUACG	S1	-	2575	2596	3	40.9091
UAGCUUGGCAAAGAAUUUACG	S1	-	2575	2595	17	38.0952
CUAGCUUGGCAAAGAAUUUAC	S1	-	2576	2596	1	38.0952
UCUAGCUUGGCAAAGAAUUUAC	S1	-	2576	2597	4	36.3636
UCACAGAAUGCAUAACAGAUAU	S1	-	2608	2629	3	31.8182
ACAGAAUGCAUAACAGAUA	S1	-	2609	2627	1	31.5789
UCACAGAAUGCAUAACAGAUA	S1	-	2609	2629	14	33.3333
CUCCAUUCUUGAUAACCUCUAA	S1	-	2644	2665	1	36.3636
UCCAUUCUUGAUAACCUCUAA	S1	-	2644	2664	6	33.3333
ACUCCAUUCUUGAUAACCUCUA	S1	-	2645	2666	1	36.3636
CUCCAUUCUUGAUAACCUCUA	S1	-	2645	2665	2	38.0952
ACUCCAUUCUUGAUGACCUCU	S1	-	2646	2666	1	42.8571
ACUCCAUUCUUGAUAACCUCU	S1	-	2646	2666	2	38.0952
CACUCCAUUCUUGAUAACCUCU	S1	-	2646	2667	3	40.9091
UCACUCCAUUCUUGAUAACCUC	S1	-	2647	2668	3	40.9091
UUCACUCCAUUCUUGAUAACCU	S1	-	2648	2669	1	36.3636
UUUCACUCCAUUCUUGAUAACCU	S1	-	2648	2670	1	34.7826
UCACUCCAUUCUUGAUAACCU	S1	-	2648	2668	5	38.0952
UUCACUCCAUUCUUGAUAACC	S1	-	2649	2669	1	38.0952
AAUUUCACUCCAUUCUUGAUAACC	S1	-	2649	2672	1	33.3333
AAAUUUCACUCCAUUCUUGAUA	S1	-	2652	2673	1	27.2727
UUGUCAGGAAAUUUCACUCC	S1	-	2662	2681	2	40
CCUUGUCAGGAAAUUUCACUCC	S1	-	2662	2683	2	45.4545
CUUGUCAGGAAAUUUCACUCC	S1	-	2662	2682	24	42.8571
ACCUUGUCAGGAAAUUUCACUC	S1	-	2663	2684	1	40.9091
UACCUUGUCAGGAAAUUUCACUC	S1	-	2663	2685	1	39.1304
UACCUUGUCAGGAAAUUUCACU	S1	-	2664	2685	1	36.3636
AACCAACUUCUUACCUUGUCAGGA	S1	-	2673	2696	1	41.6667
CAACUUCUUACCUUGUCAGGA	S1	-	2673	2693	2	42.8571
CCAACUUCUUACCUUGUCAGG	S1	-	2674	2694	1	47.619
CAACCAACUCCUUACCUUGUC	S1	-	2677	2697	1	47.619
AGACAACCAACUUCUUACCUUG	S1	-	2679	2700	1	40.9091
AGACAACCAACUUCUUACCUU	S1	-	2680	2700	1	38.0952
GAGACAACCAACUUCUUACCU	S1	-	2681	2701	1	42.8571
AAGAGACAACCAACUUCUUACCU	S1	-	2681	2703	1	39.1304
AGAGACAACCAACUUCUUACCU	S1	-	2681	2702	8	40.9091
AGAGACAACCAACUUCUUACU	S1	-	2682	2702	1	38.0952
AGAGACAACCAACUUCUUACC	S1	-	2682	2702	2	42.8571
CCUAAGAGACAACCAACUUCU	S1	-	2686	2706	3	42.8571
UCCUAAGAGACAACCAACUUCU	S1	-	2686	2707	5	40.9091
UUCCUAAGAGACAACCAACUCC	S1	-	2687	2708	1	45.4545
UUCCUAAGAGACAACCAACUUC	S1	-	2687	2708	2	40.9091
CUAAGAGACAACCAACUU	S1	-	2688	2705	1	38.8889
CUUCCUAAGAGACAACCAACUC	S1	-	2688	2709	1	45.4545
UUCCUAAGAGACAACCAACUU	S1	-	2688	2708	6	38.0952
UUCCUAAGAGACAACCAACU	S1	-	2689	2708	1	40
UAGAUAACGACAAUUCUUCCU	S1	-	2735	2755	1	33.3333
UUCUAGAUAACGACAAUUCUUC	S1	-	2737	2758	1	31.8182
ACAUUCUAGAUAACGACAAUUC	S1	-	2740	2761	1	31.8182
CUCCAUACAUUCUAGAUAACGA	S1	-	2746	2767	1	36.3636
GACUCCAUACAUUCUAGAUAA	S1	-	2749	2769	1	33.3333
AGACUCCAUACAUUCUAGAUA	S1	-	2750	2770	6	33.3333
AAGACUCCAUACAUUCUAGAUA	S1	-	2750	2771	20	31.8182
AAGACUCCAUACAUUCUAGAU	S1	-	2751	2771	1	33.3333
AAAGACUCCAUACAUUCUAGA	S1	-	2752	2772	1	33.3333
GAAAGACUCCAUACAUUCUAGA	S1	-	2752	2773	1	36.3636
AAGAAAGACUCCAUACAUUCUA	S1	-	2754	2775	1	31.8182
AGAAAGACUCCAUACAUUCUA	S1	-	2754	2774	3	33.3333
AAGAAAGACUCCAUACAUUCU	S1	-	2755	2775	1	33.3333
UGAAGAAAGACUCCAUACAUU	S1	-	2757	2777	1	33.3333
CUGAAGAAAGACUCCAUACAUU	S1	-	2757	2778	1	36.3636
CUGAAGAAAGACUCCAUACAU	S1	-	2758	2778	1	38.0952
UGCUGAAGAAAGACUCCAUA	S1	-	2761	2780	1	40
UUGCUGAAGAAAGACUCCAUA	S1	-	2761	2781	4	38.0952
AAUGACAUUCUCGAAGGAUAA	S1	-	2808	2828	2	33.3333
UAAUGACAUUCUCGAAGGAUAA	S1	-	2808	2829	5	31.8182
AAUAAUGACAUUCUCGAAGGAU	S1	-	2810	2831	3	31.8182
AUAAUGACAUUCUCGAAGGAU	S1	-	2810	2830	5	33.3333
AAUAAUGACAUUCUCGAAGGA	S1	-	2811	2831	4	33.3333
AUCAGAACGUUCAUCACAAA	S1	-	2831	2850	1	35
UAUCAGAACGUUCAUCACAAA	S1	-	2831	2851	1	33.3333
AGUAUCAGAACGUUCAUCACAAA	S1	-	2831	2853	1	34.7826
AGUAUCAGAACGUUCAUCACA	S1	-	2833	2853	1	38.0952
UAGUAUCAGAACGUUCAUCACA	S1	-	2833	2854	1	36.3636
AGUAGUAUCAGAACGUUCAUCA	S1	-	2835	2856	1	36.3636
AGUAGUAUCAGAACGUUCAUC	S1	-	2836	2856	1	38.0952
UAGUAGUAUCAGAACGUUCAUC	S1	-	2836	2857	1	36.3636
UAGUAGUAUCAGAACGUUCAU	S1	-	2837	2857	1	33.3333
CUUAGUAGUAUCAGAACGUUCA	S1	-	2838	2859	1	36.3636
UUAGUAGUAUCAGAACGUU	S1	-	2840	2858	1	31.5789
UGACGCUUAGUAGUAUCAGAACGU	S1	-	2841	2864	1	41.6667
GUGACGCUUAGUAGUAUCAGAA	S1	-	2844	2865	1	40.9091
UGUGACGCUUAGUAGUAUCAG	S1	-	2846	2866	3	42.8571
UGUGACGCUUAGUAGUAUCA	S1	-	2847	2866	1	40
AGUGUGACGCUUAGUAGUAUC	S1	-	2848	2868	1	42.8571
GAGUGUGACGCUUAGUAGUAUC	S1	-	2848	2869	1	45.4545
AGAGUGUGACGCUUAGUAGUAUC	S1	-	2848	2870	1	43.4783
CAGAGUGUGACGCUUAGUAGU	S1	-	2851	2871	1	47.619
CAGAGUGUGACGCUUAGUAGA	S1	-	2851	2871	1	47.619
UCCAGAGUGUGACGCUUAGUAGU	S1	-	2851	2873	1	47.8261
CCAGAGUGUGACGCUUAGUAGA	S1	-	2851	2872	2	50
CAGAGUGUGACGCUUAGUAG	S1	-	2852	2871	1	50
UCCAGAGUGUGACGCUUAGUAG	S1	-	2852	2873	5	50
CCAGAGUGUGACGCUUAGUAG	S1	-	2852	2872	7	52.381
AUAUCCAGAGUGUGACGCUUA	S1	-	2856	2876	1	42.8571
CAUAUCCAGAGUGUGACGCUU	S1	-	2857	2877	3	47.619
UCAUAUCCAGAGUGUGACGCU	S1	-	2858	2878	1	47.619
AUCAUAUCCAGAGUGUGACGCU	S1	-	2858	2879	1	45.4545
CUGAAAUGACAUCCAUAACAAU	S1	-	2884	2905	1	31.8182
AGCUGAAAUGACAUCCAUAACA	S1	-	2886	2907	4	36.3636
AGCUGAAAUGACAUCCAUAAC	S1	-	2887	2907	1	38.0952
UAGCUGAAAUGACAUCCAUAAC	S1	-	2887	2908	1	36.3636
UUAGCUGAAAUGACAUCCAUAA	S1	-	2888	2909	3	31.8182
CUUUAGCUGAAAUGACAUCCAU	S1	-	2890	2911	1	36.3636
CUUUAGCUGAAAUGACAUCCA	S1	-	2891	2911	1	38.0952
UAUGAUCGUUGAGCUUUAGCUGA	S1	-	2902	2924	1	39.1304
AUGAUCGUUGAGCUUUAGCUGA	S1	-	2902	2923	4	40.9091
AUAUGAUCGUUGAGCUUUAGCU	S1	-	2904	2925	3	36.3636
UAUGAUCGUUGAGCUUUAGCU	S1	-	2904	2924	14	38.0952
UAUGAUCGUUGAGCUUUAGC	S1	-	2905	2924	1	40
AUAUGAUCGUUGAGCUUUAGC	S1	-	2905	2925	1	38.0952
CAUAUGAUCGUUGAGCUUUAGC	S1	-	2905	2926	2	40.9091
CCAUAUGAUCGUUGAGCUUUAG	S1	-	2906	2927	1	40.9091
CCAUAUGAUCGUUGAGCUUUA	S1	-	2907	2927	1	38.0952
AAUUCCCAAACCAUUAUCUA	S1	-	2930	2949	1	30
UAUAGCCAAUUCCCAAACCAU	S1	-	2936	2956	1	38.0952
CUAUAGCCAAUUCCCAAACCAU	S1	-	2936	2957	1	40.9091
UACUAUAGCCAAUUCCCAAACC	S1	-	2938	2959	2	40.9091
UACUAUAGCCAAUUCCCAAAC	S1	-	2939	2959	1	38.0952
AUACUAUAGCCAAUUCCCAAAC	S1	-	2939	2960	4	36.3636
CAAAUACUAUAGCCAAUUCCCA	S1	-	2942	2963	1	36.3636
CAAAUACUAUAGCCAAUUCCC	S1	-	2943	2963	1	38.0952
CCAAAUACUAUAGCCAAUUCC	S1	-	2944	2964	1	38.0952
CCAAAUACUAUAGCCAAUUC	S1	-	2945	2964	1	35
UCCAAAUACUAUAGCCAAUUC	S1	-	2945	2965	1	33.3333
ACUCCAAAUACUAUAGCCAAUU	S1	-	2946	2967	1	31.8182
CUCCAAAUACUAUAGCCAAUU	S1	-	2946	2966	3	33.3333
ACAACUCCAAAUACUAUAGCC	S1	-	2950	2970	5	38.0952
ACAACUCCAAAUACUAUAGC	S1	-	2951	2970	1	35
UGACAACUCCAAAUACUAUAGC	S1	-	2951	2972	4	36.3636
UGACAACUCCAAAUACUAUAG	S1	-	2952	2972	1	33.3333
AUGACAACUCCAAAUACUAUAG	S1	-	2952	2973	1	31.8182
AUGACAACUCCAAAUACUAUA	S1	-	2953	2973	1	28.5714
GAUGACAACUCCAAAUACUAU	S1	-	2954	2974	1	33.3333
ACGAUGACAACUCCAAAUACUA	S1	-	2955	2976	5	36.3636
ACGAUGACAACUCCAAAUACU	S1	-	2956	2976	5	38.0952
UACGAUGACAACUCCAAAUACU	S1	-	2956	2977	24	36.3636
UACGAUGACAACUCCAAAUAC	S1	-	2957	2977	1	38.0952
CUACGAUGACAACUCCAAAUA	S1	-	2958	2978	2	38.0952
CUACGAUGACAACUCCAAAU	S1	-	2959	2978	2	40
ACUACGAUGACAACUCCAAAU	S1	-	2959	2979	5	38.0952
AACUACGAUGACAACUCCAAAU	S1	-	2959	2980	13	36.3636
UUGAACUACGAUGACAACUCCAAA	S1	-	2960	2983	1	37.5
AACUACGAUGACAACUCCAAA	S1	-	2960	2980	2	38.0952
UGAACUACGAUGACAACUCCAA	S1	-	2961	2982	1	40.9091
UGAACUACGAUGACAACUCCA	S1	-	2962	2982	1	42.8571
UUGAACUACGAUGACAACUCCA	S1	-	2962	2983	1	40.9091
UUGAACUACGAUGACAACUCU	S1	-	2963	2983	1	38.0952
UUGAACUACGAUGACAACUCC	S1	-	2963	2983	3	42.8571
CUUGAACUACGAUGACAACUC	S1	-	2964	2984	14	42.8571
UCUUGAACUACGAUGACAACUC	S1	-	2964	2985	35	40.9091
UUGAACUACGAUGACAACU	S1	-	2965	2983	1	36.8421
AUAUCUUGAACUACGAUGACAACU	S1	-	2965	2988	1	33.3333
UAUCUUGAACUACGAUGACAACU	S1	-	2965	2987	2	34.7826
AUCUUGAACUACGAUGACAACU	S1	-	2965	2986	9	36.3636
UCUUGAACUACGAUGACAACU	S1	-	2965	2985	28	38.0952
UAUCUUGAACUACGAUGACAA	S1	-	2967	2987	1	33.3333
UAUAUCUUGAACUACGAUGACA	S1	-	2968	2989	1	31.8182
ACUGCGAAACUUUAGACUUAU	S1	-	3005	3025	3	33.3333
AACUGCGAAACUUUAGACUUAU	S1	-	3005	3026	3	31.8182
AACUGCGAAACUUUAGACUUA	S1	-	3006	3026	2	33.3333
UAACUGCGAAACUUUAGACUUA	S1	-	3006	3027	2	31.8182
UAACUGCGAAACUUUAGACUU	S1	-	3007	3027	1	33.3333
UAACUGCGAAACUUUAGACU	S1	-	3008	3027	1	35
AAUAACUGCGAAACUUUAGACU	S1	-	3008	3029	9	31.8182
AUAACUGCGAAACUUUAGACU	S1	-	3008	3028	24	33.3333
AAUAACUGCGAAACUUUAGAC	S1	-	3009	3029	1	33.3333
CUAAUAACUGCGAAACUUUAG	S1	-	3011	3031	1	33.3333
AUCUCUAAUAACUGCGAAACUU	S1	-	3014	3035	1	31.8182
UCUCUAAUAACUGCGAAACUU	S1	-	3014	3034	2	33.3333
UCUCUAAUAACUGCGAAACU	S1	-	3015	3034	1	35
AUCUCUAAUAACUGCGAAACU	S1	-	3015	3035	1	33.3333
CAUCUCUAAUAACUGCGAAACU	S1	-	3015	3036	1	36.3636
GUCCAUCUCUAAUAACUGCGAA	S1	-	3018	3039	3	40.9091
UCCAUCUCUAAUAACUGCGAA	S1	-	3018	3038	5	38.0952
UUUGUCCAUCUCUAAUAACUGCGA	S1	-	3019	3042	1	37.5
UUGUCCAUCUCUAAUAACUGCGA	S1	-	3019	3041	2	39.1304
GUCCAUCUCUAAUAACUGCGA	S1	-	3019	3039	4	42.8571
UGUCCAUCUCUAAUAACUGCGA	S1	-	3019	3040	10	40.9091
UUGUCCAUCUCUAAUAACUGCG	S1	-	3020	3041	1	40.9091
UUGUCCAUCUCUAAUAACUGC	S1	-	3021	3041	1	38.0952
UUUGUCCAUCUCUAAUAACUGC	S1	-	3021	3042	1	36.3636
UUGUCCAUCUCUAAUAACUG	S1	-	3022	3041	1	35
UUUGUCCAUCUCUAAUAACUG	S1	-	3022	3042	3	33.3333
UCGUGCGAUACAAUGAAAUU	S1	-	3055	3074	1	35
UUCUGUUUCAUCGUGCGAUAC	S1	-	3064	3084	1	42.8571
UUUCUGUUUCAUCGUGCGAUAC	S1	-	3064	3085	1	40.9091
UUUCUGUUUCAUCGUGCGAUA	S1	-	3065	3085	2	38.0952
AUGACAGUAACGAAGGGAUAAA	S1	-	3101	3122	1	36.3636
ACAUGACAGUAACGAAAGGAUC	S1	-	3103	3124	1	40.9091
ACACAUGACAGUAACGAAAGGAUA	S1	-	3103	3126	1	37.5
ACAUGACAGUAACGAAAGGAUA	S1	-	3103	3124	2	36.3636
CAUGACAGUAACGAAAGGAU	S1	-	3104	3123	1	40
ACAUGACAGUAACGAAAGGAU	S1	-	3104	3124	2	38.0952
ACACAUGACAGUAACGAAAGGAU	S1	-	3104	3126	2	39.1304
ACACAUGACAGUAACGAAAGG	S1	-	3106	3126	1	42.8571
AACACAUGACAGUAACGAAAGG	S1	-	3106	3127	1	40.9091
AACACAUGACAGUAACGAAGG	S1	-	3107	3127	1	42.8571
GAGAACACAUGACAGUAACGAAAG	S1	-	3107	3130	1	41.6667
AGAACACAUGACAGUAACGAAG	S1	-	3108	3129	1	40.9091
AGAACACAUGACAGUAACGAAA	S1	-	3108	3129	2	36.3636
UAGGAGAACACAUGACAGUAACGAA	S1	-	3109	3133	1	40
AGAACACAUGACAGUAACGAA	S1	-	3109	3129	2	38.0952
GAGAACACAUGACAGUAACGAA	S1	-	3109	3130	3	40.9091
GGAGAACACAUGACAGUAACGA	S1	-	3110	3131	1	45.4545
UAGGAGAACACAUGACAGUAACG	S1	-	3111	3133	1	43.4783
GGAGAACACAUGACAGUAACG	S1	-	3111	3131	5	47.619
AGGAGAACACAUGACAGUAACG	S1	-	3111	3132	10	45.4545
AAGGAGAACACAUGACAGUAAC	S1	-	3112	3133	1	40.9091
AGGAGAACACAUGACAGUAAC	S1	-	3112	3132	3	42.8571
UAGGAGAACACAUGACAGUAAC	S1	-	3112	3133	7	40.9091
AUAGGAGAACACAUGACAGUAA	S1	-	3113	3134	2	36.3636
UAGGAGAACACAUGACAGUAA	S1	-	3113	3133	10	38.0952
UAGGAGAACACAUGACAGUA	S1	-	3114	3133	1	40
AUAGGAGAACACAUGACAGUA	S1	-	3114	3134	6	38.0952
AAUAGGAGAACACAUGACAGUA	S1	-	3114	3135	15	36.3636
UAGGAGAACACAUGACAGU	S1	-	3115	3133	1	42.1053
AAAUAGGAGAACACAUGACAGA	S1	-	3115	3136	1	36.3636
AAGAAAUAGGAGAACACAUGACAGU	S1	-	3115	3139	1	36
AGAAAUAGGAGAACACAUGACAGU	S1	-	3115	3138	2	37.5
AUAGGAGAACACAUGACAGU	S1	-	3115	3134	3	40
AAUAGGAGAACACAUGACAGU	S1	-	3115	3135	37	38.0952
AAAUAGGAGAACACAUGACAGU	S1	-	3115	3136	95	36.3636
AAUAGGAGAACACAUGACAG	S1	-	3116	3135	1	40
AGAAAUAGGAGAACACAUGACAG	S1	-	3116	3138	1	39.1304
AAGAAAUAGGAGAACACAUGACAG	S1	-	3116	3139	1	37.5
GAAAUAGGAGAACACAUGACAG	S1	-	3116	3137	6	40.9091
AAAUAGGAGAACACAUGACAG	S1	-	3116	3136	22	38.0952
AGAAAUAGGAGAACACAUGACA	S1	-	3117	3138	1	36.3636
AAGAAAUAGGAGAACACAUGACA	S1	-	3117	3139	1	34.7826
GAAAUAGGAGAACACAUGACA	S1	-	3117	3137	2	38.0952
AGAAAUAGGAGAACACAUGAC	S1	-	3118	3138	1	38.0952
AAGAAAUAGGAGAACACAUGAC	S1	-	3118	3139	1	36.3636
AAGAAAUAGGAGAACACAUGA	S1	-	3119	3139	1	33.3333
UAGGCCAAGAAAUAGGAGAACAC	S1	-	3123	3145	1	43.4783
UAGGCCAAGAAAUAGGAGAACA	S1	-	3124	3145	1	40.9091
UAGGCCAAGAAAUAGGAGAAC	S1	-	3125	3145	3	42.8571
AACAUAGGCCAAGAAAUAGGAG	S1	-	3128	3149	1	40.9091
AACAUAGGCCAAGAAAUAGGA	S1	-	3129	3149	1	38.0952
CACCAUCACCGUUAAGAGAAG	S1	-	3215	3235	2	47.619
UAUAAGCACCAUCACCGUUAAG	S1	-	3220	3241	4	40.9091
GUGUUGUUCGUUGCUGGUAAA	S1	-	3262	3282	1	42.8571
AUGUGUUGUUCGUUGCUGGUAAA	S1	-	3262	3284	1	39.1304
UGUGUUGUUCGUUGCUGGUAA	S1	-	3263	3283	4	42.8571
AUGUGUUGUUCGUUGCUGGUA	S1	-	3264	3284	9	42.8571
ACAUGUGUUGUUCGUUGCUGGU	S1	-	3265	3286	2	45.4545
CAUGUGUUGUUCGUUGCUGGU	S1	-	3265	3285	4	47.619
AACAUGUGUUGUUCGUUGCUGG	S1	-	3266	3287	1	45.4545
UAGUCAACAAAUUGGAACAUGU	S1	-	3281	3302	2	31.8182
ACGUAGUCAACAAAUUGGAACC	S1	-	3284	3305	1	40.9091
CGUAGUCAACAAAUUGGAACA	S1	-	3284	3304	2	38.0952
CGUAGUCAACAAAUUGGAACU	S1	-	3284	3304	2	38.0952
ACGUAGUCAACAAAUUGGAAC	S1	-	3285	3305	5	38.0952
UGACGUAGUCAACAAAUUGGA	S1	-	3287	3307	1	38.0952
CUGAUGUUUGACGUAGUCAACA	S1	-	3294	3315	1	40.9091
UGAUGUUUGACGUAGUCAACA	S1	-	3294	3314	2	38.0952
CUGAUGUUUGACGUAGUCAAC	S1	-	3295	3315	2	42.8571
CGACUGAUGUUUGACGUAGUC	S1	-	3298	3318	1	47.619
CGACUGAUGUUUGACGUAGU	S1	-	3299	3318	1	45
UCGACUGAUGUUUGACGUAGU	S1	-	3299	3319	11	42.8571
UUCGACUGAUGUUUGACGUAGU	S1	-	3299	3320	56	40.9091
UUCGACUGAUGUUUGACGUAG	S1	-	3300	3320	2	42.8571
UUUCGACUGAUGUUUGACGUA	S1	-	3301	3321	1	38.0952
UUUCGACUGAUGUUUGACGU	S1	-	3302	3321	1	40
GUAAAUGCUCUCCGAAUGUAAAACC	S1	-	3379	3403	1	40
AAACGCAGUAAAUGCUCUCCG	S1	-	3390	3410	1	47.619
UCUCUGUCAGAUGACGCAAAC	S1	-	3416	3436	1	47.619
UCUCCCAAUCCAAGUUCAUUU	S1	-	3444	3464	1	38.0952
AUAUCUCCCAAUCCAAGUUCAU	S1	-	3446	3467	1	36.3636
UUCGAUAUCUCCCAAUCCAAGU	S1	-	3450	3471	1	40.9091
AACCAUAACUUCGAUAUCUCCC	S1	-	3459	3480	1	40.9091
ACCAUAACUUCGAUAUCUCCC	S1	-	3459	3479	3	42.8571
UUAUGAACCAUAACUUCGAUAU	S1	-	3464	3485	1	27.2727
AUUAUGAACCAUAACUUCGAUA	S1	-	3465	3486	1	27.2727
UUAUGAACCAUAACUUCGAUA	S1	-	3465	3485	12	28.5714
UCAAAUUAUGAACCAUAACUU	S1	-	3470	3490	1	23.8095
AUUCAAAUUAUGAACCAUAACU	S1	-	3471	3492	4	22.7273
AUUCAAAUUAUGAACCAUAAC	S1	-	3472	3492	1	23.8095
CCCGAUUGCCAUCUAAAUAUU	S1	-	3494	3514	1	38.0952
CUUGAGCACUGAAAUACUAUU	S1	-	3529	3549	1	33.3333
CCUUGAGCACUGAAAUACUAUU	S1	-	3529	3550	3	36.3636
CCUUGAGCACUGAAAUACUAU	S1	-	3530	3550	1	38.0952
GAGCCUUGAGCACUGAAAUACU	S1	-	3532	3553	4	45.4545
UAAGGCACUUCAAUCUUGUGA	S1	-	3552	3572	2	38.0952
UCCGUAAGGCACUUCAAUCUUG	S1	-	3555	3576	2	45.4545
UACAUUAAUCCGUAAGGCACU	S1	-	3564	3584	1	38.0952
CGUACAUUAAUCCGUAAGGCAC	S1	-	3565	3586	1	45.4545
CGCGUACAUUAAUCCGUAAGGC	S1	-	3567	3588	2	50
UUCGCGUACAUUAAUCCG	S1	-	3573	3590	2	44.4444
AUGAUUCGCGUACAUUAAUCCG	S1	-	3573	3594	2	40.9091
UGAUUCGCGUACAUUAAUCCG	S1	-	3573	3593	3	42.8571
AUUAUGAUUCGCGUACAUUAAUCC	S1	-	3574	3597	1	33.3333
AUCUAUUAUGAUUCGCGUACA	S1	-	3581	3601	1	33.3333
ACAGUCAAAGAUUGAUCGAUU	S1	-	3606	3626	1	33.3333
AACAGUCAAAGAUUGAUCGAUU	S1	-	3606	3627	2	31.8182
AACAGUCAAAGAUUGAUCGAU	S1	-	3607	3627	2	33.3333
CUAACAGUCAAAGAUUGAUCGA	S1	-	3608	3629	1	36.3636
UUCUAACAGUCAAAGAUUGAUC	S1	-	3610	3631	1	31.8182
GUUCUAACAGUCAAAGAUUGA	S1	-	3612	3632	1	33.3333
UGUUCUAACAGUCAAAGAUUGA	S1	-	3612	3633	1	31.8182
GAGAGAUUCUGUUCUAACAGUC	S1	-	3621	3642	1	40.9091
AGAGAUUCUGUUCUAACAGUC	S1	-	3621	3641	2	38.0952
GAGAGAUUCUGUUCUAACAGU	S1	-	3622	3642	1	38.0952
GAGAGAUUCUGUUCUAACAGA	S1	-	3622	3642	1	38.0952
CGAGAGAUUCUGUUCUAACAGU	S1	-	3622	3643	1	40.9091
UCGAGAGAUUCUGUUCUAACAG	S1	-	3623	3644	2	40.9091
CGAGAGAUUCUGUUCUAACAG	S1	-	3623	3643	3	42.8571
UCGAGAGAUUCUGUUCUAACA	S1	-	3624	3644	5	38.0952
UUCGAGAGAUUCUGUUCUAACA	S1	-	3624	3645	5	36.3636
CUUCGAGAGAUUCUGUUCUAAC	S1	-	3625	3646	4	40.9091
UUCGAGAGAUUCUGUUCUAAC	S1	-	3625	3645	18	38.0952
UUCGAGAGAUUCUGUUCUAA	S1	-	3626	3645	1	35
UCUUCGAGAGAUUCUGUUCUAA	S1	-	3626	3647	1	36.3636
CUUCGAGAGAUUCUGUUCUAA	S1	-	3626	3646	4	38.0952
UCUUCGAGAGAUUCUGUUCUA	S1	-	3627	3647	1	38.0952
UUCUUCGAGAGAUUCUGUUCUA	S1	-	3627	3648	2	36.3636
CUUCGAGAGAUUCUGUUCU	S1	-	3628	3646	1	42.1053
UUCUUCGAGAGAUUCUGUUCU	S1	-	3628	3648	1	38.0952
UUUCUUCGAGAGAUUCUGUUCU	S1	-	3628	3649	1	36.3636
UUUCUUCGAGAGAUUCUGUUC	S1	-	3629	3649	1	38.0952
UUCUUCGAGAGAUUCUGUU	S1	-	3630	3648	1	36.8421
CCCUUUCUUCGAGAGAUUCUG	S1	-	3632	3652	1	47.619
AAAUAUACCCUUUCUUCGAGAG	S1	-	3638	3659	1	36.3636
UAGAAUCCAAAUAUACCCUUUC	S1	-	3646	3667	1	31.8182
AUAGAAUCCAAAUAUACCCUUU	S1	-	3647	3668	3	27.2727
UAUAGAAUCCAAAUAUACCCUU	S1	-	3648	3669	1	27.2727
AUAUAGAAUCCAAAUAUACCCU	S1	-	3649	3670	9	27.2727
UAUAGAAUCCAAAUAUACCCU	S1	-	3649	3669	22	28.5714
UCUAAAUCUUUAGGCACAGUU	S1	-	3696	3716	1	33.3333
UUCUAAAUCUUUAGGCACAGA	S1	-	3697	3717	1	33.3333
ACUUCUAAAUCUUUAGGCACAG	S1	-	3698	3719	1	36.3636
CUUCUAAAUCUUUAGGCACAG	S1	-	3698	3718	5	38.0952
UACUUCUAAAUCUUUAGGCAC	S1	-	3700	3720	1	33.3333
GUACUUCUAAAUCUUUAGGCAC	S1	-	3700	3721	1	36.3636
AGUACUUCUAAAUCUUUAGGC	S1	-	3702	3722	4	33.3333
CAGUACUUCUAAAUCUUUAGGC	S1	-	3702	3723	6	36.3636
AGAGAGCAUGAGUCUUCAGUAC	S1	-	3718	3739	1	45.4545
AACAGAGAGCAUGAGUCUUUA	S1	-	3722	3742	1	38.0952
AACAGAGAGCAUGAGUCUUCA	S1	-	3722	3742	4	42.8571
CGGAACAGAGAGCAUGAGUCUUC	S1	-	3723	3745	1	52.1739
GAACAGAGAGCAUGAGUCUUC	S1	-	3723	3743	3	47.619
[truncated: 17,862 more rows]
