# Supplementary material for: Characteristics of siRNAs derived from Southern rice black-streaked dwarf virus in infected rice and their potential role in host gene regulation
Source: Virol J. 2017 Feb 10;14:27. doi: 10.1186/s12985-017-0699-3 (PMC5301327; doi:10.1186/s12985-017-0699-3)
Supplement: Additional file 4: Table S4. — List of the SRBSDV-derived siRNAs identified at both 14 dpi and 28 dpi. (XLSX 28 kb) [file 12985_2017_699_MOESM4_ESM.xlsx]

## Sheet: Common
Supplementary Table 4. List of the SRBSDV-derived siRNAs identified at both 14 dpi and 28 dpi.
vsiRNA sequence	Segment	Start	End	Strand	14 dpi read count	28 dpi read count
AATCAACTTATCAACGTCAACT	S1	1163	1184	+	1	2
CTTCAGACATGAAACCTTTGG	S1	1262	1282	+	1	1
AGACATGAAACCTTTGGAACA	S1	1266	1286	+	1	24
TTTCAAATTGATCGTCGTGCT	S1	1999	2019	+	1	8
AATTGATCGTCGTGCTAGGGTG	S1	2004	2025	+	3	9
TTATCTAGAATGTATGGAGTCT	S1	2749	2770	+	2	3
TGATGAACGTTCTGATACTAC	S1	2835	2855	+	1	1
TTGCGTCATCTGACAGAGAGC	S1	3418	3438	+	2	2
TGAACTTGGATTGGGAGATATC	S1	3447	3468	+	1	11
GAACTTGGATTGGGAGATATCG	S1	3448	3469	+	1	1
TCTTTGACTGTTAGAACAGAA	S1	3616	3636	+	1	1
TTTGACTGTTAGAACAGAATCT	S1	3618	3639	+	1	2
AACAGAATCTCTCGAAGAAAGG	S1	3630	3651	+	1	4
AGATTTAGAAGTACTGAAGACT	S1	3708	3729	+	1	9
ACTGAAGACTCATGCTCTCTGT	S1	3720	3741	+	1	7
AGACTCATGCTCTCTGTTCCGT	S1	3725	3746	+	1	3
ATCGAACCTAGTTCTGACGCT	S1	3799	3819	+	1	14
AATAACAGGATCTTTAGGCGCT	S1	3942	3963	+	1	69
ATAACAGGATCTTTAGGCGCT	S1	3943	3963	+	1	49
AACAGGATCTTTAGGCGCTTCT	S1	3945	3966	+	1	6
TGCTGCGATAGAATTTGGTGC	S1	3978	3998	+	1	2
AGTCATGTCTCGAGGATCTATA	S1	4347	4368	+	1	3
TCATGTCTCGAGGATCTATAAA	S1	4349	4370	+	1	26
TCTCGAGGATCTATAAAGTAT	S1	4354	4374	+	1	12
GATCTACTGAACTTTCGTTCC	S1	42	62	-	1	1
CAGATCTACTGAACTTTCGTTC	S1	43	64	-	2	2
GCAGATCTACTGAACTTTCGTT	S1	44	65	-	3	3
TGCAGATCTACTGAACTTTCGT	S1	45	66	-	23	9
GCAGATCTACTGAACTTTCGT	S1	45	65	-	2	1
AAATTGTTCGGTCTCTGTTGGT	S1	130	151	-	1	2
AATTGTTCGGTCTCTGTTGG	S1	131	150	-	1	3
GAAATTGTTCGGTCTCTGTTGG	S1	131	152	-	2	1
AGAAATTGTTCGGTCTCTGTTG	S1	132	153	-	1	2
ATTGAAATAGGGGTAGAAATTG	S1	215	236	-	1	2
TAATCTTTGGACTAATCGCTAA	S1	580	601	-	2	2
TAATCTTTGGACTAATCGCTA	S1	581	601	-	1	7
CTAATCTTTGGACTAATCGCTA	S1	581	602	-	1	4
TCCGGTAATTGAGAAACACTCG	S1	1349	1370	-	1	6
ATCCGGTAATTGAGAAACACTC	S1	1350	1371	-	1	6
TAGCACGACGATCAATTTGAAA	S1	1999	2020	-	1	7
TCCAGTATTACACATTTGAAC	S1	2161	2181	-	1	28
AAGGTTAGGAATAGTATGGGC	S1	2227	2247	-	1	10
ATGTAAGGTTAGGAATAGTATG	S1	2230	2251	-	1	1
TATATCTTGAACTACGATGACA	S1	2968	2989	-	2	1
ATAACTGCGAAACTTTAGACT	S1	3008	3028	-	1	24
ATGTGTTGTTCGTTGCTGGTA	S1	3264	3284	-	1	9
CCCTTTCTTCGAGAGATTCTG	S1	3632	3652	-	1	1
GAGCGTCAGAACTAGGTTCGAT	S1	3799	3820	-	1	1
ATAGATCCTCGAGACATGACTA	S1	4346	4367	-	1	13
TCAGTTGAAGCGATCATGAAC	S2	289	309	+	1	1
TTGCGCTGACTTCCAACTCAT	S2	426	446	+	1	16
ATCGATCTATTGAATTTACAGA	S2	455	476	+	1	3
TCGATCTATTGAATTTACAGA	S2	456	476	+	1	5
TCGATCTATTGAATTTACAGAT	S2	456	477	+	1	2
TAGTGTTGGATGGAATGGTAAT	S2	645	666	+	1	1
AGGCTGCCGTACTAAACCCTT	S2	834	854	+	1	2
CCGTACTAAACCCTTGTCCATA	S2	840	861	+	1	1
CCCTTGTCCATAGAATATGATA	S2	850	871	+	2	3
CCTTGTCCATAGAATATGATA	S2	851	871	+	1	2
ATGTTGATGGATGGTAATACTG	S2	988	1009	+	1	1
TTGGCTACACAAAGAATTCGTG	S2	1129	1150	+	1	14
ATACTTACGTCGAAACTGAATA	S2	1553	1574	+	1	3
TTCAAAGAGGAACTTGGAATA	S2	1742	1762	+	1	3
TTAGTTCAAAGACAGTACACT	S2	1828	1848	+	1	19
TAATAATTTAGGACTACTGAT	S2	2160	2180	+	1	1
TAGACGATCATCCTGAAGTGTT	S2	3050	3071	+	1	9
AAGTGACGAGAACATCTTTAAC	S2	3327	3348	+	1	3
AGTGACGAGAACATCTTTAAC	S2	3328	3348	+	1	5
AATCGTGATCTGAATAACATT	S2	3361	3381	+	2	8
ATCGTGATCTGAATAACATTC	S2	3362	3382	+	1	1
TTTCACTTATCTTGGACCACA	S2	3654	3674	+	1	1
TGGACCACAATCTGAGACTAGA	S2	3666	3687	+	1	1
TCATGATCGCTTCAACTGAAAG	S2	286	307	-	1	7
TGATTTGCTTGTTCGTCGACA	S2	345	365	-	3	1
ATAGGCTGGAACGTTTGAAGTA	S2	381	402	-	1	1
AAGGTATGAGTTGGAAGTCAGC	S2	430	451	-	1	1
AATTGTCTGAGCTGTGAACGCC	S2	739	760	-	3	23
ATTGTCTGAGCTGTGAACGCC	S2	739	759	-	1	18
TTTATAATTGTCTGAGCTGTG	S2	745	765	-	1	2
ATGGACAAGGGTTTAGTACGGC	S2	839	860	-	1	4
AACGAGGTGTAATAATGAAAGC	S2	1609	1630	-	1	3
ATAAGATTGTAAATGGAACT	S2	1879	1898	-	1	3
ATTTACTGAAACAATGAAGAGG	S2	2380	2401	-	1	4
TGATTTCATGAAGAACTGCTCT	S2	2683	2704	-	1	6
AGTAGCGGGTTGAACTTGGTC	S2	2827	2847	-	1	22
GATGATCGTCTAAATTAATAGT	S2	3040	3061	-	1	5
ACACTTCAGGATGATCGTCTAA	S2	3049	3070	-	1	1
ATAGTCAACAATCACATCGGTT	S2	3267	3288	-	1	5
AATGGCCTGGTTAGGATTACC	S2	3511	3531	-	1	7
ATTTGTCAATGGCCTGGTTAG	S2	3518	3538	-	1	5
AACGATCTTCGAACGTGCTAAA	S3	152	173	+	1	2
ATCTTCGAACGTGCTAAACATT	S3	156	177	+	1	1
TCTTCGAACGTGCTAAACATT	S3	157	177	+	3	3
ACATTAGACGCAGAATTGAAGA	S3	173	194	+	2	17
TTAGACGCAGAATTGAAGAATC	S3	176	197	+	1	237
ATATTGGATATTATCTGGAAT	S3	378	398	+	1	1
AGTTGCTAGAGTTAAGACGTT	S3	936	956	+	1	2
TTAGTGAGTGAACATGAAGGT	S3	1423	1443	+	1	3
AATGCTTGACTTCTGAAGAATT	S3	1631	1652	+	1	2
ATGTAACGGTCAACGCTCGAC	S3	1695	1715	+	1	17
CATTATGTTGAAGCGGATGGT	S3	1888	1908	+	1	3
ATTATGTTGAAGCGGATGGTT	S3	1889	1909	+	1	3
TTGGTGAAATTTGTGTTCTTC	S3	2492	2512	+	1	2
AAGAACTTGGTTTAGATAGACG	S3	2672	2693	+	2	1
ATTGTTCGAGTTGTTGTAATT	S3	86	106	-	1	18
CTTCAATTCTGCGTCTAATGT	S3	173	193	-	1	2
TGACGATTTGCTTACTGTGAC	S3	439	459	-	1	1
TCTTAACTCTAGCAACTTCCT	S3	932	952	-	1	22
AGTGAGAAGTTGATGCTGTAC	S3	1166	1186	-	1	1
TCAGACTGTTCCATGTAAATA	S3	2172	2192	-	1	5
AAGCACGTCGTCTATCTAAAC	S3	2681	2701	-	1	1
TTAAACTGGACTTTGATGATC	S3	3093	3113	-	1	5
TCCAACTCGAAACACTCTACG	S4	179	199	+	3	1
AGCTTTATTAAATCCTTGGACT	S4	242	263	+	1	10
GCTTTATTAAATCCTTGGACTG	S4	243	264	+	1	29
ATTAAATCCTTGGACTGTCCTT	S4	248	269	+	1	1
TAAATCCTTGGACTGTCCTTC	S4	250	270	+	1	8
TCATTAACGAACGTCTTCCAGC	S4	355	376	+	1	4
CTAGGAGGAATTGGAAACGAT	S4	687	707	+	1	11
GACAATCTCGGTACTAATCGTT	S4	945	966	+	1	13
ATTCCTATGACTTACTCAGATT	S4	1110	1131	+	1	22
AATAGATCTAAACTCAAACCTT	S4	1212	1233	+	1	1
TGCATGCCGGTTGATTGATTAT	S4	1382	1403	+	1	5
TTCCAGGTGGTCATGACGTT	S4	1537	1556	+	1	1
CAAAGGTATGGTAATGACGCG	S4	1995	2015	+	1	1
ATTGAGAGTTTGTTTAGAATC	S4	2144	2164	+	1	3
TGTCTATTTCATACTTTGAGT	S4	2199	2219	+	1	1
TGAATACTTTAGGATTGAGCG	S4	2398	2418	+	1	6
TCTTTACATACATGGGTACCC	S4	2434	2454	+	1	2
TGGTTGTCGTGATTATGAGTGT	S4	2861	2882	+	1	1
GTTGTCGTGATTATGAGTGTG	S4	2863	2883	+	1	1
TGTCGTGATTATGAGTGTGCT	S4	2865	2885	+	1	16
TCGTGATTATGAGTGTGCTTA	S4	2867	2887	+	1	4
ATGAGTGTGCTTATATGACTGT	S4	2875	2896	+	1	1
ATGACTGTTATCGATGATGATA	S4	2889	2910	+	1	8
ATGACTGTTATCGATGATGAT	S4	2889	2909	+	2	2
ATTATGTGGGATACGATAGAGC	S4	2920	2941	+	1	4
TCTGTGCTGGATGTTAAACGTG	S4	2943	2964	+	1	2
CTGTGCTGGATGTTAAACGTG	S4	2944	2964	+	1	2
TGCTGGATGTTAAACGTGGAAT	S4	2947	2968	+	1	1
ATATAACTAGTGCGGATGTGG	S4	3196	3216	+	2	1
ATAACTAGTGCGGATGTGGCT	S4	3198	3218	+	3	7
TATCATGCCGTCGCTACTGTC	S4	3243	3263	+	1	8
TCATGCCGTCGCTACTGTCAGT	S4	3245	3266	+	1	9
TCATGCCGTCGCTACTGTCAG	S4	3245	3265	+	1	8
ATGCCGTCGCTACTGTCAGTG	S4	3247	3267	+	1	30
ATGCCGTCGCTACTGTCAGTGT	S4	3247	3268	+	2	22
TGCCGTCGCTACTGTCAGTGT	S4	3248	3268	+	1	6
ATTTCGCGCCGGTTTATAACTT	S4	3397	3418	+	1	1
TTTCGCGCCGGTTTATAACTT	S4	3398	3418	+	2	2
TTCGCGCCGGTTTATAACTT	S4	3399	3418	+	2	1
AGGGCCTGCACATTTACTTTC	S4	20	40	-	1	1
AATGAGGGCCTGCACATTTACT	S4	23	44	-	1	74
AATTGACATTGAGCCAGAGCC	S4	282	302	-	1	10
TTTAAGTAAGCTGGAAGACGT	S4	365	385	-	2	1
TTCAGTTGGTACGAGACAATG	S4	474	494	-	1	1
ATTTGGTCTGTTGGTATCAGC	S4	753	773	-	2	3
TGATTTGGTCTGTTGGTATC	S4	756	775	-	3	3
CTAAACGATTAGTACCGAGAT	S4	949	969	-	2	11
ACTAGGACTTCCACTGTTAAA	S4	1086	1106	-	1	1
AATCAATCAACCGGCATGCACT	S4	1380	1401	-	1	24
ATTCGAATGTGCTCTGAAACT	S4	1463	1483	-	2	16
ACGGCTTTCGAACATCATTCGA	S4	1478	1499	-	1	4
ATACATTGCATAAGGACTGAG	S4	1503	1523	-	1	5
GAATACATTGCATAAGGACTG	S4	1505	1525	-	1	27
ATCGGATAATCTACTCTCATC	S4	1569	1589	-	1	4
AATACTTTCCTCTGAGCTGTG	S4	1601	1621	-	1	2
TCAACGTCTGCTGTGATTGGA	S4	1793	1813	-	1	22
AAGAATAGCAGTGACTGAACT	S4	2217	2237	-	1	17
ATCATCCGGAATTGACTCAGC	S4	2358	2378	-	1	22
ACACTGACAGTAGCGACGGCA	S4	3248	3268	-	1	41
TTCACGACTTTGAAGACACC	S5	155	174	+	1	4
CCGAACTATTGAATCCATTCTT	S5	231	252	+	1	2
ACGCGAAATTGGGTAACCCTCT	S5	305	326	+	1	5
TTTGTTGATCGCGAAAGATGGG	S5	388	409	+	1	1
CAAAGTGACAAACAACGACGT	S5	750	770	+	1	2
ATGTCTTACAACTGGAGAAGCA	S5	1279	1300	+	1	1
AAAGACATGAAGATTTGACGTA	S5	1484	1505	+	1	3
AAAGACATGAAGATTTGACGT	S5	1484	1504	+	1	2
AAGACATGAAGATTTGACGTA	S5	1485	1505	+	1	2
TTTGACGTACAACAAGACTAC	S5	1497	1517	+	1	1
TCCCTGTACGATCTTGTTGTGA	S5	1900	1921	+	2	1
CCCTGTACGATCTTGTTGTGA	S5	1901	1921	+	1	4
TTACTTACGATCTAATGATGAT	S5	2048	2069	+	1	9
TCGAACAAACTGATTTCTTTC	S5	2254	2274	+	1	1
TCTTTCATGGATGGTGTGATC	S5	2269	2289	+	1	1
ATGGATGGTGTGATCAGTGCC	S5	2275	2295	+	1	2
ATGTCCACTAGCATCGAATTCT	S5	2296	2317	+	1	1
CTGAGATGAACGTTGCGAAAC	S5	2369	2389	+	1	6
TGAGATGAACGTTGCGAAACA	S5	2370	2390	+	1	9
TACGATCTTCTCGACCAAACCA	S5	2438	2459	+	1	2
ACGGGTTGTTCACATCAGAAGA	S5	2501	2522	+	1	1
CAACAATCATCCCTGTGCGCT	S5	2622	2642	+	1	15
CTGTGCGCTTCGACTTAGAAA	S5	2634	2654	+	1	4
TGTGCGCTTCGACTTAGAAATC	S5	2635	2656	+	1	4
TCGACTTAGAAATCTCGGACAT	S5	2643	2664	+	2	1
GGGGAGTGAATACAGCTGATGT	S5	3145	3166	+	1	30
GGGAGTGAATACAGCTGATGT	S5	3146	3166	+	1	9
TGCTTGTTCGTGGTTGAGAATT	S5	102	123	-	1	3
TGTTGTCTGCTTGTTCGTGGT	S5	110	130	-	1	26
TATGATCATAGCGGAAACGTA	S5	526	546	-	1	6
TTTGTCACTTTGTCTACGTAGG	S5	740	761	-	1	1
TGATTTGTGAGTATGAACTTT	S5	856	876	-	1	1
AAGAAAGACTCGTTATATGCG	S5	1761	1781	-	1	3
GAATGACGAGTGAATGACAGT	S5	1814	1834	-	1	3
ACAACAAGATCGTACAGGGAC	S5	1899	1919	-	1	6
CAAATTCCATCCAACTCTGCT	S5	1951	1971	-	1	48
ACCAAATTCCATCCAACTCTGC	S5	1952	1973	-	1	14
TTCGATTAGTATGTGATTTGCT	S5	2217	2238	-	1	3
TGGACATGGCACTGATCACACC	S5	2281	2302	-	1	2
TTCGATGCTAGTGGACATGGC	S5	2293	2313	-	1	9
ATTGGAGACTGTTTCGCAACGT	S5	2378	2399	-	1	3
GATTGGAGACTGTTTCGCAAC	S5	2380	2400	-	1	2
ACCCGTTCTGTTTCTTGGAGAT	S5	2485	2506	-	1	3
TTCTGATGTGAACAACCCGTTC	S5	2499	2520	-	1	1
TTGCTGTTTCTTGATGTCCCA	S5	2744	2764	-	1	1
AGTGATTGTGTTGGATCGAACT	S5	2772	2793	-	1	6
ATCAGCTGTATTCACTCCCCCC	S5	3143	3164	-	2	19
ATCAGCTGTATTCACTCCCCC	S5	3144	3164	-	1	3
GTTATCCATTGCGAACCTGAGA	S6	24	45	+	1	4
CAACAATGAAGTCGAGAACA	S6	156	175	+	1	1
TCACCGACTCTGAATTAGAATT	S6	698	719	+	3	49
AGAACTTGTTTGGATCAAATC	S6	1121	1141	+	1	3
ATTCTGAAACTGACAACAAGC	S6	1460	1480	+	1	1
ACACTAGAAGTTCAAGAACAG	S6	1549	1569	+	1	5
TTGCAAGACGATACTCTGATGA	S6	1700	1721	+	1	1
TCCTCATCTTTATTCTGGCGTA	S6	2154	2175	+	1	1
TCATCTTTATTCTGGCGTAGA	S6	2157	2177	+	1	26
TAACTTTGGCGATCTGACTT	S6	2181	2200	+	1	1
AACTTTGGCGATCTGACTTCA	S6	2182	2202	+	1	1
ACTTTGGCGATCTGACTTCACT	S6	2183	2204	+	1	19
TGATCAAGATTGATAGTATCACT	S6	2219	2241	+	1	1
GATCAAGATTGATAGTATCACT	S6	2220	2241	+	3	10
AACGTTACTGTGTCTGAGAACC	S6	2257	2278	+	1	4
GTGTCTGAGAACCAATGGAGC	S6	2266	2286	+	1	12
TAACGGACAGAGATCTCATGTT	S6	2544	2565	+	1	3
AGAGATCTCATGTTGAACTGG	S6	2552	2572	+	1	4
TGCGGAAATCAAGTTGTGGAG	S6	316	336	-	1	2
TGATTAATGAGGGTGCAACTG	S6	1332	1352	-	1	3
ATGACGTGATTAATGAGGGTGC	S6	1337	1358	-	3	2
ATGACGTGATTAATGAGGGTG	S6	1338	1358	-	1	4
CGTTGGGAGGAATAAACTCTT	S6	1424	1444	-	1	1
TTTCGACTTTCAATTTGTGAG	S6	1733	1753	-	2	3
TCAAGCTGATAGTCAAACGATC	S6	1861	1882	-	1	1
GAATAAGCGTCGTCAAGTTGTT	S6	1883	1904	-	1	1
AAGTCAGATCGCCAAAGTTAGC	S6	2179	2200	-	1	3
GCGCTCCATTGGTTCTCAGAC	S6	2268	2288	-	1	1
TAAACCGACTTGATTTACAGAC	S6	2346	2367	-	1	4
TGAGATCTCTGTCCGTTAAAGA	S6	2540	2561	-	1	119
ATGAGATCTCTGTCCGTTAAAGA	S6	2540	2562	-	1	15
ATGAGATCTCTGTCCGTTAAAG	S6	2541	2562	-	3	6
TCAACATGAGATCTCTGTCCG	S6	2547	2567	-	3	17
GACCTGCTCGAGAACATT	S7	48	65	+	2	1
GAAATTAACGTAGGATGCACT	S7	152	172	+	2	28
TTCCAATCAAGATTCAAGAGCT	S7	343	364	+	1	72
TCCAATCAAGATTCAAGAGCT	S7	344	364	+	3	109
TGCACTTGACACTACTGAAACT	S7	442	463	+	2	22
TGAAGATGTCGACGCACT	S7	472	489	+	1	1
AGGTATTTGAATCTCTAGACGC	S7	1374	1395	+	1	9
AGGTATTTGAATCTCTAGACG	S7	1374	1394	+	1	1
TTTGAATCTCTAGACGCTCCT	S7	1379	1399	+	1	14
GTATTAATGGCACATGTGGATA	S7	1982	2003	+	2	7
ATGGCACATGTGGATATAGAT	S7	1988	2008	+	1	8
CTGAATTTGTAATGTCTCGTC	S7	2084	2104	+	1	1
GTGTCGTCTTTGTAAATTCTCA	S7	108	129	-	1	2
AGTGTCGTCTTTGTAAATTCTC	S7	109	130	-	2	1
TTGAATCTTGATTGGAACTCA	S7	339	359	-	4	1
TGACTAGATCTAGAATCCCAAT	S7	615	636	-	1	1
TACGCTTGGTTGACTAGATCT	S7	626	646	-	1	12
TGTAATGATCGAGGCAATTCTC	S7	665	686	-	1	20
TTGGCTTACGTGGACTCACGT	S7	879	899	-	1	7
AACTTGGCTTACGTGGACTCA	S7	882	902	-	2	19
AAACTTGGCTTACGTGGACTCA	S7	882	903	-	1	19
ACAAACTTGGCTTACGTGGAC	S7	885	905	-	2	23
AGAGCTGTAATCTTTGATTA	S7	942	961	-	1	2
TTTGACAGAGCTGTAATCTTT	S7	947	967	-	1	1
TTTAGGAACTTCTTTGACAGA	S7	959	979	-	2	8
CTTCAGATCTAACTCCACTGT	S7	1035	1055	-	4	7
ACTTCAGATCTAACTCCACTGT	S7	1035	1056	-	1	2
AGGGACTTCAGATCTAACTCC	S7	1040	1060	-	1	3
ATAGGGACTTCAGATCTAACTC	S7	1041	1062	-	1	6
TGACTTCTGGATCTAAAGGATC	S7	1226	1247	-	1	2
TTGACTTCTGGATCTAAAGGA	S7	1228	1248	-	2	4
ATGCACTGTTAACATTGGTAAC	S7	1801	1822	-	2	6
AAGATGATTGGCACCTATGATG	S8	22	43	+	1	1
TGACCGGATTTCTTTAAGACTA	S8	42	63	+	2	44
ACCGGATTTCTTTAAGACTAT	S8	44	64	+	1	12
TGAATATGCGGAACAACTAGC	S8	192	212	+	2	11
TGCGGAACAACTAGCAGATGAG	S8	198	219	+	1	1
TGGGCTTCCAATTTGATCACTC	S8	667	688	+	2	2
TCCTTACGAAATTAACTGTGG	S8	714	734	+	1	3
ATGCTAAGACGAATGTTACTC	S8	779	799	+	1	2
AAGACGAATGTTACTCGAGCT	S8	784	804	+	2	55
TTAAATAATTGTGTGGCTCTA	S8	919	939	+	1	5
AATAATTGTGTGGCTCTAGGC	S8	922	942	+	1	2
AATAATTGTGTGGCTCTAGGCG	S8	922	943	+	3	1
ATAATTGTGTGGCTCTAGGCG	S8	923	943	+	1	2
AAATAGTGGGATATAGAAGATT	S8	1448	1469	+	1	2
TCGTACCTCATTCGCTGGCATA	S8	1556	1577	+	1	20
AACAGCTGTGTCTATTCTTTGC	S8	1776	1797	+	1	73
AATATCTTGATGGCAGACTAG	S8	1863	1883	+	3	3
AATATCTTGATGGCAGACTAGG	S8	1863	1884	+	1	1
TCGATGTAGATTCTAGTGAAGT	S8	1885	1906	+	11	42
ATGTAGATTCTAGTGAAGTGTG	S8	1888	1909	+	1	4
ACTCATCTGCTAGTTGTTCCGC	S8	199	220	-	1	1
AAGGTGTAAAGATAGGATGTT	S8	233	253	-	1	5
TGGGTCGAAGAGAACTGAGGAGT	S8	368	390	-	1	1
GTGGGTCGAAGAGAACTGAGG	S8	371	391	-	1	1
TAATAAGAATGTTCTGGAGTG	S8	393	413	-	1	3
TGTAATAAGAATGTTCTGGAGT	S8	394	415	-	1	2
GCCGAAACTAGCTCTCTCACT	S8	553	573	-	1	7
AATCTCACCATGGCTGTTCTTC	S8	581	602	-	4	7
ATCATTGTTATATTTGTAGGA	S8	613	633	-	1	1
GATATTGCCTGATCGTTACGT	S8	879	899	-	1	1
CGTGGAAGAATTCCGATAACT	S8	1608	1628	-	1	7
CTGTGTAACATCTGATTCGCA	S8	1665	1685	-	1	5
AGAGAATGGCAGACCTAGAGCG	S9	48	69	+	1	159
AGAGAATGGCAGACCTAGAGC	S9	48	68	+	1	17
ACAGATCAATTGGACTTGGCT	S9	350	370	+	1	143
ATTGGACTTGGCTAACTACGTT	S9	358	379	+	1	7
TTGGACTTGGCTAACTACGTT	S9	359	379	+	3	57
AAGCGAATCCTCAACTAAAGAC	S9	454	475	+	1	2
TTCCTCTGTTAAATCGCGAATC	S9	561	582	+	1	5
TTATGATCGTCAACTAACCGTT	S9	691	712	+	1	3
TTGTTGGCTATGAATATCTAGT	S9	741	762	+	2	17
TATGAATATCTAGTCGGTACT	S9	749	769	+	2	36
TCTGATTCGGAATTGGATGATC	S9	1298	1319	+	1	2
TTGCTGTATATCATTCTTTGAC	S9	1593	1614	+	1	2
CTGTATATCATTCTTTGACCGA	S9	1596	1617	+	1	1
AGGTCTGCCATTCTCTTGCGTT	S9	42	63	-	1	77
TAGGTCTGCCATTCTCTTGCGT	S9	43	64	-	2	5
CTAGGTCTGCCATTCTCTTGC	S9	45	65	-	1	9
TCTAGGTCTGCCATTCTCTTGC	S9	45	66	-	2	6
AAGGTTTGTATTTCTTGTTGGT	S9	121	142	-	1	1
GTTGAATCAGTGGAGGTGGGT	S9	499	519	-	1	1
TTAGTTGAATCAGTGGAGGTG	S9	502	522	-	1	3
GAAGTTGGAGTGGAAATTAGTG	S9	861	882	-	1	1
AATATTAACTGAAGACTGTGG	S9	1166	1186	-	2	2
TCAATATTAACTGAAGACTGT	S9	1168	1188	-	2	1
TCAATATTAACTGAAGACTG	S9	1169	1188	-	1	1
CCGAATCAGACAAAGGACGTT	S9	1287	1307	-	1	22
TCCGAATCAGACAAAGGACGT	S9	1288	1308	-	2	3
TTCGTGAATGATGTTGTTAACC	S9	1663	1684	-	1	11
GAACGAATTTGTTGGGTAGCG	S9	1856	1876	-	1	8
GTGTGCCTCAAAGACTTTCAGA	S10	68	89	+	2	3
TGTGCCTCAAAGACTTTCAGA	S10	69	89	+	2	6
TGTGCCTCAAAGACTTTCAGAT	S10	69	90	+	1	2
GTGCCTCAAAGACTTTCAGAT	S10	70	90	+	2	2
ATGCAGAACAAATAGAACGAG	S10	428	448	+	1	1
AATGTTGTCGTGAAGTTCCTGC	S10	587	608	+	1	4
ATGTTGTCGTGAAGTTCCTGCT	S10	588	609	+	1	16
TGTTGTCGTGAAGTTCCTGCT	S10	589	609	+	1	28
ATTGACGGTGGATACGATTTC	S10	667	687	+	1	1
CATTATTCCTGTTTCTGCACT	S10	792	812	+	1	2
TAGAGAAAGGTTCATCGTTGCG	S10	1067	1088	+	1	3
CAGAAGTGTGATTGTTGGTC	S10	110	129	-	1	4
TGAGACAGAAGTGTGATTGTTG	S10	113	134	-	1	1
TTGAGATGACGCGATGTGGGG	S10	175	195	-	1	15
TCGTTCTATTTGTTCTGCATC	S10	427	447	-	3	16
ACTCGTTCTATTTGTTCTGCA	S10	429	449	-	1	3
TTTGAGCAGGAACTTCACGACA	S10	592	613	-	1	1
TCACGTCTGTTGTACTAGC	S10	697	715	-	1	2
TTCGTACTCATCTTGATCTTC	S10	940	960	-	1	10
TCATGACCGTTAGATTTGACT	S10	1179	1199	-	1	66
ATTACTGGTAGATGAATTTGC	S10	1624	1644	-	1	3
TTTCCCCCTAGCCGTCGTCACT	S10	1764	1785	-	1	8
