# Supplementary material for: Characteristics of siRNAs derived from Southern rice black-streaked dwarf virus in infected rice and their potential role in host gene regulation
Source: Virol J. 2017 Feb 10;14:27. doi: 10.1186/s12985-017-0699-3 (PMC5301327; doi:10.1186/s12985-017-0699-3)
Supplement: Additional file 5: Table S5. — List of counts of the nucleotides in SRBSDV-derived siRNAs against nt position on the viral genome. (XLSX 433 kb) [file 12985_2017_699_MOESM5_ESM.xlsx]

## Sheet: Sheet1
Supplementary Table 5. List of counts of the nucleotides in SRBSDV-derived siRNAs against nt position on the viral genome.
S1			S2			S3			S4			S5			S6			S7			S8			S9			S10
Length (nt)	4500	4500	Length (nt)	3815	3815	Length (nt)	3618	3618	Length (nt)	3571	3571	Length (nt)	3167	3167	Length (nt)	2653	2653	Length (nt)	2176	2176	Length (nt)	1928	1928	Length (nt)	1899	1899	Length (nt)	1797	1797
No mappinng (nt)	1447	1480	No mappinng (nt)	778	860	No mappinng (nt)	1150	1160	No mappinng (nt)	507	659	No mappinng (nt)	749	726	No mappinng (nt)	442	442	No mappinng (nt)	424	473	No mappinng (nt)	261	309	No mappinng (nt)	386	405	No mappinng (nt)	252	250
No-mappinng rate	(+) 32.2%, (-) 32.9%, overall 25.4%		No mappinng rate	(+) 20.4%, (-) 22.5%, overall 20.4%		No-mappinng rate	(+) 31.8%, (-) 32.1%, overall 23.6%		No-mappinng rate	(+) 14.2%, (-) 18.5%, overall 9.3%		No-mappinng rate	(+) 23.7%, (-) 22.9%, overall 17.3%		No-mappinng rate	(+) 16.7%, (-) 16.7%, overall 11.2%		No-mappinng rate	(+) 19.5%, (-) 21.7%, overall 13.1%		No-mappinng rate	(+) 13.5%, (-) 16.0%, overall 9.8%		No-mappinng rate	(+) 20.3%, (-) 21.3%; overall 15.1%		No-mappinng rate	(+) 14.0%, (-) 13.9%, overall 11.0%
nt position	count from sense strand	count from antisense strand	nt position	count from sense strand	count from antisense strand	nt position	count from sense strand	count from antisense strand	nt position	count from sense strand	count from antisense strand	nt position	count from sense strand	count from antisense strand	nt position	count from sense strand	count from antisense strand	nt position	count from sense strand	count from antisense strand	nt position	count from sense strand	count from antisense strand	nt position	count from sense strand	count from antisense strand	nt position	count from sense strand	count from antisense strand
1	0	0	1	0	0	1	0	0	1	0	0	1	0	0	1	0	0	1	0	0	1	0	0	1	0	0	1	0	0
2	0	0	2	0	0	2	0	0	2	0	0	2	0	0	2	0	0	2	0	0	2	0	0	2	0	0	2	0	0
3	0	0	3	0	0	3	0	0	3	0	0	3	0	0	3	0	0	3	0	0	3	0	0	3	0	0	3	0	0
4	0	0	4	0	0	4	0	0	4	0	0	4	0	0	4	0	0	4	0	0	4	0	0	4	0	0	4	0	0
5	0	0	5	0	0	5	0	0	5	0	0	5	0	0	5	0	0	5	0	0	5	0	0	5	0	0	5	0	0
6	0	0	6	0	0	6	0	0	6	0	0	6	0	0	6	0	0	6	0	0	6	0	0	6	0	0	6	0	0
7	0	0	7	0	0	7	2	0	7	0	0	7	0	0	7	1	0	7	0	0	7	0	0	7	0	0	7	0	0
8	2	1	8	2	0	8	2	0	8	0	0	8	0	0	8	3	0	8	1	0	8	1	0	8	0	0	8	0	0
9	2	3	9	9	0	9	3	1	9	0	0	9	0	0	9	3	0	9	2	0	9	2	0	9	0	0	9	0	0
10	3	5	10	11	0	10	3	1	10	0	0	10	0	0	10	4	0	10	2	0	10	3	0	10	0	0	10	0	0
11	4	5	11	12	0	11	3	1	11	0	0	11	0	0	11	4	1	11	2	0	11	3	0	11	0	0	11	0	0
12	4	8	12	12	0	12	3	1	12	0	1	12	0	0	12	4	1	12	2	0	12	3	0	12	0	0	12	0	0
13	4	8	13	12	0	13	3	1	13	0	1	13	0	0	13	4	1	13	2	0	13	3	0	13	0	0	13	0	0
14	4	8	14	12	0	14	3	3	14	0	1	14	0	0	14	4	1	14	2	0	14	3	2	14	0	0	14	0	0
15	4	8	15	12	0	15	3	3	15	0	1	15	0	0	15	4	1	15	2	0	15	3	2	15	0	0	15	1	0
16	4	8	16	12	0	16	3	3	16	0	1	16	0	0	16	4	1	16	2	0	16	3	2	16	0	0	16	1	0
17	4	8	17	12	0	17	3	3	17	0	1	17	0	0	17	4	1	17	2	0	17	3	2	17	0	0	17	1	0
18	4	8	18	12	0	18	3	8	18	0	1	18	0	0	18	4	1	18	2	0	18	3	2	18	0	0	18	1	0
19	4	10	19	12	0	19	3	12	19	0	1	19	0	0	19	4	2	19	2	0	19	3	2	19	0	0	19	1	0
20	4	10	20	12	0	20	3	12	20	0	2	20	0	0	20	12	2	20	2	0	20	4	2	20	0	0	20	5	0
21	5	13	21	12	0	21	3	13	21	1	5	21	0	0	21	14	5	21	2	0	21	10	2	21	0	0	21	10	1
22	5	13	22	12	0	22	3	15	22	2	5	22	0	0	22	18	5	22	2	0	22	11	2	22	0	0	22	61	1
23	5	27	23	12	0	23	7	20	23	3	93	23	0	2	23	23	8	23	2	0	23	11	2	23	1	2	23	118	2
24	5	28	24	12	0	24	7	20	24	3	98	24	0	3	24	27	9	24	2	0	24	11	5	24	2	2	24	124	10
25	5	29	25	12	0	25	8	20	25	3	98	25	1	3	25	116	9	25	2	0	25	12	5	25	45	3	25	164	11
26	6	29	26	12	0	26	8	20	26	3	98	26	2	3	26	186	9	26	2	0	26	12	5	26	71	3	26	187	11
27	8	29	27	12	0	27	8	20	27	3	98	27	2	3	27	188	9	27	2	0	27	12	5	27	71	3	27	200	11
28	8	30	28	12	0	28	8	20	28	3	98	28	2	3	28	189	9	28	2	0	28	12	5	28	71	3	28	200	12
29	9	29	29	12	0	29	8	20	29	3	100	29	2	3	29	189	9	29	1	0	29	12	5	29	71	3	29	207	12
30	9	28	30	9	0	30	8	21	30	3	100	30	2	7	30	188	9	30	0	0	30	12	5	30	71	3	30	208	12
31	9	27	31	4	0	31	5	21	31	3	100	31	2	7	31	188	9	31	0	0	31	10	5	31	71	3	31	208	12
32	6	24	32	2	0	32	5	21	32	3	101	32	3	7	32	186	9	32	1	0	32	11	6	32	71	4	32	213	12
33	5	24	33	1	0	33	5	21	33	3	101	33	3	7	33	186	8	33	1	0	33	12	6	33	72	5	33	213	12
34	5	22	34	0	0	34	5	21	34	3	100	34	3	7	34	186	8	34	2	0	34	12	6	34	74	6	34	213	12
35	5	22	35	0	0	35	5	21	35	3	104	35	3	7	35	186	8	35	4	0	35	12	5	35	74	6	35	213	14
36	5	22	36	0	0	36	5	19	36	3	105	36	3	9	36	185	8	36	5	0	36	12	5	36	74	6	36	213	14
37	5	22	37	0	0	37	5	19	37	3	106	37	3	9	37	185	8	37	5	0	37	12	5	37	74	6	37	212	14
38	5	22	38	0	0	38	5	19	38	3	107	38	5	9	38	185	8	38	7	0	38	12	5	38	75	7	38	213	14
39	5	23	39	0	0	39	5	18	39	3	109	39	5	9	39	185	8	39	7	0	39	12	5	39	75	7	39	213	14
40	5	23	40	0	0	40	5	10	40	3	109	40	5	9	40	185	9	40	7	0	40	13	8	40	75	7	40	211	18
41	5	22	41	0	0	41	5	10	41	3	108	41	5	9	41	185	13	41	17	0	41	17	8	41	76	93	41	210	20
42	5	23	42	0	0	42	5	10	42	2	108	42	5	9	42	180	13	42	17	0	42	68	10	42	111	99	42	205	29
43	4	22	43	0	0	43	5	9	43	2	105	43	5	9	43	181	13	43	17	4	43	108	22	43	134	103	43	200	34
44	7	11	44	0	0	44	5	4	44	2	91	44	5	7	44	178	11	44	19	4	44	130	24	44	146	119	44	124	199
45	13	21	45	0	0	45	1	2	45	1	24	45	5	7	45	175	10	45	27	4	45	137	27	45	152	125	45	93	293
46	15	20	46	0	0	46	1	2	46	1	24	46	4	6	46	121	9	46	31	5	46	138	28	46	191	125	46	46	378
47	18	21	47	0	0	47	0	2	47	3	26	47	4	6	47	66	9	47	33	6	47	138	28	47	321	127	47	44	388
48	17	21	48	0	0	48	0	2	48	6	26	48	3	6	48	11	10	48	61	6	48	138	28	48	334	128	48	23	389
49	17	20	49	0	0	49	0	2	49	6	26	49	3	6	49	9	10	49	61	6	49	138	28	49	340	128	49	26	391
50	17	31	50	0	0	50	0	2	50	8	26	50	2	6	50	11	10	50	62	6	50	138	28	50	340	128	50	25	391
51	17	31	51	0	0	51	0	2	51	9	24	51	2	6	51	12	10	51	62	6	51	136	28	51	340	128	51	13	391
52	17	31	52	0	0	52	0	0	52	10	24	52	2	2	52	15	10	52	62	6	52	136	28	52	345	128	52	13	391
53	17	31	53	0	0	53	0	0	53	16	24	53	2	2	53	22	10	53	62	6	53	136	27	53	346	127	53	11	391
54	21	32	54	0	0	54	0	0	54	21	26	54	2	2	54	25	13	54	62	6	54	137	27	54	350	130	54	8	391
55	21	32	55	0	0	55	0	0	55	21	26	55	2	2	55	25	13	55	62	6	55	137	27	55	350	130	55	8	391
56	21	32	56	0	0	56	0	0	56	21	23	56	2	2	56	27	13	56	60	6	56	138	27	56	357	130	56	8	392
57	21	32	57	0	0	57	0	0	57	21	22	57	2	0	57	27	13	57	59	6	57	137	26	57	363	130	57	8	391
58	21	32	58	0	0	58	1	0	58	21	21	58	2	0	58	27	13	58	59	6	58	137	26	58	366	131	58	8	390
59	21	32	59	0	0	59	1	0	59	21	20	59	0	0	59	27	13	59	59	6	59	137	27	59	369	130	59	8	390
60	21	32	60	0	0	60	1	0	60	21	18	60	0	0	60	27	13	60	59	6	60	137	27	60	370	130	60	7	389
61	21	31	61	0	0	61	1	0	61	21	19	61	0	0	61	27	12	61	59	6	61	137	26	61	370	130	61	7	388
62	21	31	62	0	0	62	1	0	62	23	32	62	0	0	62	27	9	62	46	6	62	133	29	62	370	131	62	8	385
63	21	29	63	0	0	63	1	0	63	25	37	63	0	0	63	24	4	63	46	6	63	122	30	63	338	85	63	12	385
64	21	29	64	0	0	64	1	0	64	34	37	64	0	0	64	22	4	64	45	6	64	66	24	64	329	75	64	11	367
65	21	27	65	0	0	65	1	0	65	37	37	65	0	0	65	18	4	65	45	3	65	23	17	65	308	67	65	12	327
66	12	23	66	0	0	66	1	0	66	52	35	66	0	0	66	18	4	66	39	2	66	9	16	66	298	61	66	12	160
67	10	13	67	0	0	67	1	0	67	66	31	67	0	0	67	18	4	67	32	1	67	5	10	67	267	59	67	12	172
68	10	12	68	0	0	68	1	0	68	92	28	68	0	0	68	18	4	68	36	1	68	3	10	68	233	59	68	15	118
69	4	11	69	0	0	69	1	0	69	92	29	69	0	0	69	18	3	69	36	12	69	3	10	69	65	57	69	20	125
70	4	11	70	9	0	70	1	0	70	94	29	70	0	0	70	18	3	70	10	12	70	3	10	70	56	62	70	23	126
71	4	3	71	16	0	71	1	0	71	96	29	71	0	0	71	17	3	71	10	12	71	3	10	71	41	62	71	22	126
72	4	3	72	17	0	72	1	0	72	95	29	72	0	0	72	16	3	72	10	12	72	3	10	72	41	62	72	23	125
73	4	3	73	17	1	73	1	0	73	93	29	73	0	0	73	14	3	73	10	12	73	3	10	73	41	62	73	24	125
74	4	1	74	17	1	74	1	0	74	92	29	74	0	0	74	11	3	74	10	12	74	3	10	74	37	61	74	24	125
75	4	0	75	17	1	75	1	0	75	82	27	75	0	0	75	2	2	75	10	12	75	3	10	75	35	61	75	24	126
76	0	0	76	17	3	76	3	0	76	82	27	76	0	0	76	0	1	76	10	12	76	3	10	76	33	57	76	24	126
77	0	0	77	17	3	77	3	0	77	82	27	77	0	0	77	0	1	77	10	12	77	1	10	77	32	56	77	24	126
78	0	0	78	17	3	78	3	1	78	83	26	78	0	0	78	0	1	78	10	12	78	1	10	78	13	56	78	24	125
79	0	0	79	17	3	79	3	1	79	83	25	79	0	0	79	0	1	79	10	12	79	1	10	79	13	56	79	24	125
80	0	0	80	17	3	80	3	1	80	83	25	80	0	0	80	0	3	80	10	12	80	1	10	80	11	56	80	24	129
81	0	0	81	17	3	81	3	1	81	83	25	81	0	0	81	0	5	81	10	12	81	1	9	81	8	56	81	24	129
82	0	0	82	17	3	82	3	3	82	84	26	82	0	0	82	0	5	82	10	12	82	1	9	82	8	56	82	24	129
83	0	0	83	17	3	83	2	3	83	83	12	83	0	2	83	0	10	83	10	12	83	1	6	83	8	53	83	23	130
84	0	0	84	17	3	84	3	7	84	82	9	84	0	2	84	0	15	84	10	12	84	1	3	84	8	52	84	19	130
85	0	0	85	17	3	85	3	8	85	69	11	85	2	3	85	1	27	85	10	12	85	1	3	85	8	19	85	19	139
86	0	0	86	17	3	86	3	28	86	67	11	86	2	3	86	2	30	86	10	12	86	0	3	86	6	18	86	18	140
87	0	0	87	17	3	87	4	30	87	67	12	87	6	4	87	11	36	87	10	12	87	0	0	87	5	12	87	19	145
88	0	0	88	17	3	88	16	36	88	66	14	88	6	13	88	11	41	88	10	12	88	1	0	88	4	8	88	22	87
89	0	0	89	18	3	89	55	39	89	30	16	89	9	42	89	13	53	89	9	10	89	2	19	89	4	5	89	22	69
90	0	0	90	18	3	90	88	41	90	23	16	90	72	81	90	15	55	90	0	2	90	4	33	90	3	2	90	26	62
91	0	0	91	15	3	91	109	41	91	27	15	91	120	85	91	17	56	91	0	0	91	12	36	91	3	0	91	34	54
92	0	0	92	9	3	92	118	42	92	23	15	92	143	88	92	21	57	92	4	0	92	12	38	92	5	0	92	41	54
93	0	0	93	3	3	93	124	42	93	22	15	93	144	92	93	24	57	93	26	0	93	12	38	93	13	0	93	40	53
94	0	0	94	2	2	94	125	42	94	22	15	94	144	92	94	28	57	94	27	0	94	13	38	94	15	1	94	39	53
95	0	0	95	2	2	95	127	44	95	22	15	95	146	92	95	38	56	95	27	0	95	13	38	95	15	1	95	39	53
96	0	0	96	2	2	96	129	44	96	22	15	96	151	103	96	40	56	96	27	0	96	13	38	96	17	2	96	39	54
97	0	0	97	2	0	97	129	44	97	22	15	97	151	115	97	40	56	97	27	0	97	13	41	97	17	2	97	39	58
98	0	0	98	2	0	98	132	47	98	22	14	98	153	117	98	40	56	98	27	0	98	13	43	98	17	2	98	40	62
99	0	0	99	2	0	99	130	48	99	22	14	99	153	117	99	40	56	99	27	0	99	14	44	99	19	2	99	40	62
100	0	0	100	2	0	100	130	48	100	21	14	100	153	117	100	40	56	100	27	0	100	14	45	100	19	2	100	41	63
101	0	0	101	2	0	101	130	47	101	20	14	101	153	117	101	40	56	101	27	0	101	14	45	101	19	2	101	41	62
102	0	0	102	2	0	102	130	48	102	20	14	102	153	121	102	40	52	102	27	1	102	14	45	102	19	2	102	41	59
103	0	0	103	2	0	103	130	46	103	20	13	103	153	121	103	40	52	103	28	2	103	14	45	103	20	2	103	41	62
104	0	0	104	2	0	104	130	46	104	20	12	104	153	119	104	40	49	104	28	2	104	14	45	104	20	2	104	41	62
105	0	0	105	2	0	105	129	46	105	20	12	105	153	122	105	40	42	105	28	2	105	14	45	105	20	6	105	43	63
106	0	0	106	2	0	106	129	41	106	21	11	106	151	124	106	39	33	106	30	2	106	14	45	106	21	14	106	44	61
107	0	0	107	2	0	107	129	24	107	20	10	107	151	128	107	39	31	107	31	2	107	14	45	107	24	15	107	45	82
108	0	0	108	2	0	108	129	23	108	23	10	108	151	131	108	36	25	108	31	4	108	14	45	108	26	20	108	47	108
109	0	0	109	2	0	109	124	21	109	26	6	109	147	130	109	29	20	109	33	6	109	13	45	109	30	44	109	50	98
110	0	0	110	2	0	110	94	19	110	28	1	110	148	148	110	28	18	110	58	8	110	12	43	110	32	60	110	46	107
111	0	0	111	2	0	111	54	19	111	28	1	111	156	99	111	25	1	111	64	9	111	12	17	111	44	63	111	45	114
112	0	0	112	2	0	112	46	17	112	22	1	112	271	89	112	24	0	112	67	11	112	9	8	112	69	71	112	44	101
113	0	0	113	2	0	113	20	17	113	23	4	113	359	88	113	22	0	113	73	13	113	2	7	113	67	77	113	57	102
114	0	0	114	3	0	114	13	16	114	23	4	114	400	82	114	17	0	114	75	15	114	2	7	114	67	78	114	54	102
115	0	0	115	5	0	115	9	15	115	23	4	115	401	82	115	12	0	115	71	15	115	2	7	115	58	88	115	64	102
116	0	0	116	5	0	116	9	14	116	23	4	116	400	82	116	8	0	116	53	15	116	1	7	116	58	95	116	66	102
117	0	0	117	4	0	117	6	15	117	23	4	117	392	78	117	2	0	117	55	15	117	1	7	117	58	95	117	66	103
118	0	0	118	12	0	118	6	15	118	23	4	118	391	60	118	0	0	118	55	15	118	1	6	118	56	96	118	66	100
119	0	0	119	12	0	119	3	17	119	23	4	119	391	60	119	0	1	119	55	18	119	1	2	119	55	97	119	66	95
120	0	0	120	13	0	120	2	15	120	23	4	120	391	59	120	2	1	120	55	23	120	0	0	120	56	100	120	66	95
121	0	0	121	15	0	121	2	14	121	23	4	121	391	57	121	2	1	121	56	26	121	0	0	121	56	100	121	67	95
122	0	0	122	15	0	122	2	15	122	23	4	122	391	57	122	2	1	122	56	28	122	0	0	122	56	100	122	68	95
123	0	0	123	15	1	123	2	16	123	23	4	123	391	56	123	2	1	123	56	28	123	0	0	123	55	100	123	71	94
124	0	0	124	15	6	124	2	17	124	23	4	124	391	53	124	3	1	124	56	26	124	0	0	124	54	101	124	77	92
125	0	0	125	15	7	125	2	20	125	23	4	125	391	53	125	4	2	125	55	26	125	0	0	125	54	101	125	82	91
126	0	0	126	15	7	126	2	24	126	23	4	126	391	52	126	4	9	126	58	26	126	0	0	126	53	99	126	82	90
127	0	0	127	15	7	127	4	26	127	22	4	127	391	47	127	5	9	127	58	26	127	0	0	127	53	96	127	80	89
128	3	24	128	15	7	128	5	25	128	22	3	128	391	44	128	12	9	128	55	26	128	0	0	128	52	90	128	81	73
129	6	45	129	15	7	129	8	26	129	21	3	129	391	40	129	57	10	129	56	26	129	0	0	129	50	89	129	81	45
130	9	73	130	15	7	130	8	34	130	17	3	130	391	38	130	79	10	130	62	24	130	0	0	130	47	80	130	78	30
131	17	81	131	15	7	131	8	58	131	14	3	131	391	7	131	81	12	131	60	21	131	0	0	131	45	57	131	72	23
132	48	83	132	15	7	132	11	59	132	8	3	132	387	5	132	83	13	132	31	21	132	0	0	132	45	53	132	65	10
133	64	89	133	15	7	133	37	59	133	1	3	133	211	2	133	91	13	133	28	20	133	0	0	133	6	48	133	63	9
134	68	90	134	15	7	134	45	60	134	1	1	134	142	0	134	100	20	134	23	22	134	0	0	134	5	42	134	40	9
135	69	91	135	14	7	135	46	63	135	0	0	135	5	0	135	130	21	135	23	18	135	0	0	135	5	40	135	40	8
136	70	92	136	13	7	136	53	63	136	0	0	136	2	0	136	132	21	136	15	18	136	0	0	136	4	40	136	39	8
137	70	92	137	12	7	137	56	63	137	0	0	137	1	0	137	135	22	137	15	18	137	0	0	137	7	31	137	20	8
138	70	92	138	11	7	138	58	62	138	0	0	138	1	0	138	135	22	138	13	18	138	0	0	138	8	28	138	20	8
139	70	92	139	3	7	139	58	62	139	0	0	139	1	0	139	136	22	139	13	18	139	0	0	139	8	29	139	20	7
140	70	92	140	2	7	140	60	59	140	0	0	140	1	0	140	136	22	140	12	15	140	0	0	140	8	29	140	20	5
141	70	92	141	2	7	141	60	59	141	0	0	141	1	0	141	136	22	141	12	13	141	0	0	141	7	28	141	20	5
142	70	92	142	2	7	142	60	59	142	0	0	142	3	0	142	136	22	142	11	11	142	0	0	142	7	28	142	20	4
143	70	92	143	0	7	143	60	71	143	0	0	143	3	0	143	136	22	143	11	9	143	0	0	143	9	27	143	16	4
144	70	92	144	0	6	144	60	73	144	0	0	144	3	0	144	138	22	144	11	6	144	0	0	144	9	27	144	13	4
145	70	92	145	0	2	145	60	72	145	0	0	145	3	0	145	138	22	145	11	5	145	3	0	145	9	26	145	11	4
146	70	92	146	0	0	146	60	70	146	0	0	146	3	1	146	138	21	146	13	5	146	7	0	146	9	26	146	2	3
147	70	92	147	0	0	147	73	67	147	0	0	147	3	4	147	143	14	147	11	5	147	7	0	147	9	25	147	1	3
148	70	92	148	0	0	148	72	65	148	0	0	148	3	4	148	141	15	148	13	8	148	7	1	148	9	25	148	1	2
149	70	73	149	0	0	149	72	65	149	0	0	149	3	4	149	139	15	149	18	8	149	7	1	149	10	25	149	0	0
150	67	57	150	0	0	150	73	62	150	0	0	150	3	4	150	138	14	150	17	8	150	11	12	150	18	24	150	0	0
151	63	18	151	0	0	151	75	56	151	0	0	151	3	4	151	110	14	151	27	7	151	15	15	151	26	23	151	0	0
152	57	12	152	0	0	152	77	42	152	0	0	152	5	4	152	94	13	152	63	7	152	22	22	152	24	22	152	0	0
153	19	11	153	0	0	153	75	46	153	0	3	153	18	5	153	104	11	153	103	7	153	23	25	153	33	27	153	0	0
154	18	4	154	0	0	154	65	45	154	0	4	154	59	5	154	102	13	154	120	7	154	23	26	154	47	18	154	0	0
155	2	3	155	0	0	155	40	45	155	3	4	155	308	5	155	95	11	155	126	6	155	24	27	155	72	18	155	0	0
156	2	2	156	0	0	156	41	46	156	6	4	156	336	5	156	78	5	156	133	3	156	33	29	156	77	19	156	0	0
157	1	1	157	0	0	157	41	43	157	6	6	157	343	5	157	84	5	157	162	3	157	36	29	157	78	18	157	0	0
158	0	0	158	0	0	158	39	43	158	6	6	158	347	5	158	86	5	158	162	3	158	36	29	158	86	14	158	0	0
159	0	0	159	0	0	159	32	43	159	8	6	159	348	5	159	85	4	159	162	3	159	36	29	159	91	14	159	0	0
160	0	0	160	0	0	160	31	43	160	9	6	160	348	5	160	82	4	160	162	3	160	38	29	160	98	15	160	0	0
161	0	0	161	0	0	161	29	43	161	9	6	161	348	5	161	84	4	161	162	3	161	38	29	161	98	14	161	0	0
162	0	0	162	0	0	162	29	43	162	9	6	162	348	5	162	86	3	162	163	3	162	38	29	162	98	11	162	0	0
163	0	0	163	0	0	163	29	43	163	9	7	163	352	5	163	86	3	163	163	3	163	47	29	163	98	11	163	0	0
164	0	0	164	0	0	164	29	41	164	9	7	164	354	5	164	87	3	164	163	3	164	48	29	164	98	10	164	0	0
165	0	0	165	0	0	165	29	32	165	11	8	165	356	5	165	86	49	165	163	9	165	51	29	165	96	10	165	0	0
166	0	0	166	1	0	166	29	31	166	11	8	166	356	5	166	87	50	166	166	9	166	51	29	166	96	10	166	0	1
167	0	0	167	1	0	167	29	33	167	11	8	167	359	5	167	85	50	167	166	9	167	54	31	167	96	10	167	0	1
168	0	0	168	1	0	168	16	35	168	15	9	168	361	4	168	82	50	168	166	9	168	58	32	168	96	10	168	1	1
169	0	0	169	1	0	169	16	35	169	20	10	169	361	3	169	82	49	169	165	7	169	59	32	169	96	10	169	1	1
170	0	0	170	1	0	170	17	34	170	30	10	170	362	3	170	83	49	170	164	6	170	59	31	170	95	10	170	5	2
171	0	0	171	1	0	171	13	43	171	31	18	171	366	4	171	73	50	171	164	6	171	61	29	171	94	9	171	5	10
172	0	0	172	1	0	172	16	56	172	31	20	172	367	7	172	70	53	172	163	6	172	63	18	172	85	9	172	13	38
173	0	0	173	11	0	173	34	53	173	35	20	173	367	13	173	60	54	173	119	6	173	54	17	173	78	9	173	18	45
174	0	0	174	22	0	174	37	48	174	36	45	174	367	13	174	47	60	174	71	6	174	52	21	174	75	8	174	20	67
175	0	0	175	27	11	175	45	51	175	36	47	175	328	12	175	48	75	175	51	6	175	52	22	175	67	5	175	21	94
176	0	0	176	29	12	176	292	52	176	39	48	176	436	12	176	49	75	176	40	6	176	52	21	176	51	4	176	24	127
177	0	0	177	30	12	177	309	51	177	34	52	177	465	15	177	80	75	177	35	6	177	40	19	177	26	4	177	45	127
178	0	2	178	31	14	178	323	51	178	35	54	178	463	15	178	68	75	178	35	6	178	47	19	178	25	3	178	55	128
179	0	2	179	32	16	179	326	54	179	59	55	179	465	16	179	73	75	179	7	6	179	47	19	179	18	2	179	55	128
180	0	3	180	32	16	180	328	54	180	61	55	180	464	16	180	87	75	180	7	6	180	47	19	180	13	1	180	56	128
181	0	3	181	33	23	181	329	54	181	61	55	181	461	16	181	91	77	181	7	6	181	45	19	181	5	0	181	56	128
182	0	3	182	33	25	182	329	55	182	61	55	182	461	16	182	91	77	182	7	6	182	45	19	182	17	0	182	56	128
183	0	3	183	33	36	183	329	55	183	61	55	183	461	16	183	90	76	183	7	6	183	45	19	183	21	0	183	56	128
184	0	3	184	33	36	184	329	55	184	61	55	184	458	16	184	91	77	184	6	6	184	37	19	184	23	0	184	56	128
185	0	3	185	33	37	185	337	55	185	61	54	185	454	16	185	101	77	185	6	6	185	37	19	185	32	3	185	56	128
186	0	3	186	33	37	186	340	55	186	61	53	186	452	16	186	102	77	186	5	1	186	35	19	186	33	15	186	56	128
187	0	3	187	33	37	187	343	56	187	59	53	187	451	16	187	101	32	187	4	4	187	33	21	187	34	22	187	56	127
188	0	3	188	33	38	188	346	58	188	59	53	188	449	16	188	100	32	188	0	4	188	32	19	188	34	31	188	56	127
189	0	3	189	33	39	189	346	57	189	57	53	189	446	16	189	101	32	189	0	5	189	21	19	189	34	31	189	55	127
190	0	3	190	33	39	190	346	56	190	55	52	190	444	17	190	106	32	190	0	22	190	22	19	190	34	31	190	55	127
191	0	3	191	33	39	191	346	56	191	44	52	191	444	16	191	108	32	191	0	24	191	23	24	191	34	31	191	55	126
192	0	3	192	33	40	192	344	53	192	39	165	192	442	16	192	110	32	192	1	26	192	33	24	192	34	31	192	51	125
193	0	3	193	40	51	193	344	35	193	39	183	193	440	14	193	109	33	193	2	32	193	28	24	193	34	31	193	50	113
194	0	3	194	69	52	194	340	31	194	40	184	194	441	14	194	113	41	194	2	32	194	26	24	194	34	31	194	39	88
195	0	3	195	94	53	195	316	29	195	38	174	195	438	6	195	113	39	195	22	32	195	25	20	195	34	31	195	37	78
196	0	3	196	81	68	196	314	39	196	47	189	196	432	6	196	113	32	196	35	33	196	25	14	196	34	31	196	36	47
197	0	3	197	77	78	197	309	40	197	50	223	197	406	6	197	113	30	197	36	34	197	24	13	197	34	31	197	34	7
198	0	4	198	77	77	198	43	39	198	51	224	198	16	6	198	121	30	198	36	34	198	25	16	198	34	31	198	28	3
199	0	6	199	76	78	199	35	39	199	52	225	199	8	3	199	91	30	199	36	35	199	28	17	199	34	31	199	2	3
200	0	4	200	76	77	200	28	37	200	50	227	200	7	3	200	85	30	200	36	46	200	43	17	200	34	31	200	1	2
201	0	4	201	75	76	201	21	37	201	24	228	201	2	2	201	74	30	201	36	57	201	43	18	201	34	31	201	1	2
202	0	6	202	75	73	202	20	38	202	23	228	202	2	2	202	56	28	202	36	58	202	43	18	202	34	31	202	0	2
203	0	7	203	75	72	203	20	39	203	24	228	203	2	2	203	56	28	203	37	61	203	43	18	203	34	31	203	0	2
204	0	9	204	75	60	204	20	38	204	24	229	204	2	2	204	55	28	204	38	65	204	43	18	204	13	31	204	0	2
205	0	9	205	75	56	205	20	38	205	24	231	205	2	2	205	55	28	205	38	65	205	43	18	205	8	31	205	0	2
206	0	9	206	77	55	206	16	38	206	24	232	206	2	2	206	53	26	206	42	65	206	43	19	206	8	31	206	0	2
207	2	11	207	77	55	207	15	40	207	24	232	207	2	2	207	43	26	207	51	67	207	43	21	207	6	25	207	1	2
208	2	14	208	77	55	208	14	40	208	24	232	208	2	2	208	42	26	208	53	67	208	43	19	208	0	12	208	1	2
209	2	17	209	77	54	209	9	34	209	24	232	209	2	2	209	41	26	209	53	65	209	43	19	209	0	0	209	1	2
210	2	20	210	78	54	210	9	32	210	24	231	210	2	1	210	39	26	210	53	64	210	42	19	210	0	0	210	1	2
211	2	24	211	78	53	211	14	32	211	24	231	211	2	0	211	33	26	211	53	52	211	38	19	211	0	0	211	1	2
212	2	25	212	79	53	212	14	31	212	24	227	212	2	0	212	30	26	212	53	46	212	38	13	212	0	0	212	1	2
213	2	26	213	81	64	213	14	31	213	24	200	213	2	0	213	26	26	213	52	43	213	26	13	213	0	0	213	1	2
214	2	28	214	81	52	214	15	30	214	24	93	214	2	0	214	25	24	214	51	41	214	26	13	214	0	0	214	2	2
215	2	31	215	66	51	215	15	28	215	24	89	215	1	0	215	24	12	215	51	37	215	26	13	215	0	0	215	2	1
216	2	44	216	15	50	216	17	30	216	21	89	216	1	0	216	20	11	216	51	37	216	26	13	216	1	6	216	2	0
217	2	51	217	15	53	217	17	19	217	20	70	217	1	0	217	18	5	217	18	36	217	26	12	217	2	10	217	2	1
218	2	55	218	20	36	218	15	10	218	6	34	218	0	0	218	18	0	218	17	35	218	26	9	218	2	15	218	2	1
219	2	61	219	27	35	219	15	9	219	3	14	219	0	0	219	11	0	219	17	35	219	26	8	219	4	17	219	65	1
220	2	70	220	34	35	220	15	9	220	3	11	220	0	1	220	0	0	220	17	34	220	25	4	220	8	18	220	66	2
221	2	69	221	36	35	221	15	9	221	2	4	221	0	1	221	0	0	221	17	29	221	1	3	221	8	24	221	66	7
222	2	68	222	36	35	222	15	9	222	2	4	222	1	1	222	0	0	222	17	21	222	0	3	222	8	25	222	66	8
223	2	69	223	35	40	223	15	8	223	1	4	223	1	1	223	0	0	223	17	11	223	0	3	223	8	25	223	67	8
224	2	68	224	35	43	224	15	6	224	1	4	224	1	4	224	0	0	224	16	7	224	0	3	224	8	25	224	68	8
225	2	66	225	35	43	225	15	6	225	0	3	225	1	4	225	0	0	225	16	6	225	0	3	225	8	25	225	68	8
226	3	66	226	36	43	226	15	6	226	0	1	226	2	4	226	0	0	226	15	5	226	0	3	226	8	25	226	68	8
227	4	66	227	36	44	227	15	6	227	0	0	227	2	4	227	0	0	227	11	4	227	0	3	227	10	25	227	67	9
228	3	66	228	35	44	228	16	3	228	0	3	228	2	4	228	0	0	228	7	3	228	0	0	228	11	25	228	67	10
229	2	64	229	37	44	229	17	3	229	0	4	229	2	5	229	0	0	229	1	0	229	0	0	229	11	25	229	67	10
230	2	59	230	38	48	230	15	5	230	0	5	230	2	6	230	0	0	230	1	0	230	0	0	230	11	25	230	67	10
231	2	57	231	40	50	231	12	5	231	0	5	231	4	6	231	0	0	231	1	0	231	1	0	231	11	25	231	67	10
232	2	51	232	39	52	232	25	5	232	0	5	232	7	6	232	0	0	232	3	1	232	1	1	232	11	25	232	67	11
233	2	50	233	39	60	233	25	13	233	0	5	233	8	6	233	0	0	233	3	4	233	1	6	233	11	25	233	69	11
234	2	50	234	39	59	234	25	15	234	0	5	234	12	8	234	0	1	234	5	18	234	1	12	234	11	25	234	69	11
235	2	48	235	36	47	235	25	15	235	0	5	235	13	9	235	0	1	235	15	19	235	1	16	235	11	25	235	70	11
236	2	46	236	36	48	236	24	15	236	0	5	236	13	11	236	2	1	236	15	21	236	1	16	236	11	25	236	70	11
237	2	39	237	32	48	237	22	15	237	2	6	237	15	11	237	2	1	237	15	21	237	1	17	237	11	25	237	70	12
238	2	33	238	29	42	238	22	13	238	2	8	238	24	11	238	2	1	238	20	26	238	1	22	238	10	21	238	72	11
239	2	28	239	29	37	239	22	13	239	4	9	239	29	11	239	2	1	239	49	26	239	1	22	239	10	10	239	76	11
240	2	22	240	20	29	240	22	13	240	10	11	240	33	11	240	2	1	240	51	27	240	1	22	240	10	8	240	22	11
241	2	15	241	13	26	241	21	13	241	19	28	241	34	11	241	2	1	241	51	29	241	1	22	241	3	8	241	23	10
242	2	11	242	12	26	242	21	13	242	56	36	242	35	10	242	2	1	242	51	32	242	1	23	242	3	7	242	23	10
243	3	10	243	10	24	243	21	13	243	87	36	243	35	10	243	2	1	243	51	32	243	1	23	243	3	0	243	23	6
244	3	8	244	12	22	244	21	13	244	160	36	244	34	10	244	2	1	244	52	34	244	1	23	244	3	0	244	23	10
245	5	8	245	13	21	245	21	13	245	204	36	245	34	11	245	2	1	245	53	39	245	1	23	245	3	0	245	22	10
246	6	8	246	13	19	246	21	12	246	266	36	246	34	8	246	3	1	246	53	40	246	1	23	246	3	0	246	23	10
247	5	8	247	13	18	247	21	12	247	357	36	247	35	8	247	3	1	247	53	41	247	1	23	247	3	0	247	23	10
248	4	8	248	11	18	248	21	12	248	368	36	248	35	8	248	3	1	248	52	45	248	1	23	248	3	0	248	25	9
249	4	8	249	11	17	249	21	12	249	389	33	249	35	8	249	3	1	249	52	47	249	1	23	249	0	0	249	25	8
250	4	8	250	9	17	250	20	12	250	407	32	250	37	8	250	3	1	250	52	47	250	1	23	250	0	0	250	28	8
251	4	8	251	8	15	251	20	10	251	426	31	251	41	6	251	3	1	251	52	47	251	1	23	251	0	0	251	29	8
252	7	8	252	7	12	252	17	10	252	502	35	252	42	7	252	3	1	252	51	47	252	0	23	252	0	0	252	31	8
253	9	8	253	6	12	253	1	10	253	538	35	253	38	7	253	3	1	253	50	45	253	0	22	253	0	0	253	32	7
254	9	8	254	7	17	254	1	3	254	598	35	254	38	9	254	3	1	254	50	43	254	0	16	254	0	1	254	32	7
255	9	8	255	10	13	255	1	2	255	614	35	255	35	7	255	3	0	255	49	42	255	0	12	255	0	1	255	32	7
256	9	7	256	15	26	256	1	0	256	627	35	256	31	6	256	3	0	256	37	29	256	0	9	256	0	1	256	30	8
257	10	7	257	22	26	257	1	0	257	632	35	257	31	11	257	1	0	257	37	27	257	0	8	257	0	1	257	43	17
258	14	5	258	22	28	258	1	0	258	631	39	258	31	10	258	1	0	258	37	27	258	0	8	258	0	1	258	65	22
259	15	5	259	22	58	259	1	0	259	631	115	259	25	10	259	1	0	259	36	26	259	0	6	259	0	1	259	64	32
260	15	4	260	22	67	260	1	0	260	631	124	260	16	10	260	1	0	260	7	23	260	0	1	260	3	1	260	73	70
261	16	4	261	23	73	261	1	0	261	625	131	261	13	10	261	1	0	261	3	36	261	0	1	261	3	1	261	87	72
262	17	1	262	23	76	262	1	2	262	624	128	262	11	10	262	1	0	262	2	37	262	0	1	262	3	1	262	101	76
263	19	1	263	23	77	263	2	3	263	603	122	263	10	10	263	1	0	263	2	32	263	25	0	263	3	1	263	107	82
264	19	1	264	23	79	264	3	3	264	595	130	264	9	10	264	1	0	264	2	32	264	27	0	264	3	1	264	111	83
265	19	0	265	24	79	265	6	3	265	571	130	265	9	12	265	1	0	265	2	32	265	27	2	265	3	1	265	114	81
266	19	0	266	29	79	266	14	3	266	569	130	266	9	12	266	1	0	266	1	29	266	27	2	266	3	1	266	115	80
267	18	0	267	34	79	267	17	3	267	528	129	267	9	12	267	1	0	267	0	24	267	29	2	267	3	3	267	116	80
268	16	0	268	39	79	268	18	3	268	426	129	268	9	12	268	0	0	268	0	23	268	30	2	268	3	9	268	114	81
269	16	0	269	44	79	269	18	4	269	400	130	269	7	12	269	0	3	269	0	22	269	30	2	269	3	13	269	114	81
270	16	0	270	44	79	270	19	4	270	395	133	270	7	12	270	0	7	270	0	18	270	30	2	270	3	14	270	114	82
271	16	0	271	47	79	271	19	4	271	394	133	271	3	12	271	0	27	271	0	18	271	32	2	271	3	14	271	112	82
272	16	0	272	47	81	272	19	4	272	385	134	272	0	12	272	0	56	272	0	17	272	32	2	272	3	15	272	111	83
273	12	0	273	47	81	273	20	12	273	326	138	273	0	11	273	0	74	273	0	17	273	32	2	273	3	15	273	111	83
274	12	0	274	47	82	274	21	12	274	287	148	274	0	11	274	0	79	274	0	17	274	32	2	274	3	15	274	116	85
275	11	0	275	59	74	275	21	12	275	250	153	275	0	10	275	1	82	275	0	17	275	32	2	275	3	15	275	119	85
276	11	0	276	60	74	276	22	12	276	201	153	276	0	9	276	1	82	276	0	17	276	32	2	276	3	17	276	119	85
277	11	0	277	55	76	277	30	12	277	184	153	277	0	9	277	1	85	277	0	17	277	32	2	277	3	17	277	119	83
278	10	0	278	50	72	278	33	17	278	183	154	278	0	3	278	3	90	278	0	16	278	32	8	278	4	17	278	104	78
279	10	0	279	51	66	279	37	22	279	181	154	279	0	3	279	3	90	279	0	16	279	34	8	279	5	17	279	84	72
280	5	0	280	51	59	280	37	28	280	182	87	280	0	3	280	3	92	280	0	16	280	39	9	280	7	19	280	89	68
281	5	0	281	51	28	281	37	29	281	182	86	281	0	3	281	3	95	281	0	16	281	42	9	281	7	19	281	82	52
282	5	0	282	50	23	282	37	39	282	179	86	282	0	3	282	5	131	282	0	15	282	42	9	282	9	19	282	80	23
283	4	0	283	48	23	283	37	71	283	178	75	283	0	3	283	7	137	283	0	0	283	42	9	283	14	39	283	43	21
284	1	0	284	48	20	284	37	81	284	176	74	284	0	3	284	14	139	284	7	0	284	23	9	284	86	39	284	36	12
285	0	0	285	49	22	285	40	82	285	173	62	285	0	3	285	25	145	285	9	0	285	28	21	285	101	39	285	34	13
286	0	0	286	48	29	286	46	113	286	135	58	286	0	1	286	26	152	286	17	2	286	27	19	286	101	39	286	29	13
287	0	0	287	47	31	287	39	129	287	85	58	287	0	1	287	29	152	287	20	3	287	27	20	287	101	39	287	29	10
288	0	0	288	37	33	288	39	129	288	77	64	288	0	0	288	31	152	288	20	5	288	25	21	288	105	37	288	27	10
289	0	0	289	32	33	289	43	132	289	67	64	289	0	0	289	31	152	289	34	5	289	25	21	289	119	39	289	27	10
290	0	0	290	28	35	290	43	131	290	55	63	290	0	0	290	31	152	290	43	13	290	25	21	290	124	31	290	27	10
291	0	0	291	29	42	291	42	131	291	52	63	291	0	0	291	33	148	291	53	13	291	25	21	291	126	29	291	27	10
292	0	0	292	29	44	292	41	131	292	34	60	292	0	0	292	33	142	292	53	13	292	25	21	292	129	29	292	26	9
293	0	0	293	29	43	293	41	130	293	28	60	293	0	0	293	33	120	293	55	13	293	23	21	293	130	29	293	26	8
294	0	0	294	29	47	294	41	128	294	19	57	294	0	0	294	33	79	294	55	13	294	23	21	294	131	28	294	25	8
295	0	0	295	31	54	295	40	123	295	15	51	295	0	0	295	33	77	295	55	13	295	23	21	295	131	28	295	19	6
296	0	0	296	22	53	296	41	128	296	13	38	296	0	0	296	33	73	296	55	13	296	23	21	296	131	29	296	13	6
297	0	0	297	32	66	297	41	132	297	10	37	297	0	0	297	50	73	297	58	13	297	23	21	297	132	27	297	12	6
298	0	0	298	33	65	298	31	136	298	8	37	298	0	0	298	50	70	298	58	13	298	23	21	298	132	26	298	12	9
299	0	0	299	30	60	299	31	134	299	3	37	299	0	0	299	50	64	299	59	13	299	23	21	299	132	26	299	12	9
300	0	0	300	26	59	300	27	132	300	3	36	300	0	0	300	50	64	300	60	13	300	21	15	300	130	26	300	12	37
301	0	0	301	26	59	301	27	129	301	3	28	301	0	0	301	50	64	301	119	13	301	17	14	301	129	29	301	8	46
302	0	0	302	26	59	302	27	122	302	2	25	302	0	0	302	57	64	302	163	13	302	13	14	302	129	30	302	6	45
303	0	0	303	26	59	303	27	117	303	2	12	303	10	0	303	63	63	303	165	13	303	13	14	303	128	30	303	5	61
304	0	0	304	26	59	304	27	89	304	2	8	304	17	0	304	63	31	304	165	13	304	13	14	304	125	15	304	5	69
305	0	0	305	26	60	305	27	71	305	2	8	305	25	0	305	86	28	305	159	13	305	13	14	305	84	10	305	2	76
306	0	0	306	26	57	306	24	66	306	2	8	306	28	0	306	92	29	306	157	13	306	5	11	306	37	10	306	2	83
307	0	0	307	27	60	307	17	50	307	1	6	307	28	0	307	88	25	307	157	12	307	1	2	307	33	10	307	2	81
308	0	0	308	27	51	308	12	29	308	1	6	308	28	0	308	85	22	308	148	10	308	1	2	308	33	10	308	2	81
309	0	0	309	27	49	309	11	15	309	1	0	309	28	0	309	85	23	309	145	14	309	1	1	309	33	9	309	2	81
310	0	0	310	24	48	310	7	15	310	1	0	310	28	0	310	84	24	310	131	14	310	3	0	310	31	8	310	2	83
311	0	0	311	25	47	311	5	15	311	1	0	311	28	0	311	84	33	311	132	7	311	4	0	311	11	7	311	1	83
312	0	0	312	24	42	312	5	15	312	0	0	312	28	0	312	82	35	312	129	9	312	5	0	312	11	9	312	1	83
313	0	0	313	23	37	313	5	15	313	0	0	313	28	0	313	82	35	313	114	10	313	5	1	313	5	10	313	1	83
314	0	0	314	24	41	314	5	15	314	0	0	314	28	0	314	83	36	314	114	10	314	5	1	314	3	10	314	2	83
315	0	0	315	24	84	315	4	15	315	0	1	315	28	0	315	83	55	315	115	11	315	5	1	315	2	10	315	9	83
316	0	0	316	24	77	316	4	14	316	0	1	316	28	0	316	83	56	316	115	16	316	5	1	316	2	10	316	49	83
317	0	0	317	24	73	317	3	11	317	0	1	317	28	0	317	83	56	317	115	17	317	5	1	317	2	10	317	78	85
318	0	0	318	23	68	318	2	7	318	0	2	318	28	0	318	66	55	318	113	17	318	5	2	318	2	10	318	81	85
319	0	0	319	7	56	319	2	2	319	0	2	319	28	0	319	66	56	319	112	18	319	5	2	319	1	9	319	81	85
320	0	0	320	7	58	320	0	0	320	0	2	320	28	1	320	64	58	320	112	18	320	5	3	320	1	9	320	81	85
321	0	0	321	7	56	321	0	0	321	0	2	321	28	2	321	66	58	321	111	18	321	5	3	321	1	9	321	81	78
322	0	0	322	7	56	322	0	0	322	0	2	322	28	2	322	68	58	322	95	19	322	5	3	322	1	6	322	81	47
323	0	0	323	7	56	323	0	0	323	0	2	323	28	2	323	62	58	323	7	19	323	5	3	323	1	6	323	81	43
324	0	0	324	7	56	324	0	0	324	0	2	324	21	2	324	61	67	324	10	19	324	5	7	324	1	3	324	81	30
325	0	0	325	7	56	325	0	0	325	0	2	325	12	2	325	57	69	325	11	19	325	5	11	325	1	3	325	81	22
326	0	0	326	7	55	326	0	0	326	0	2	326	7	2	326	24	66	326	13	19	326	5	12	326	1	3	326	80	15
327	0	0	327	6	54	327	0	0	327	0	2	327	0	2	327	17	62	327	13	20	327	5	13	327	1	3	327	80	10
328	0	0	328	6	52	328	0	0	328	0	2	328	0	2	328	11	62	328	13	20	328	6	16	328	0	3	328	80	6
329	0	0	329	5	51	329	0	0	329	0	2	329	0	2	329	13	58	329	15	19	329	7	18	329	0	3	329	80	6
330	0	0	330	5	51	330	0	0	330	0	2	330	0	2	330	12	57	330	15	25	330	7	19	330	0	3	330	80	6
331	0	0	331	5	51	331	0	0	331	0	2	331	0	2	331	11	54	331	15	22	331	6	19	331	0	3	331	80	6
332	0	0	332	4	51	332	0	0	332	0	2	332	0	2	332	11	49	332	16	22	332	6	22	332	0	3	332	80	4
333	0	0	333	4	51	333	0	0	333	0	2	333	0	2	333	11	44	333	15	18	333	4	22	333	0	1	333	80	3
334	0	0	334	4	51	334	0	0	334	0	2	334	0	2	334	11	44	334	14	18	334	6	27	334	1	3	334	80	3
335	0	0	335	4	49	335	0	0	335	0	2	335	0	2	335	11	43	335	13	17	335	10	26	335	2	2	335	80	3
336	0	0	336	0	7	336	0	0	336	0	2	336	0	2	336	10	37	336	11	16	336	15	26	336	2	2	336	77	3
337	0	0	337	0	2	337	0	0	337	0	1	337	0	2	337	10	22	337	11	15	337	19	26	337	3	2	337	51	3
338	0	0	338	0	2	338	0	0	338	0	1	338	0	2	338	10	22	338	11	12	338	20	26	338	3	3	338	2	1
339	0	0	339	0	2	339	0	0	339	0	0	339	0	2	339	9	22	339	11	13	339	20	25	339	3	3	339	1	1
340	0	0	340	0	2	340	0	0	340	0	0	340	0	2	340	9	21	340	11	16	340	20	25	340	3	3	340	0	0
341	0	0	341	0	3	341	0	1	341	0	0	341	0	1	341	9	19	341	11	56	341	20	24	341	3	5	341	0	0
342	0	0	342	0	3	342	0	1	342	0	0	342	6	1	342	7	19	342	12	56	342	20	24	342	4	7	342	0	0
343	0	0	343	0	10	343	0	2	343	0	0	343	11	0	343	5	19	343	108	56	343	20	24	343	16	10	343	0	4
344	0	0	344	1	11	344	0	3	344	0	0	344	13	0	344	5	19	344	223	67	344	20	24	344	112	12	344	2	5
345	0	0	345	1	12	345	0	4	345	2	8	345	13	0	345	5	6	345	222	69	345	20	22	345	166	13	345	5	10
346	0	0	346	1	23	346	0	15	346	3	8	346	13	0	346	5	1	346	223	69	346	20	19	346	175	19	346	5	13
347	0	0	347	14	25	347	0	24	347	3	9	347	17	0	347	3	1	347	223	69	347	20	15	347	189	23	347	6	14
348	0	0	348	15	27	348	0	40	348	3	10	348	19	3	348	2	0	348	223	69	348	20	15	348	272	24	348	6	15
349	0	0	349	15	30	349	1	40	349	7	10	349	22	3	349	2	0	349	223	68	349	20	14	349	445	29	349	10	15
350	0	0	350	16	32	350	1	40	350	7	10	350	26	3	350	0	0	350	221	74	350	19	8	350	450	30	350	10	15
351	0	0	351	16	32	351	2	40	351	7	10	351	26	3	351	0	0	351	224	113	351	18	8	351	451	30	351	10	16
352	0	0	352	16	33	352	3	41	352	7	12	352	53	3	352	0	0	352	238	110	352	17	8	352	457	35	352	10	16
353	0	0	353	16	34	353	3	42	353	8	12	353	53	3	353	5	0	353	240	109	353	17	7	353	495	35	353	10	16
354	0	0	354	16	34	354	4	42	354	9	16	354	58	3	354	5	0	354	240	110	354	17	5	354	615	35	354	11	16
355	0	1	355	16	35	355	4	42	355	13	17	355	58	3	355	5	0	355	241	110	355	16	4	355	627	34	355	11	16
356	0	1	356	16	36	356	4	42	356	17	18	356	58	3	356	5	1	356	242	110	356	13	0	356	652	38	356	11	16
357	0	1	357	16	41	357	4	42	357	20	18	357	58	3	357	7	2	357	242	114	357	6	0	357	674	40	357	11	16
358	0	1	358	16	41	358	4	43	358	26	19	358	58	3	358	9	2	358	242	114	358	3	0	358	739	40	358	11	16
359	0	1	359	16	41	359	4	43	359	29	21	359	58	3	359	24	2	359	242	112	359	4	0	359	738	39	359	11	16
360	0	1	360	16	41	360	4	43	360	35	23	360	58	3	360	25	2	360	242	111	360	5	0	360	738	43	360	11	16
361	0	2	361	16	44	361	4	43	361	39	23	361	58	3	361	34	2	361	242	109	361	7	1	361	739	50	361	11	16
362	0	2	362	16	42	362	4	43	362	39	24	362	58	4	362	37	3	362	242	81	362	11	3	362	757	52	362	11	16
363	0	3	363	16	41	363	4	42	363	39	25	363	57	4	363	42	14	363	242	69	363	11	4	363	764	49	363	11	16
364	0	4	364	15	39	364	4	41	364	39	31	364	47	4	364	44	17	364	231	67	364	16	8	364	770	50	364	11	15
365	0	4	365	15	41	365	4	41	365	39	32	365	47	4	365	45	17	365	37	65	365	16	13	365	685	49	365	11	12
366	0	4	366	15	42	366	5	39	366	39	24	366	45	4	366	79	17	366	28	54	366	23	29	366	634	52	366	9	9
367	0	4	367	14	36	367	5	33	367	38	24	367	45	4	367	86	19	367	26	52	367	26	30	367	623	47	367	5	4
368	0	4	368	4	33	368	5	22	368	37	23	368	41	4	368	88	20	368	23	52	368	28	37	368	617	42	368	4	3
369	0	4	369	1	30	369	5	8	369	36	22	369	41	4	369	89	21	369	22	52	369	38	39	369	543	40	369	4	2
370	0	4	370	1	28	370	5	7	370	33	22	370	35	1	370	89	22	370	22	52	370	46	40	370	389	38	370	1	1
371	0	4	371	1	27	371	4	4	371	32	22	371	35	1	371	91	22	371	22	46	371	53	43	371	368	36	371	1	1
372	0	4	372	0	26	372	4	3	372	32	22	372	32	1	372	91	22	372	20	26	372	57	43	372	364	35	372	1	0
373	0	4	373	0	25	373	2	3	373	32	22	373	5	1	373	91	88	373	17	7	373	80	44	373	361	33	373	0	0
374	0	4	374	0	25	374	2	3	374	31	19	374	5	1	374	87	88	374	3	5	374	82	48	374	344	33	374	0	0
375	0	4	375	0	25	375	1	2	375	30	19	375	2	1	375	86	88	375	2	5	375	84	53	375	248	30	375	0	0
376	0	3	376	0	25	376	1	1	376	30	18	376	1	1	376	86	88	376	1	4	376	84	53	376	197	30	376	0	0
377	0	3	377	0	24	377	1	1	377	24	18	377	1	1	377	85	87	377	1	4	377	87	53	377	173	31	377	0	0
378	0	3	378	0	23	378	2	1	378	19	16	378	0	1	378	83	87	378	1	3	378	87	53	378	150	27	378	0	0
379	0	3	379	0	22	379	2	0	379	15	14	379	0	1	379	82	86	379	7	0	379	87	53	379	83	26	379	0	0
380	0	3	380	0	30	380	3	0	380	14	12	380	0	1	380	82	86	380	9	0	380	90	53	380	84	27	380	0	0
381	0	3	381	0	37	381	4	0	381	10	12	381	0	1	381	66	86	381	9	0	381	90	53	381	88	25	381	0	0
382	0	3	382	0	57	382	4	0	382	0	9	382	0	1	382	59	86	382	9	0	382	104	53	382	87	17	382	0	0
383	0	2	383	1	63	383	4	0	383	1	8	383	0	0	383	56	86	383	9	0	383	113	52	383	74	20	383	0	0
384	0	1	384	4	64	384	4	0	384	1	7	384	0	0	384	51	74	384	9	0	384	112	50	384	72	26	384	0	0
385	0	0	385	6	65	385	4	0	385	1	1	385	0	0	385	49	72	385	11	0	385	111	49	385	58	27	385	0	0
386	0	0	386	6	61	386	4	0	386	1	0	386	0	0	386	47	71	386	12	0	386	111	44	386	46	26	386	0	0
387	0	0	387	7	59	387	4	0	387	1	0	387	0	0	387	43	71	387	12	0	387	111	31	387	42	26	387	0	0
388	0	1	388	7	59	388	3	0	388	1	0	388	1	0	388	7	69	388	12	0	388	107	46	388	42	25	388	0	0
389	0	2	389	10	61	389	3	0	389	1	0	389	9	0	389	4	68	389	13	0	389	102	54	389	43	25	389	0	0
390	5	2	390	10	61	390	3	0	390	2	0	390	14	0	390	3	68	390	59	0	390	96	67	390	24	25	390	0	0
391	7	2	391	10	67	391	3	0	391	2	0	391	17	1	391	2	66	391	62	0	391	97	75	391	24	25	391	0	0
392	7	2	392	10	74	392	3	0	392	2	1	392	71	1	392	1	70	392	62	0	392	97	76	392	26	25	392	0	0
393	7	8	393	10	84	393	3	0	393	2	1	393	75	1	393	2	68	393	62	0	393	90	78	393	26	25	393	0	0
394	7	8	394	11	84	394	3	0	394	3	1	394	77	5	394	2	11	394	62	0	394	75	79	394	29	35	394	0	0
395	8	8	395	11	85	395	3	0	395	3	1	395	80	6	395	2	15	395	62	0	395	76	78	395	29	35	395	0	0
396	8	8	396	11	110	396	3	0	396	3	1	396	81	6	396	2	15	396	62	0	396	101	78	396	29	35	396	0	0
397	8	8	397	11	110	397	3	0	397	3	1	397	81	6	397	3	15	397	62	0	397	104	74	397	30	35	397	0	0
398	8	8	398	11	110	398	3	0	398	3	1	398	81	6	398	3	15	398	62	0	398	103	74	398	30	32	398	0	0
399	8	8	399	11	110	399	2	0	399	3	1	399	81	6	399	3	15	399	62	0	399	100	74	399	30	32	399	0	0
400	8	8	400	11	109	400	2	0	400	3	1	400	81	6	400	3	16	400	59	0	400	100	74	400	25	32	400	0	0
401	8	8	401	11	104	401	2	0	401	3	1	401	81	6	401	4	16	401	53	0	401	96	74	401	23	31	401	0	0
402	8	9	402	11	90	402	0	0	402	3	1	402	81	6	402	4	17	402	53	0	402	94	74	402	22	39	402	0	0
403	8	9	403	11	78	403	0	0	403	2	1	403	82	6	403	5	17	403	53	0	403	91	74	403	19	39	403	0	0
404	10	9	404	12	64	404	0	0	404	2	1	404	82	6	404	7	17	404	53	0	404	68	73	404	18	38	404	0	0
405	10	9	405	8	60	405	0	0	405	2	1	405	82	6	405	7	18	405	53	0	405	66	73	405	15	37	405	0	0
406	10	9	406	7	59	406	0	0	406	2	1	406	82	6	406	8	21	406	52	0	406	64	72	406	13	26	406	0	0
407	10	9	407	8	59	407	0	0	407	2	1	407	82	6	407	10	21	407	51	0	407	62	71	407	13	24	407	1	0
408	10	9	408	8	60	408	0	0	408	2	1	408	82	10	408	11	21	408	50	0	408	60	70	408	16	24	408	3	0
409	10	8	409	8	57	409	0	0	409	2	1	409	82	11	409	11	21	409	50	0	409	56	66	409	17	22	409	3	0
410	10	7	410	7	53	410	0	0	410	2	1	410	75	24	410	10	23	410	48	0	410	56	44	410	15	22	410	3	0
411	5	7	411	6	52	411	0	0	411	2	1	411	70	24	411	16	23	411	32	0	411	54	29	411	14	22	411	3	0
412	3	7	412	24	47	412	0	0	412	1	1	412	75	23	412	24	22	412	3	0	412	50	15	412	15	22	412	3	0
413	3	7	413	40	43	413	3	0	413	1	0	413	72	23	413	26	19	413	0	0	413	49	12	413	15	22	413	3	1
414	3	1	414	46	37	414	4	0	414	1	0	414	16	23	414	31	15	414	0	0	414	41	8	414	15	23	414	3	1
415	3	1	415	47	28	415	4	0	415	1	0	415	15	22	415	33	14	415	0	0	415	40	6	415	13	24	415	3	2
416	2	1	416	50	27	416	4	0	416	0	0	416	13	18	416	37	14	416	0	0	416	37	3	416	13	15	416	3	2
417	2	1	417	51	2	417	4	0	417	1	2	417	10	18	417	37	9	417	1	0	417	12	2	417	13	15	417	6	2
418	2	1	418	56	2	418	4	2	418	1	2	418	10	18	418	37	9	418	2	0	418	2	0	418	10	15	418	6	2
419	2	1	419	58	2	419	4	2	419	1	2	419	12	18	419	38	9	419	2	0	419	0	0	419	9	15	419	6	2
420	2	1	420	61	3	420	4	2	420	1	2	420	13	18	420	39	10	420	8	0	420	0	0	420	8	15	420	6	2
421	2	1	421	64	3	421	4	3	421	1	2	421	15	18	421	39	11	421	8	0	421	0	0	421	8	15	421	6	2
422	2	1	422	65	3	422	4	3	422	1	2	422	16	18	422	43	13	422	14	0	422	0	0	422	8	15	422	6	3
423	2	1	423	69	3	423	4	3	423	1	2	423	17	18	423	44	13	423	14	0	423	0	0	423	8	8	423	6	4
424	2	0	424	78	3	424	4	3	424	1	2	424	16	18	424	47	28	424	14	1	424	0	0	424	8	6	424	13	5
425	2	0	425	87	3	425	4	3	425	1	2	425	16	18	425	45	29	425	15	1	425	0	0	425	8	6	425	17	5
426	0	0	426	119	3	426	5	3	426	1	2	426	16	18	426	46	29	426	44	5	426	0	0	426	8	6	426	17	6
427	0	0	427	121	6	427	6	6	427	1	2	427	16	18	427	46	25	427	68	12	427	0	0	427	8	6	427	17	35
428	0	0	428	127	6	428	6	6	428	1	2	428	16	18	428	46	25	428	69	14	428	0	0	428	8	6	428	19	37
429	0	0	429	132	8	429	6	6	429	1	2	429	16	14	429	45	25	429	73	16	429	0	0	429	4	6	429	50	44
430	0	0	430	138	12	430	6	15	430	1	2	430	16	14	430	45	25	430	85	16	430	0	0	430	3	4	430	50	50
431	0	0	431	148	18	431	6	15	431	1	2	431	15	9	431	45	23	431	88	16	431	0	0	431	3	3	431	50	51
432	0	0	432	163	18	432	6	26	432	1	2	432	15	0	432	46	23	432	92	17	432	0	0	432	3	3	432	50	53
433	0	0	433	161	18	433	6	33	433	1	2	433	11	0	433	35	23	433	105	17	433	0	0	433	1	3	433	52	54
434	0	0	434	128	18	434	2	36	434	1	2	434	8	0	434	30	23	434	175	17	434	2	0	434	0	3	434	63	56
435	0	0	435	128	18	435	2	36	435	1	2	435	7	0	435	29	23	435	183	18	435	4	52	435	0	3	435	68	56
436	0	0	436	122	18	436	5	37	436	1	2	436	7	0	436	25	23	436	188	18	436	6	90	436	0	1	436	68	55
437	0	0	437	117	17	437	15	40	437	1	2	437	7	0	437	20	23	437	190	18	437	8	93	437	0	0	437	69	55
438	1	0	438	116	17	438	19	47	438	1	2	438	7	0	438	20	23	438	193	18	438	11	97	438	0	0	438	74	55
439	1	0	439	114	17	439	19	47	439	1	1	439	7	0	439	20	23	439	224	18	439	11	99	439	0	0	439	76	55
440	1	0	440	111	17	440	19	48	440	1	1	440	7	0	440	19	22	440	242	21	440	12	99	440	0	0	440	90	55
441	1	0	441	109	17	441	19	48	441	0	1	441	5	0	441	17	22	441	262	21	441	13	100	441	0	0	441	95	55
442	1	0	442	106	16	442	19	51	442	0	0	442	5	0	442	17	20	442	293	22	442	13	100	442	8	0	442	95	55
443	1	0	443	105	16	443	19	56	443	0	0	443	1	0	443	13	18	443	296	24	443	13	100	443	13	7	443	114	55
444	1	0	444	98	16	444	19	59	444	0	0	444	0	0	444	12	15	444	302	26	444	13	101	444	13	10	444	124	53
445	1	2	445	87	16	445	19	59	445	0	0	445	0	0	445	10	6	445	306	27	445	13	101	445	13	14	445	124	53
446	3	2	446	81	16	446	19	59	446	0	0	446	0	0	446	7	0	446	311	27	446	13	101	446	14	26	446	117	52
447	5	2	447	62	16	447	19	59	447	0	0	447	0	0	447	6	0	447	314	27	447	14	101	447	14	27	447	116	54
448	6	2	448	47	13	448	17	58	448	1	0	448	0	0	448	6	1	448	275	24	448	15	101	448	14	27	448	116	34
449	6	2	449	46	13	449	17	56	449	1	0	449	0	0	449	6	7	449	265	18	449	15	101	449	16	28	449	115	23
450	6	2	450	37	13	450	17	56	450	1	0	450	0	0	450	5	9	450	264	17	450	16	101	450	16	28	450	114	23
451	6	2	451	23	8	451	17	54	451	1	1	451	0	0	451	6	9	451	252	16	451	22	101	451	16	28	451	89	14
452	6	2	452	23	3	452	17	46	452	1	2	452	0	0	452	10	9	452	247	16	452	22	101	452	20	29	452	93	13
453	6	2	453	0	0	453	17	36	453	3	2	453	0	0	453	10	9	453	246	15	453	26	101	453	23	32	453	105	13
454	6	2	454	1	1	454	17	31	454	3	5	454	0	0	454	10	9	454	243	16	454	27	102	454	31	32	454	104	10
455	6	2	455	4	6	455	17	26	455	3	8	455	0	0	455	7	9	455	205	16	455	27	102	455	34	32	455	103	8
456	6	2	456	11	6	456	17	26	456	4	8	456	0	0	456	7	9	456	151	15	456	30	92	456	34	32	456	93	7
457	6	2	457	11	6	457	17	26	457	5	65	457	0	0	457	7	9	457	151	15	457	29	40	457	34	32	457	90	7
458	6	2	458	11	6	458	11	24	458	5	67	458	0	0	458	7	9	458	145	15	458	28	7	458	34	33	458	90	7
459	5	2	459	12	8	459	0	18	459	5	67	459	0	0	459	7	9	459	143	15	459	21	6	459	34	33	459	87	8
460	5	2	460	12	70	460	0	14	460	6	68	460	0	0	460	7	9	460	122	15	460	21	6	460	34	33	460	86	8
461	5	2	461	12	70	461	0	12	461	8	72	461	0	0	461	7	9	461	98	14	461	21	3	461	34	33	461	76	8
462	5	2	462	12	70	462	0	12	462	8	72	462	0	0	462	7	9	462	73	14	462	19	3	462	33	33	462	61	8
463	5	2	463	12	70	463	0	10	463	9	90	463	0	0	463	7	9	463	61	11	463	19	3	463	33	33	463	61	8
464	5	2	464	13	70	464	0	8	464	10	95	464	0	0	464	7	9	464	30	11	464	19	3	464	21	28	464	77	8
465	5	2	465	13	70	465	0	1	465	11	213	465	0	0	465	7	9	465	22	8	465	19	2	465	21	23	465	59	8
466	5	2	466	13	70	466	0	0	466	11	220	466	0	0	466	7	9	466	46	7	466	20	2	466	21	22	466	60	8
467	4	1	467	13	72	467	0	0	467	13	242	467	0	0	467	7	9	467	37	9	467	22	2	467	20	6	467	61	8
468	4	1	468	13	76	468	0	0	468	16	263	468	0	0	468	7	9	468	35	9	468	22	5	468	20	6	468	60	7
469	4	1	469	14	80	469	0	0	469	17	300	469	0	0	469	7	9	469	45	9	469	21	7	469	20	6	469	58	5
470	4	1	470	14	81	470	0	0	470	19	309	470	0	0	470	7	3	470	52	16	470	20	8	470	18	6	470	58	5
471	5	1	471	15	81	471	0	0	471	39	316	471	0	0	471	7	0	471	52	15	471	20	8	471	18	5	471	58	4
472	5	1	472	23	82	472	0	0	472	41	327	472	0	0	472	5	1	472	54	15	472	19	8	472	18	5	472	54	3
473	6	3	473	30	82	473	0	0	473	41	327	473	0	0	473	2	2	473	55	15	473	13	8	473	18	4	473	47	4
474	6	3	474	33	83	474	0	0	474	42	329	474	0	0	474	1	5	474	56	16	474	8	11	474	13	1	474	32	4
475	6	5	475	33	83	475	0	0	475	41	329	475	0	0	475	1	6	475	57	19	475	7	10	475	7	1	475	33	4
476	6	8	476	34	80	476	0	0	476	46	327	476	0	0	476	5	9	476	57	21	476	4	10	476	0	1	476	32	4
477	8	8	477	25	80	477	0	0	477	46	325	477	0	0	477	12	13	477	60	21	477	3	10	477	0	1	477	32	4
478	8	9	478	24	80	478	0	0	478	45	284	478	0	0	478	15	15	478	60	21	478	3	10	478	1	1	478	31	5
479	8	10	479	23	80	479	0	0	479	45	290	479	0	0	479	21	27	479	59	22	479	3	9	479	1	0	479	34	6
480	8	10	480	23	80	480	0	0	480	45	293	480	0	0	480	21	38	480	62	23	480	3	9	480	2	4	480	37	5
481	8	10	481	23	55	481	0	0	481	46	292	481	0	0	481	21	71	481	62	25	481	3	9	481	2	4	481	43	7
482	12	10	482	24	26	482	0	0	482	46	291	482	0	0	482	21	80	482	62	27	482	3	9	482	7	4	482	45	8
483	13	11	483	24	26	483	0	0	483	46	294	483	0	0	483	21	83	483	62	29	483	3	9	483	11	4	483	47	11
484	21	13	484	24	25	484	0	0	484	50	281	484	0	1	484	21	83	484	63	30	484	3	9	484	11	6	484	46	11
485	34	18	485	25	25	485	0	0	485	50	270	485	0	1	485	21	92	485	63	29	485	3	9	485	19	6	485	46	11
486	34	18	486	24	25	486	0	0	486	50	155	486	0	1	486	21	92	486	63	29	486	3	9	486	22	7	486	23	11
487	34	18	487	24	25	487	0	0	487	49	146	487	0	1	487	21	92	487	40	29	487	3	9	487	22	7	487	20	11
488	34	18	488	24	25	488	0	0	488	49	143	488	1	1	488	21	92	488	39	29	488	0	9	488	23	8	488	20	11
489	33	18	489	24	26	489	0	0	489	47	108	489	3	1	489	21	92	489	37	26	489	0	5	489	28	10	489	19	12
490	30	17	490	24	16	490	0	0	490	46	63	490	3	1	490	21	92	490	31	24	490	0	4	490	33	11	490	19	12
491	30	17	491	27	17	491	0	0	491	47	59	491	3	2	491	21	93	491	15	21	491	0	3	491	34	11	491	19	11
492	29	17	492	26	27	492	0	0	492	26	48	492	6	2	492	21	93	492	13	17	492	0	3	492	34	14	492	19	11
493	29	17	493	26	26	493	0	0	493	23	40	493	6	3	493	22	92	493	13	17	493	0	3	493	34	19	493	19	11
494	29	15	494	16	26	494	0	0	494	23	37	494	7	3	494	22	91	494	9	15	494	0	3	494	34	19	494	21	11
495	28	14	495	9	24	495	0	0	495	23	32	495	8	6	495	21	91	495	9	14	495	0	0	495	34	19	495	22	11
496	28	14	496	9	23	496	0	0	496	22	32	496	8	6	496	21	87	496	7	13	496	0	0	496	34	19	496	26	12
497	28	12	497	9	23	497	0	0	497	16	32	497	11	6	497	21	85	497	7	9	497	0	0	497	34	19	497	25	12
498	28	10	498	8	23	498	0	0	498	16	31	498	12	7	498	16	81	498	7	9	498	0	0	498	35	20	498	25	14
499	26	10	499	7	22	499	0	0	499	16	25	499	12	10	499	8	79	499	4	9	499	0	0	499	37	20	499	25	22
500	26	9	500	7	22	500	0	0	500	18	20	500	13	10	500	2	76	500	4	8	500	0	0	500	37	20	500	26	20
501	26	8	501	7	22	501	0	2	501	17	20	501	13	11	501	1	74	501	4	7	501	0	0	501	42	24	501	22	20
502	25	8	502	7	20	502	0	2	502	17	32	502	13	11	502	1	26	502	1	7	502	0	0	502	44	22	502	20	20
503	22	8	503	7	14	503	3	2	503	20	32	503	14	11	503	1	16	503	1	3	503	0	0	503	45	25	503	12	18
504	20	8	504	6	14	504	3	2	504	17	32	504	16	11	504	1	13	504	1	3	504	0	0	504	41	25	504	11	14
505	17	6	505	6	13	505	3	2	505	12	29	505	30	10	505	1	10	505	1	2	505	0	0	505	73	24	505	10	14
506	0	0	506	5	13	506	3	2	506	11	30	506	32	10	506	1	1	506	0	0	506	0	0	506	73	23	506	10	14
507	0	0	507	5	13	507	3	2	507	11	30	507	35	11	507	1	1	507	0	0	507	0	0	507	64	22	507	9	14
508	0	0	508	5	13	508	3	2	508	11	31	508	35	11	508	1	1	508	0	0	508	0	0	508	64	22	508	8	14
509	0	0	509	5	13	509	3	2	509	11	31	509	35	11	509	1	1	509	0	0	509	0	0	509	63	21	509	8	14
510	0	0	510	5	12	510	3	2	510	10	31	510	32	11	510	1	1	510	0	0	510	0	0	510	63	19	510	8	13
511	0	0	511	5	11	511	3	2	511	11	31	511	32	11	511	1	1	511	0	0	511	0	0	511	57	19	511	8	13
512	0	0	512	1	10	512	3	2	512	7	31	512	30	11	512	1	0	512	0	0	512	0	0	512	52	20	512	8	13
513	0	0	513	0	0	513	3	2	513	7	32	513	29	11	513	1	0	513	0	0	513	0	0	513	52	22	513	8	13
514	0	0	514	0	0	514	3	2	514	9	34	514	29	12	514	0	0	514	0	0	514	0	0	514	52	15	514	8	13
515	0	0	515	0	0	515	3	2	515	9	35	515	29	13	515	0	0	515	0	0	515	0	0	515	52	15	515	7	12
516	0	0	516	0	0	516	3	2	516	9	36	516	37	12	516	0	0	516	0	0	516	0	0	516	53	15	516	5	11
517	0	0	517	0	0	517	3	2	517	12	39	517	38	29	517	0	1	517	0	0	517	0	0	517	53	15	517	1	10
518	0	0	518	0	0	518	3	2	518	14	39	518	37	29	518	0	1	518	0	0	518	0	0	518	53	15	518	1	10
519	0	0	519	0	0	519	3	2	519	14	38	519	37	28	519	1	1	519	0	0	519	0	0	519	53	14	519	1	10
520	0	0	520	0	0	520	3	2	520	14	37	520	36	31	520	2	1	520	0	0	520	0	0	520	51	14	520	1	3
521	0	0	521	0	0	521	3	2	521	15	33	521	35	29	521	2	1	521	0	0	521	0	0	521	50	13	521	0	0
522	1	0	522	0	0	522	3	2	522	13	25	522	39	30	522	2	1	522	0	0	522	0	0	522	50	10	522	0	0
523	1	0	523	0	0	523	3	0	523	13	11	523	39	29	523	2	1	523	0	0	523	0	0	523	42	8	523	0	0
524	1	0	524	0	0	524	3	0	524	12	11	524	39	32	524	2	1	524	0	0	524	0	0	524	39	7	524	0	2
525	1	0	525	0	0	525	0	0	525	9	11	525	38	32	525	2	1	525	0	0	525	0	0	525	39	6	525	1	3
526	1	0	526	0	0	526	0	0	526	9	11	526	24	40	526	6	2	526	0	0	526	0	0	526	33	6	526	2	3
527	1	0	527	0	0	527	0	0	527	9	10	527	20	40	527	12	2	527	0	0	527	1	0	527	2	5	527	6	5
528	1	0	528	0	0	528	0	0	528	9	10	528	18	39	528	12	2	528	0	0	528	1	0	528	2	5	528	8	7
529	1	0	529	0	0	529	0	0	529	9	9	529	18	39	529	12	2	529	0	0	529	1	0	529	1	5	529	13	10
530	1	0	530	0	0	530	0	0	530	9	8	530	18	40	530	13	2	530	0	0	530	1	1	530	1	5	530	13	14
531	1	0	531	1	0	531	0	0	531	9	8	531	18	40	531	14	2	531	0	0	531	1	8	531	1	5	531	14	14
532	1	0	532	8	0	532	0	0	532	8	8	532	18	40	532	18	2	532	0	0	532	1	8	532	1	5	532	15	14
533	1	0	533	11	0	533	0	0	533	8	8	533	18	40	533	18	2	533	0	0	533	1	9	533	1	3	533	15	14
534	1	0	534	33	0	534	0	0	534	8	8	534	18	40	534	18	2	534	0	0	534	2	9	534	2	2	534	15	14
535	1	0	535	59	0	535	0	0	535	7	6	535	18	40	535	20	2	535	0	0	535	2	10	535	5	2	535	15	14
536	1	0	536	61	0	536	0	0	536	6	5	536	18	36	536	20	2	536	0	0	536	2	10	536	5	2	536	15	14
537	1	0	537	61	0	537	0	0	537	6	4	537	12	36	537	20	12	537	0	0	537	2	10	537	6	2	537	15	14
538	1	0	538	61	1	538	0	0	538	6	0	538	7	26	538	21	11	538	0	0	538	3	10	538	9	3	538	15	14
539	1	0	539	62	2	539	0	0	539	3	0	539	6	17	539	21	11	539	0	0	539	3	10	539	13	3	539	15	14
540	1	0	540	64	4	540	0	0	540	2	0	540	6	17	540	20	11	540	0	1	540	4	10	540	16	3	540	15	14
541	1	0	541	64	7	541	0	0	541	2	0	541	5	16	541	19	11	541	0	1	541	5	10	541	17	4	541	15	14
542	0	0	542	64	8	542	0	0	542	7	0	542	5	13	542	19	11	542	1	2	542	5	10	542	20	4	542	15	14
543	0	0	543	65	8	543	0	0	543	21	0	543	5	12	543	19	11	543	1	4	543	5	10	543	22	4	543	15	14
544	0	0	544	66	8	544	0	0	544	24	0	544	1	12	544	19	11	544	1	5	544	5	10	544	23	6	544	15	14
545	0	0	545	66	8	545	0	0	545	25	0	545	1	12	545	19	11	545	1	8	545	5	10	545	33	6	545	15	12
546	0	0	546	67	8	546	0	0	546	26	0	546	0	11	546	18	11	546	1	8	546	5	10	546	36	6	546	14	11
547	0	0	547	67	8	547	0	0	547	32	0	547	0	3	547	16	11	547	1	8	547	6	11	547	37	7	547	13	11
548	0	0	548	67	8	548	0	0	548	34	0	548	0	1	548	15	10	548	1	8	548	10	16	548	37	9	548	13	9
549	0	0	549	67	8	549	0	0	549	35	0	549	0	1	549	9	10	549	1	8	549	9	17	549	40	15	549	11	8
550	0	0	550	67	8	550	0	0	550	35	0	550	0	0	550	9	10	550	1	8	550	9	17	550	41	17	550	2	6
551	0	0	551	67	8	551	0	0	551	36	0	551	0	0	551	9	10	551	1	8	551	9	24	551	41	18	551	2	3
552	0	0	552	67	8	552	0	0	552	37	0	552	0	0	552	8	10	552	1	8	552	22	22	552	41	22	552	0	0
553	0	0	553	61	8	553	0	0	553	41	0	553	0	0	553	7	10	553	1	8	553	34	36	553	42	22	553	0	0
554	0	0	554	56	8	554	0	0	554	45	0	554	0	1	554	3	10	554	1	8	554	38	37	554	42	22	554	0	0
555	0	0	555	53	8	555	0	0	555	46	0	555	0	1	555	3	10	555	1	8	555	39	35	555	47	22	555	0	0
556	13	0	556	9	8	556	0	0	556	47	0	556	1	1	556	2	10	556	1	8	556	38	35	556	47	22	556	1	2
557	20	0	557	6	8	557	0	0	557	50	0	557	1	1	557	1	10	557	1	8	557	38	34	557	50	21	557	1	3
558	29	0	558	6	8	558	0	0	558	50	0	558	1	1	558	1	3	558	1	8	558	38	34	558	51	27	558	1	4
559	29	0	559	6	7	559	0	1	559	50	0	559	1	1	559	0	0	559	1	8	559	38	34	559	52	26	559	1	5
560	29	0	560	5	7	560	0	1	560	51	0	560	1	1	560	0	0	560	1	8	560	38	34	560	52	28	560	1	5
561	29	0	561	5	6	561	1	1	561	51	0	561	1	1	561	0	0	561	1	8	561	37	34	561	51	29	561	3	5
562	29	0	562	4	4	562	1	2	562	50	0	562	1	1	562	0	0	562	1	6	562	36	34	562	49	33	562	3	5
563	29	0	563	4	0	563	1	2	563	47	0	563	1	1	563	0	0	563	1	6	563	35	34	563	50	39	563	3	5
564	29	0	564	3	0	564	1	3	564	30	0	564	1	1	564	0	0	564	0	6	564	35	34	564	47	59	564	3	13
565	29	0	565	3	0	565	1	3	565	27	0	565	1	1	565	0	0	565	0	3	565	35	34	565	45	65	565	3	14
566	29	1	566	1	0	566	7	3	566	27	0	566	1	1	566	0	0	566	0	1	566	33	34	566	37	65	566	3	20
567	29	1	567	0	0	567	7	3	567	27	2	567	1	1	567	0	0	567	0	0	567	33	34	567	34	65	567	3	26
568	29	1	568	0	0	568	8	3	568	25	2	568	1	1	568	0	0	568	0	0	568	33	33	568	36	65	568	3	26
569	29	1	569	0	0	569	8	3	569	19	5	569	1	1	569	0	0	569	0	0	569	30	32	569	37	61	569	3	26
570	29	2	570	0	0	570	8	3	570	19	5	570	1	1	570	0	0	570	0	0	570	30	27	570	34	59	570	4	27
571	29	2	571	0	0	571	8	3	571	15	7	571	1	1	571	0	0	571	0	0	571	30	27	571	37	54	571	4	27
572	29	2	572	0	0	572	8	3	572	14	7	572	1	1	572	0	0	572	0	0	572	30	20	572	44	53	572	4	27
573	29	2	573	0	0	573	8	3	573	14	11	573	1	1	573	0	0	573	0	0	573	29	17	573	51	49	573	4	27
574	29	2	574	0	0	574	8	3	574	14	14	574	1	8	574	0	0	574	0	0	574	5	8	574	50	49	574	4	27
575	29	2	575	0	0	575	8	3	575	11	17	575	1	8	575	0	0	575	0	0	575	0	4	575	52	49	575	4	27
576	30	2	576	0	0	576	8	3	576	5	17	576	3	8	576	0	0	576	0	0	576	1	6	576	49	49	576	4	27
577	17	3	577	0	0	577	8	3	577	5	17	577	2	8	577	0	0	577	0	0	577	3	12	577	46	50	577	3	27
578	12	3	578	0	0	578	8	3	578	4	17	578	2	9	578	0	0	578	0	0	578	5	38	578	40	51	578	4	25
579	9	3	579	2	0	579	8	3	579	1	17	579	3	17	579	0	0	579	0	0	579	9	63	579	44	49	579	4	25
580	6	6	580	2	4	580	8	3	580	1	17	580	4	28	580	0	2	580	0	0	580	19	75	580	44	46	580	4	25
581	5	19	581	2	11	581	8	2	581	0	17	581	4	54	581	0	3	581	0	0	581	23	89	581	44	48	581	5	25
582	5	49	582	4	18	582	8	2	582	0	17	582	4	72	582	1	3	582	0	0	582	24	94	582	39	49	582	3	25
583	5	51	583	5	28	583	8	1	583	0	17	583	9	72	583	1	3	583	0	0	583	24	100	583	50	43	583	3	25
584	6	51	584	15	31	584	8	1	584	0	17	584	11	72	584	1	4	584	2	0	584	24	102	584	61	42	584	7	25
585	6	51	585	24	32	585	8	1	585	0	17	585	11	72	585	2	4	585	8	0	585	24	104	585	64	30	585	8	19
586	6	51	586	25	33	586	8	0	586	0	17	586	11	72	586	5	4	586	8	0	586	24	113	586	64	10	586	20	16
587	10	50	587	26	33	587	4	0	587	0	17	587	11	72	587	5	4	587	8	0	587	24	120	587	63	10	587	25	12
588	10	62	588	26	34	588	2	0	588	0	17	588	11	72	588	6	4	588	8	0	588	24	120	588	61	10	588	52	11
589	10	86	589	26	34	589	2	0	589	0	17	589	11	72	589	7	4	589	8	0	589	25	120	589	61	10	589	113	8
590	10	90	590	26	34	590	2	0	590	0	16	590	11	72	590	7	4	590	8	0	590	25	120	590	58	10	590	118	9
591	11	90	591	27	34	591	2	0	591	0	13	591	11	72	591	9	4	591	8	0	591	25	120	591	58	10	591	163	11
592	12	90	592	27	34	592	2	0	592	0	11	592	11	72	592	19	4	592	8	0	592	25	120	592	58	10	592	169	14
593	12	90	593	27	34	593	2	0	593	0	10	593	11	72	593	35	4	593	8	0	593	25	121	593	46	10	593	169	17
594	12	90	594	27	34	594	2	0	594	0	10	594	11	72	594	37	4	594	8	0	594	25	122	594	41	10	594	170	25
595	12	90	595	27	34	595	2	1	595	0	4	595	11	72	595	37	4	595	8	0	595	25	122	595	40	10	595	171	26
596	12	90	596	28	34	596	2	1	596	0	0	596	11	65	596	37	4	596	8	0	596	26	122	596	38	10	596	171	26
597	12	90	597	28	34	597	3	1	597	0	0	597	11	64	597	37	4	597	8	0	597	26	120	597	38	10	597	171	26
598	11	90	598	28	34	598	4	1	598	0	0	598	9	64	598	37	4	598	8	0	598	24	119	598	38	9	598	171	26
599	11	89	599	27	34	599	4	1	599	0	0	599	9	63	599	37	4	599	8	1	599	22	88	599	38	9	599	171	25
600	11	89	600	26	34	600	5	1	600	0	0	600	8	58	600	37	3	600	9	2	600	20	77	600	33	8	600	170	25
601	7	88	601	27	31	601	5	1	601	0	0	601	7	48	601	37	2	601	9	4	601	12	61	601	31	7	601	170	23
602	7	78	602	28	25	602	5	1	602	0	0	602	7	26	602	36	1	602	9	4	602	6	51	602	31	6	602	170	23
603	7	61	603	27	18	603	5	1	603	1	0	603	7	0	603	36	1	603	9	4	603	3	39	603	29	2	603	169	23
604	7	43	604	26	8	604	5	1	604	5	4	604	4	0	604	36	1	604	9	6	604	2	30	604	22	1	604	169	23
605	6	42	605	25	4	605	5	1	605	7	6	605	3	0	605	36	2	605	9	7	605	2	29	605	5	1	605	168	23
606	6	41	606	12	3	606	5	1	606	12	40	606	11	2	606	36	1	606	1	10	606	2	27	606	4	0	606	165	22
607	6	41	607	8	0	607	5	2	607	14	46	607	12	3	607	32	1	607	1	10	607	2	24	607	6	0	607	157	23
608	3	42	608	8	0	608	10	2	608	14	52	608	13	3	608	32	5	608	1	10	608	2	16	608	5	0	608	155	22
609	2	34	609	6	0	609	10	2	609	14	52	609	14	3	609	32	6	609	1	11	609	2	14	609	5	0	609	140	22
610	2	7	610	5	0	610	8	2	610	14	52	610	14	3	610	31	6	610	3	11	610	2	14	610	5	0	610	90	20
611	2	4	611	5	0	611	8	2	611	14	52	611	17	3	611	31	7	611	3	11	611	1	16	611	5	0	611	55	19
612	2	2	612	5	0	612	8	2	612	14	52	612	22	3	612	28	9	612	3	11	612	1	19	612	5	2	612	20	17
613	0	1	613	4	0	613	8	2	613	14	52	613	34	3	613	20	10	613	5	11	613	2	20	613	6	5	613	19	16
614	0	1	614	4	0	614	8	2	614	14	52	614	37	3	614	16	11	614	10	11	614	2	20	614	6	5	614	19	13
615	0	1	615	4	0	615	8	2	615	14	52	615	38	3	615	0	11	615	17	12	615	2	20	615	7	5	615	19	9
616	0	1	616	4	0	616	8	1	616	14	52	616	61	4	616	0	13	616	18	13	616	2	20	616	7	6	616	18	5
617	0	1	617	3	0	617	8	1	617	14	52	617	68	5	617	0	16	617	18	17	617	2	19	617	9	6	617	18	4
618	0	1	618	3	0	618	7	1	618	14	52	618	75	22	618	0	16	618	32	17	618	1	18	618	9	6	618	18	4
619	0	1	619	3	0	619	6	1	619	14	52	619	83	22	619	0	16	619	32	18	619	2	15	619	9	12	619	18	4
620	0	1	620	3	0	620	6	1	620	14	52	620	127	22	620	0	16	620	32	18	620	6	15	620	9	12	620	18	4
621	0	1	621	2	0	621	5	1	621	14	52	621	137	24	621	0	16	621	31	20	621	8	14	621	9	12	621	18	4
622	0	1	622	1	1	622	5	1	622	14	52	622	143	24	622	0	16	622	43	19	622	13	12	622	9	13	622	18	4
623	0	1	623	0	8	623	5	1	623	14	52	623	181	27	623	0	16	623	44	21	623	15	12	623	10	13	623	18	4
624	0	1	624	0	8	624	5	1	624	13	52	624	183	31	624	0	16	624	47	39	624	29	11	624	10	14	624	18	4
625	0	1	625	5	8	625	5	1	625	11	52	625	190	54	625	0	16	625	52	41	625	32	17	625	10	14	625	18	4
626	0	1	626	5	8	626	5	1	626	5	46	626	189	57	626	0	16	626	55	54	626	34	17	626	9	14	626	18	4
627	0	1	627	5	8	627	5	1	627	2	38	627	187	56	627	0	15	627	57	56	627	36	17	627	8	15	627	18	4
628	0	1	628	5	8	628	5	1	628	2	5	628	183	60	628	0	15	628	57	55	628	36	17	628	5	15	628	17	4
629	0	0	629	5	8	629	0	0	629	2	6	629	182	59	629	0	12	629	58	54	629	44	17	629	5	15	629	17	3
630	0	0	630	5	8	630	0	0	630	3	12	630	182	59	630	0	11	630	58	56	630	47	16	630	5	15	630	17	3
631	0	0	631	5	9	631	0	0	631	3	18	631	181	64	631	0	10	631	56	58	631	48	14	631	5	15	631	16	3
632	0	0	632	5	9	632	0	0	632	4	18	632	178	85	632	0	10	632	56	66	632	48	14	632	5	15	632	16	3
633	0	0	633	6	9	633	0	0	633	4	20	633	171	86	633	0	7	633	56	68	633	48	9	633	6	12	633	16	3
634	0	0	634	8	9	634	0	0	634	4	20	634	167	86	634	0	7	634	55	68	634	48	8	634	5	11	634	16	2
635	0	0	635	11	10	635	0	0	635	4	20	635	159	86	635	0	6	635	55	68	635	48	7	635	5	11	635	6	0
636	0	0	636	15	10	636	0	0	636	4	20	636	158	86	636	0	5	636	41	69	636	48	7	636	4	10	636	0	0
637	0	0	637	25	11	637	0	0	637	4	20	637	155	95	637	0	5	637	43	67	637	48	7	637	4	9	637	0	0
638	0	0	638	26	11	638	1	1	638	4	20	638	128	103	638	0	1	638	47	64	638	48	7	638	3	9	638	0	0
639	0	0	639	29	12	639	1	1	639	4	20	639	124	87	639	1	1	639	47	66	639	48	7	639	2	9	639	0	0
640	0	0	640	29	14	640	1	1	640	4	20	640	120	85	640	1	2	640	40	71	640	48	7	640	2	8	640	0	0
641	0	0	641	35	16	641	1	1	641	4	20	641	102	86	641	1	2	641	43	150	641	48	7	641	2	3	641	0	0
642	0	0	642	41	16	642	1	1	642	4	20	642	59	85	642	1	2	642	44	165	642	43	6	642	2	3	642	0	0
643	0	0	643	43	16	643	1	1	643	4	20	643	59	88	643	1	2	643	42	167	643	36	6	643	2	2	643	0	0
644	0	0	644	64	8	644	2	1	644	5	20	644	24	89	644	1	2	644	31	186	644	35	6	644	2	2	644	0	0
645	0	0	645	68	8	645	3	1	645	5	20	645	19	85	645	1	2	645	31	179	645	31	6	645	1	2	645	0	0
646	0	0	646	66	10	646	5	1	646	5	20	646	7	62	646	1	2	646	26	177	646	16	2	646	1	1	646	0	0
647	0	0	647	66	10	647	5	1	647	5	20	647	6	57	647	1	2	647	27	162	647	16	0	647	1	1	647	0	0
648	0	0	648	70	10	648	5	1	648	5	20	648	5	57	648	1	2	648	24	157	648	14	0	648	1	0	648	0	0
649	0	0	649	76	10	649	5	1	649	5	20	649	3	54	649	1	2	649	24	154	649	13	0	649	1	0	649	0	0
650	0	0	650	83	10	650	5	1	650	5	20	650	2	53	650	1	2	650	23	153	650	13	0	650	1	0	650	0	0
651	0	0	651	83	10	651	5	1	651	2	12	651	2	52	651	1	2	651	23	150	651	5	0	651	1	0	651	0	0
652	0	0	652	83	9	652	5	1	652	2	2	652	2	48	652	1	2	652	23	149	652	1	0	652	1	0	652	0	0
653	0	0	653	83	9	653	5	1	653	2	2	653	2	44	653	1	2	653	23	139	653	1	0	653	1	0	653	0	0
654	0	0	654	83	9	654	5	1	654	1	2	654	2	26	654	1	2	654	23	145	654	0	0	654	0	0	654	0	0
655	0	0	655	83	9	655	5	1	655	1	0	655	2	25	655	1	2	655	29	146	655	0	0	655	0	0	655	0	0
656	0	0	656	78	8	656	5	1	656	1	0	656	2	25	656	1	2	656	30	148	656	0	0	656	0	0	656	0	0
657	0	0	657	75	8	657	5	1	657	1	0	657	2	25	657	1	2	657	31	148	657	1	0	657	0	0	657	0	0
658	0	7	658	66	8	658	4	1	658	1	0	658	2	25	658	1	2	658	33	148	658	2	0	658	0	0	658	3	0
659	2	7	659	63	8	659	4	0	659	1	0	659	1	14	659	1	1	659	29	150	659	2	0	659	0	0	659	5	2
660	3	7	660	62	7	660	4	0	660	1	0	660	1	8	660	1	0	660	25	147	660	2	0	660	0	0	660	5	12
661	3	7	661	60	14	661	4	0	661	1	0	661	1	7	661	0	0	661	25	146	661	2	0	661	0	0	661	18	12
662	3	7	662	60	14	662	4	0	662	1	0	662	1	7	662	0	0	662	19	109	662	2	0	662	0	0	662	21	12
663	3	7	663	57	14	663	4	0	663	1	0	663	0	5	663	0	0	663	18	50	663	3	0	663	0	0	663	21	13
664	3	10	664	47	15	664	4	0	664	1	0	664	0	5	664	0	0	664	18	44	664	5	0	664	0	0	664	21	13
665	3	10	665	31	15	665	3	0	665	1	0	665	0	0	665	0	4	665	19	50	665	6	0	665	0	0	665	21	13
666	4	10	666	29	15	666	2	0	666	1	0	666	0	0	666	0	4	666	19	46	666	34	0	666	0	0	666	22	13
667	4	10	667	27	18	667	0	0	667	1	0	667	0	0	667	1	13	667	19	46	667	62	1	667	0	0	667	23	13
668	4	10	668	28	19	668	0	0	668	1	0	668	0	0	668	1	53	668	13	46	668	62	23	668	0	0	668	23	14
669	4	10	669	52	20	669	0	0	669	1	0	669	0	0	669	3	78	669	13	47	669	64	106	669	0	0	669	31	15
670	4	10	670	91	20	670	0	0	670	1	0	670	0	0	670	4	85	670	15	49	670	66	112	670	0	0	670	31	18
671	4	10	671	125	20	671	0	0	671	1	0	671	0	0	671	10	85	671	15	52	671	67	116	671	1	0	671	31	19
672	4	10	672	133	22	672	0	0	672	3	0	672	0	0	672	21	85	672	15	56	672	82	116	672	1	20	672	32	19
673	4	10	673	142	39	673	0	0	673	12	0	673	0	0	673	21	85	673	16	55	673	82	116	673	1	21	673	33	21
674	4	10	674	146	42	674	0	0	674	17	0	674	0	0	674	21	88	674	16	55	674	83	116	674	1	21	674	33	21
675	4	10	675	159	44	675	0	0	675	22	0	675	0	0	675	21	88	675	16	56	675	83	116	675	1	21	675	33	22
676	4	10	676	207	45	676	0	0	676	27	0	676	0	0	676	22	89	676	12	52	676	83	116	676	5	21	676	34	34
677	4	12	677	210	45	677	0	0	677	27	0	677	0	0	677	22	91	677	10	50	677	83	116	677	11	22	677	34	36
678	4	12	678	212	45	678	0	0	678	27	0	678	0	0	678	22	91	678	9	48	678	84	116	678	13	22	678	41	40
679	5	5	679	212	47	679	0	0	679	27	0	679	0	0	679	23	91	679	7	47	679	83	116	679	28	22	679	49	40
680	3	5	680	212	47	680	0	0	680	27	0	680	0	0	680	23	92	680	6	45	680	83	116	680	35	41	680	50	56
681	2	5	681	214	51	681	0	0	681	27	0	681	0	0	681	23	92	681	4	44	681	83	116	681	38	41	681	49	49
682	2	5	682	213	49	682	2	0	682	27	0	682	0	0	682	23	93	682	4	44	682	83	116	682	38	42	682	40	53
683	4	5	683	218	42	683	4	3	683	27	0	683	0	0	683	23	94	683	4	44	683	85	116	683	46	42	683	37	60
684	4	5	684	218	43	684	5	8	684	27	0	684	0	0	684	23	94	684	4	44	684	87	116	684	55	42	684	39	60
685	5	5	685	221	49	685	5	22	685	27	0	685	0	0	685	26	94	685	4	44	685	86	116	685	60	45	685	43	61
686	6	2	686	221	49	686	7	23	686	31	1	686	0	0	686	26	91	686	4	44	686	85	116	686	60	57	686	43	62
687	6	2	687	221	49	687	8	23	687	42	2	687	0	0	687	26	91	687	3	23	687	84	116	687	64	57	687	44	62
688	5	2	688	218	47	688	8	23	688	53	2	688	0	0	688	26	89	688	3	14	688	33	115	688	65	57	688	43	62
689	7	2	689	217	49	689	9	24	689	55	2	689	0	0	689	26	66	689	3	12	689	31	111	689	79	57	689	44	62
690	7	3	690	206	48	690	9	24	690	55	3	690	0	1	690	26	19	690	3	11	690	30	12	690	94	57	690	44	61
691	7	3	691	174	48	691	9	25	691	54	8	691	1	1	691	25	14	691	1	10	691	28	8	691	102	59	691	37	59
692	8	3	692	120	47	692	9	25	692	54	15	692	1	1	692	22	12	692	1	8	692	26	4	692	105	59	692	37	57
693	10	3	693	98	47	693	9	25	693	54	16	693	3	1	693	8	79	693	1	2	693	12	0	693	105	49	693	43	62
694	10	3	694	91	59	694	9	25	694	52	16	694	6	1	694	7	79	694	1	1	694	13	1	694	105	38	694	41	88
695	11	3	695	83	50	695	9	25	695	40	16	695	10	1	695	32	78	695	0	1	695	13	1	695	105	38	695	41	88
696	11	3	696	83	46	696	9	25	696	38	18	696	14	1	696	32	83	696	0	0	696	17	9	696	105	38	696	44	88
697	11	3	697	64	46	697	9	28	697	28	19	697	14	1	697	31	101	697	0	1	697	19	16	697	105	38	697	44	85
698	11	3	698	45	46	698	9	30	698	28	19	698	14	1	698	91	99	698	0	1	698	31	17	698	105	37	698	43	76
699	15	1	699	44	46	699	9	30	699	28	20	699	14	2	699	97	100	699	0	1	699	30	19	699	105	37	699	39	77
700	15	1	700	43	47	700	9	30	700	28	21	700	14	3	700	96	99	700	0	1	700	30	19	700	89	37	700	29	76
701	15	1	701	51	47	701	9	30	701	30	29	701	14	3	701	97	99	701	0	1	701	29	19	701	72	37	701	26	60
702	15	1	702	50	44	702	10	30	702	34	115	702	14	3	702	97	99	702	0	1	702	29	20	702	68	20	702	82	58
703	15	1	703	50	42	703	9	31	703	34	166	703	14	3	703	97	99	703	2	1	703	29	20	703	68	19	703	78	61
704	13	1	704	46	40	704	6	30	704	34	167	704	14	3	704	97	98	704	5	1	704	29	20	704	68	17	704	78	50
705	13	1	705	42	40	705	5	25	705	35	169	705	15	6	705	97	97	705	6	1	705	27	20	705	53	17	705	78	51
706	11	1	706	40	36	706	5	20	706	36	174	706	15	6	706	110	97	706	6	3	706	25	20	706	46	15	706	74	51
707	11	1	707	40	34	707	5	13	707	32	175	707	16	7	707	109	97	707	6	4	707	25	20	707	46	3	707	79	51
708	11	1	708	40	33	708	2	8	708	21	173	708	16	16	708	109	96	708	6	4	708	25	20	708	46	2	708	80	51
709	11	1	709	40	33	709	2	8	709	22	173	709	16	16	709	109	96	709	6	4	709	21	23	709	41	2	709	87	51
710	11	1	710	40	31	710	2	8	710	23	173	710	16	17	710	108	96	710	6	4	710	21	23	710	41	2	710	85	51
711	9	1	711	40	29	711	1	7	711	23	173	711	16	17	711	108	95	711	6	4	711	21	23	711	13	2	711	84	50
712	9	0	712	40	29	712	1	6	712	23	171	712	15	16	712	111	95	712	6	4	712	24	24	712	4	0	712	84	50
713	8	0	713	40	29	713	1	6	713	26	166	713	15	16	713	111	95	713	6	4	713	32	31	713	4	0	713	84	50
714	7	0	714	39	28	714	1	6	714	26	159	714	13	16	714	125	84	714	6	4	714	37	31	714	0	0	714	82	45
715	5	0	715	39	26	715	1	6	715	26	159	715	12	16	715	129	27	715	6	4	715	37	32	715	2	1	715	78	39
716	5	0	716	39	17	716	1	6	716	26	159	716	9	16	716	144	27	716	6	4	716	34	38	716	2	2	716	78	15
717	5	0	717	39	5	717	1	6	717	26	157	717	4	16	717	124	26	717	6	4	717	37	36	717	2	2	717	75	15
718	5	0	718	39	5	718	1	5	718	26	157	718	2	16	718	125	1	718	6	3	718	35	28	718	2	2	718	75	15
719	5	0	719	13	5	719	1	2	719	26	156	719	2	16	719	114	1	719	6	3	719	34	24	719	2	20	719	75	15
720	5	0	720	11	5	720	1	1	720	26	155	720	2	16	720	59	1	720	6	3	720	31	22	720	2	20	720	75	13
721	1	0	721	11	5	721	1	1	721	26	154	721	2	15	721	59	0	721	6	3	721	31	22	721	2	20	721	75	10
722	0	0	722	6	2	722	1	1	722	25	147	722	2	14	722	59	0	722	6	3	722	31	22	722	2	20	722	74	8
723	0	0	723	1	0	723	1	1	723	49	110	723	2	14	723	58	0	723	6	3	723	31	21	723	2	20	723	22	8
724	0	1	724	0	0	724	0	1	724	44	34	724	2	14	724	58	0	724	4	3	724	31	21	724	2	20	724	18	5
725	0	1	725	0	0	725	0	0	725	44	10	725	2	14	725	58	0	725	3	3	725	31	21	725	2	20	725	18	4
726	0	1	726	0	0	726	0	0	726	43	9	726	1	13	726	58	0	726	0	3	726	31	21	726	4	20	726	17	4
727	0	1	727	0	0	727	0	1	727	43	4	727	1	10	727	56	0	727	0	1	727	34	21	727	20	20	727	15	4
728	0	1	728	6	0	728	0	16	728	42	5	728	1	10	728	45	0	728	0	0	728	34	21	728	26	20	728	15	3
729	0	1	729	8	0	729	0	17	729	44	6	729	0	5	729	45	0	729	0	0	729	34	21	729	27	32	729	6	2
730	0	1	730	9	0	730	0	17	730	43	7	730	0	1	730	44	0	730	0	0	730	34	20	730	30	32	730	4	2
731	0	1	731	10	0	731	0	17	731	33	23	731	0	0	731	44	0	731	0	0	731	34	18	731	30	32	731	1	2
732	0	1	732	11	0	732	0	23	732	36	29	732	0	0	732	44	0	732	0	0	732	34	18	732	31	32	732	0	2
733	0	1	733	13	0	733	1	27	733	39	30	733	0	0	733	42	0	733	0	0	733	32	18	733	32	32	733	1	22
734	0	1	734	13	1	734	4	27	734	38	30	734	0	0	734	40	0	734	0	0	734	29	10	734	41	32	734	1	22
735	0	1	735	13	2	735	5	27	735	49	30	735	0	0	735	40	0	735	0	0	735	20	10	735	46	32	735	2	22
736	2	1	736	13	2	736	7	30	736	49	30	736	0	0	736	38	0	736	0	0	736	18	10	736	49	31	736	4	22
737	7	1	737	13	4	737	7	31	737	49	30	737	0	5	737	4	0	737	0	0	737	18	5	737	51	31	737	4	22
738	9	1	738	14	8	738	7	31	738	60	32	738	0	5	738	0	0	738	0	0	738	16	2	738	64	31	738	5	22
739	9	2	739	14	51	739	8	31	739	60	32	739	7	5	739	0	0	739	0	0	739	14	2	739	88	29	739	6	22
740	13	2	740	14	54	740	8	31	740	66	32	740	7	6	740	0	0	740	1	0	740	8	1	740	111	26	740	6	23
741	14	2	741	16	58	741	8	31	741	66	32	741	7	6	741	0	0	741	1	0	741	6	1	741	114	14	741	6	23
742	14	3	742	16	60	742	8	31	742	66	32	742	7	6	742	0	0	742	1	0	742	3	0	742	114	14	742	6	23
743	15	3	743	16	62	743	8	31	743	66	31	743	7	6	743	0	0	743	1	0	743	3	0	743	115	14	743	6	23
744	15	3	744	16	66	744	8	31	744	67	31	744	7	6	744	0	0	744	1	0	744	3	0	744	115	14	744	6	23
745	15	3	745	16	68	745	8	31	745	43	31	745	8	7	745	0	0	745	1	0	745	3	0	745	116	19	745	6	22
746	15	2	746	19	70	746	8	31	746	43	33	746	9	9	746	0	0	746	1	0	746	3	0	746	118	34	746	6	22
747	15	2	747	30	76	747	8	31	747	43	35	747	9	9	747	0	0	747	1	0	747	3	0	747	123	37	747	6	22
748	15	2	748	31	86	748	8	30	748	43	35	748	9	9	748	0	0	748	1	0	748	0	0	748	155	39	748	6	21
749	15	2	749	26	88	749	8	24	749	44	32	749	10	10	749	0	0	749	1	1	749	0	0	749	144	40	749	6	21
750	15	2	750	23	88	750	8	15	750	44	31	750	13	10	750	1	1	750	1	1	750	0	0	750	147	31	750	6	21
751	15	2	751	25	88	751	8	14	751	40	31	751	17	10	751	1	13	751	2	1	751	0	0	751	147	28	751	6	21
752	15	2	752	23	88	752	8	14	752	38	54	752	17	11	752	1	26	752	2	1	752	0	0	752	147	30	752	6	21
753	15	2	753	22	88	753	8	12	753	38	35	753	17	14	753	2	29	753	2	2	753	0	0	753	147	31	753	5	21
754	15	2	754	20	88	754	7	8	754	35	35	754	17	14	754	3	38	754	2	2	754	0	0	754	150	33	754	5	7
755	15	2	755	20	87	755	7	5	755	30	36	755	17	14	755	5	53	755	2	2	755	0	0	755	148	37	755	5	1
756	15	2	756	20	87	756	4	5	756	19	46	756	17	14	756	11	55	756	2	3	756	0	0	756	156	38	756	5	1
757	15	2	757	20	86	757	1	3	757	20	47	757	17	14	757	16	69	757	2	3	757	0	0	757	161	39	757	2	1
758	10	2	758	19	85	758	1	0	758	20	51	758	17	10	758	19	70	758	2	3	758	0	0	758	160	40	758	2	1
759	6	2	759	19	84	759	0	0	759	17	51	759	17	9	759	21	70	759	2	3	759	0	0	759	158	164	759	1	1
760	6	2	760	19	61	760	0	0	760	13	52	760	10	9	760	24	71	760	2	3	760	0	0	760	122	165	760	0	0
761	3	1	761	19	36	761	0	0	761	12	53	761	10	9	761	31	82	761	2	3	761	0	0	761	114	165	761	0	0
762	2	1	762	17	31	762	0	0	762	7	54	762	10	8	762	49	84	762	2	3	762	0	0	762	94	165	762	0	0
763	1	1	763	17	28	763	0	0	763	11	57	763	10	8	763	72	84	763	2	3	763	0	0	763	94	165	763	0	0
764	0	0	764	17	28	764	0	0	764	14	67	764	10	8	764	89	84	764	2	3	764	0	0	764	94	164	764	0	0
765	0	0	765	17	24	765	0	0	765	22	67	765	10	8	765	90	84	765	1	3	765	0	0	765	94	164	765	0	0
766	0	0	766	17	20	766	0	0	766	23	79	766	9	7	766	90	84	766	1	3	766	0	0	766	94	163	766	0	0
767	0	0	767	17	20	767	0	0	767	23	77	767	9	6	767	90	84	767	1	3	767	0	0	767	92	148	767	0	0
768	0	4	768	16	13	768	0	0	768	23	75	768	8	5	768	90	85	768	1	3	768	0	0	768	91	142	768	0	0
769	0	5	769	2	7	769	0	0	769	23	75	769	8	5	769	90	90	769	1	3	769	0	0	769	47	142	769	0	0
770	0	5	770	2	4	770	0	0	770	22	75	770	7	5	770	90	90	770	1	3	770	0	0	770	41	139	770	0	0
771	1	5	771	2	0	771	0	0	771	22	74	771	5	4	771	90	89	771	1	2	771	0	0	771	38	139	771	0	0
772	1	5	772	0	0	772	0	0	772	22	72	772	1	4	772	89	80	772	1	2	772	0	0	772	38	139	772	0	0
773	1	5	773	0	0	773	0	0	773	22	55	773	0	4	773	89	73	773	0	2	773	0	0	773	37	139	773	0	0
774	1	5	774	0	0	774	0	0	774	22	48	774	0	2	774	88	63	774	0	1	774	0	0	774	34	138	774	0	1
775	1	5	775	0	0	775	0	0	775	22	47	775	0	0	775	88	56	775	0	1	775	0	0	775	32	134	775	0	1
776	1	5	776	0	0	776	0	0	776	22	42	776	0	0	776	87	38	776	0	0	776	0	0	776	29	131	776	0	1
777	1	5	777	0	0	777	0	0	777	22	35	777	0	0	777	84	36	777	0	0	777	4	0	777	16	130	777	0	1
778	1	5	778	0	0	778	0	0	778	21	35	778	0	0	778	77	30	778	0	0	778	10	0	778	2	128	778	0	1
779	1	5	779	0	0	779	0	0	779	21	31	779	0	0	779	72	20	779	0	0	779	12	0	779	1	127	779	0	1
780	1	5	780	0	0	780	0	0	780	21	30	780	0	0	780	71	20	780	0	2	780	15	1	780	0	37	780	0	1
781	1	5	781	0	0	781	0	0	781	21	27	781	0	0	781	69	19	781	4	19	781	15	3	781	0	3	781	2	1
782	1	5	782	0	0	782	0	0	782	20	27	782	0	0	782	61	16	782	8	21	782	21	7	782	0	0	782	2	1
783	1	5	783	0	0	783	0	0	783	20	26	783	0	0	783	42	6	783	9	25	783	83	7	783	0	0	783	2	2
784	1	5	784	0	0	784	0	0	784	15	26	784	0	0	784	27	6	784	9	25	784	140	7	784	0	0	784	4	12
785	1	5	785	0	0	785	0	0	785	16	15	785	0	0	785	1	6	785	9	25	785	142	7	785	0	0	785	4	13
786	1	5	786	0	0	786	0	0	786	4	13	786	0	0	786	1	6	786	9	25	786	143	10	786	0	0	786	4	13
787	1	5	787	0	0	787	0	0	787	1	1	787	0	0	787	0	6	787	9	25	787	146	12	787	0	0	787	4	13
788	1	5	788	0	0	788	0	0	788	1	1	788	0	0	788	0	6	788	9	25	788	146	12	788	0	1	788	4	13
789	1	3	789	0	0	789	0	0	789	2	0	789	0	0	789	0	4	789	9	25	789	146	13	789	0	1	789	4	22
790	1	1	790	1	0	790	0	0	790	2	1	790	0	0	790	0	0	790	9	25	790	151	17	790	0	1	790	4	22
791	1	0	791	1	0	791	0	0	791	2	1	791	0	0	791	0	0	791	9	25	791	154	17	791	0	1	791	5	24
792	1	0	792	17	0	792	1	0	792	4	1	792	0	0	792	0	0	792	9	25	792	162	18	792	0	1	792	9	27
793	0	1	793	37	2	793	1	0	793	4	1	793	0	0	793	0	0	793	9	25	793	163	46	793	0	1	793	23	27
794	0	2	794	51	7	794	1	0	794	4	1	794	0	0	794	0	0	794	9	25	794	189	46	794	0	1	794	33	27
795	0	2	795	52	12	795	1	0	795	54	2	795	0	0	795	0	0	795	9	25	795	212	50	795	0	1	795	35	28
796	0	2	796	53	12	796	1	1	796	90	2	796	0	0	796	0	0	796	9	25	796	225	64	796	5	1	796	35	27
797	0	3	797	53	12	797	1	1	797	95	4	797	0	0	797	0	0	797	9	25	797	231	92	797	16	1	797	35	27
798	0	4	798	53	12	798	2	1	798	95	4	798	0	0	798	0	0	798	9	25	798	241	103	798	26	1	798	36	27
799	0	5	799	53	12	799	2	1	799	95	4	799	0	0	799	0	0	799	9	25	799	234	107	799	26	1	799	36	27
800	0	5	800	54	12	800	2	1	800	95	4	800	0	0	800	0	0	800	9	25	800	233	148	800	26	1	800	36	27
801	0	5	801	54	12	801	2	1	801	95	5	801	0	0	801	0	0	801	9	25	801	235	168	801	26	1	801	36	27
802	0	5	802	54	12	802	2	1	802	95	5	802	0	0	802	0	0	802	8	15	802	233	182	802	26	1	802	34	27
803	0	5	803	54	12	803	2	1	803	96	5	803	0	0	803	0	0	803	1	9	803	234	180	803	26	1	803	35	27
804	0	5	804	54	12	804	2	1	804	98	5	804	0	0	804	0	0	804	1	4	804	243	182	804	26	1	804	35	26
805	0	5	805	54	12	805	2	1	805	101	6	805	1	0	805	0	0	805	0	0	805	146	182	805	27	1	805	33	16
806	0	5	806	54	12	806	2	1	806	100	6	806	8	0	806	0	0	806	0	0	806	144	182	806	27	1	806	33	15
807	0	5	807	54	12	807	2	1	807	101	6	807	9	0	807	0	0	807	0	0	807	145	180	807	27	1	807	33	15
808	0	5	808	54	12	808	2	1	808	102	7	808	10	2	808	0	0	808	0	0	808	146	178	808	27	1	808	33	15
809	0	5	809	54	12	809	2	1	809	103	8	809	10	2	809	0	0	809	0	0	809	146	179	809	27	0	809	33	15
810	0	5	810	54	12	810	1	1	810	102	8	810	11	2	810	0	0	810	0	0	810	145	178	810	27	0	810	33	12
811	0	5	811	54	12	811	1	1	811	102	11	811	11	3	811	0	0	811	0	0	811	144	178	811	27	0	811	33	6
812	0	5	812	54	12	812	1	1	812	102	10	812	21	3	812	0	0	812	0	0	812	140	177	812	27	0	812	33	4
813	0	5	813	53	12	813	2	1	813	102	12	813	31	4	813	0	0	813	0	0	813	134	177	813	27	0	813	27	1
814	0	4	814	24	12	814	2	1	814	103	13	814	37	4	814	0	0	814	0	0	814	136	172	814	27	0	814	15	1
815	0	3	815	3	9	815	2	1	815	103	13	815	40	4	815	0	0	815	0	0	815	127	153	815	27	0	815	6	2
816	0	3	816	2	0	816	2	1	816	103	12	816	43	4	816	0	0	816	0	0	816	116	153	816	27	0	816	2	1
817	0	3	817	2	0	817	2	0	817	23	13	817	44	4	817	0	0	817	0	0	817	97	151	817	26	0	817	2	1
818	0	2	818	1	0	818	2	0	818	13	23	818	45	4	818	0	0	818	0	0	818	101	123	818	16	0	818	2	1
819	0	0	819	1	0	819	1	0	819	13	22	819	45	4	819	0	0	819	0	1	819	104	107	819	1	0	819	2	1
820	0	0	820	1	0	820	1	0	820	13	22	820	45	4	820	0	0	820	0	1	820	173	98	820	1	1	820	3	1
821	0	0	821	0	0	821	1	0	821	13	22	821	45	4	821	0	0	821	0	1	821	173	69	821	1	1	821	4	1
822	0	0	822	0	1	822	1	0	822	13	23	822	45	4	822	0	0	822	0	1	822	173	45	822	1	1	822	5	1
823	0	2	823	0	1	823	1	0	823	13	28	823	45	4	823	0	0	823	0	1	823	173	36	823	2	1	823	7	2
824	0	2	824	2	1	824	1	0	824	13	31	824	45	4	824	0	0	824	0	1	824	171	28	824	2	1	824	7	2
825	0	4	825	2	2	825	1	0	825	12	33	825	45	4	825	0	0	825	0	1	825	170	21	825	2	1	825	7	2
826	0	4	826	2	2	826	1	0	826	10	33	826	44	4	826	0	0	826	0	1	826	141	22	826	2	1	826	7	2
827	6	4	827	13	2	827	1	0	827	10	34	827	43	4	827	0	0	827	0	1	827	133	23	827	2	1	827	6	2
828	11	4	828	13	3	828	1	0	828	9	34	828	35	4	828	0	0	828	0	2	828	131	26	828	2	1	828	7	2
829	13	4	829	13	3	829	2	0	829	8	34	829	35	4	829	0	0	829	0	5	829	131	36	829	2	1	829	12	2
830	14	6	830	14	3	830	2	0	830	7	32	830	35	2	830	0	0	830	0	5	830	129	41	830	1	1	830	12	2
831	16	7	831	14	3	831	2	0	831	7	32	831	35	2	831	0	0	831	0	5	831	128	42	831	1	1	831	12	2
832	17	7	832	22	3	832	2	0	832	7	32	832	34	1	832	0	0	832	0	5	832	128	41	832	1	1	832	12	2
833	17	16	833	35	3	833	3	0	833	7	29	833	30	1	833	0	0	833	0	5	833	128	39	833	1	1	833	12	2
834	17	22	834	43	5	834	4	0	834	7	27	834	16	0	834	0	1	834	0	5	834	128	38	834	1	1	834	12	2
835	17	22	835	43	29	835	3	1	835	6	26	835	12	0	835	0	1	835	0	5	835	125	37	835	1	1	835	12	2
836	20	32	836	44	31	836	5	1	836	6	26	836	6	0	836	3	1	836	0	5	836	117	35	836	1	1	836	12	2
837	24	34	837	58	33	837	14	1	837	6	26	837	4	0	837	3	1	837	0	5	837	116	31	837	1	1	837	13	1
838	43	36	838	79	35	838	14	1	838	3	26	838	2	0	838	3	1	838	0	5	838	109	31	838	1	1	838	13	1
839	44	38	839	79	45	839	14	1	839	3	26	839	0	0	839	3	1	839	0	5	839	84	31	839	1	1	839	13	1
840	48	41	840	80	49	840	14	1	840	3	16	840	0	0	840	3	1	840	0	5	840	79	31	840	1	1	840	13	1
841	55	41	841	81	52	841	14	1	841	3	13	841	0	0	841	3	1	841	0	5	841	52	31	841	1	1	841	13	1
842	63	43	842	81	53	842	14	1	842	3	13	842	0	0	842	3	1	842	0	5	842	9	31	842	1	0	842	12	1
843	65	57	843	82	62	843	14	1	843	3	13	843	0	0	843	3	1	843	0	5	843	2	29	843	1	7	843	10	1
844	67	57	844	82	65	844	14	1	844	3	8	844	0	0	844	3	1	844	0	5	844	0	25	844	6	38	844	8	0
845	68	59	845	83	65	845	14	1	845	3	6	845	0	0	845	3	1	845	0	4	845	0	23	845	6	56	845	8	0
846	69	62	846	82	65	846	14	1	846	2	6	846	0	0	846	3	1	846	0	4	846	0	22	846	6	56	846	8	0
847	69	75	847	83	66	847	14	1	847	1	2	847	0	0	847	3	1	847	0	4	847	0	21	847	6	57	847	8	3
848	67	124	848	74	69	848	14	1	848	0	2	848	0	0	848	3	1	848	0	2	848	0	20	848	5	58	848	17	3
849	59	126	849	78	69	849	14	1	849	0	0	849	0	0	849	3	1	849	0	0	849	0	19	849	5	58	849	68	3
850	57	126	850	83	68	850	14	1	850	0	0	850	0	0	850	3	4	850	0	0	850	0	13	850	5	58	850	68	4
851	57	126	851	86	68	851	13	1	851	0	0	851	0	0	851	3	5	851	0	0	851	0	3	851	5	58	851	65	4
852	57	124	852	85	68	852	13	1	852	0	0	852	0	0	852	19	5	852	0	0	852	1	0	852	5	59	852	65	4
853	54	121	853	82	68	853	13	1	853	0	0	853	0	0	853	26	5	853	0	0	853	3	0	853	7	59	853	65	4
854	54	114	854	70	71	854	13	1	854	0	0	854	0	0	854	26	5	854	0	0	854	3	0	854	7	59	854	65	4
855	54	109	855	70	71	855	11	1	855	0	0	855	0	0	855	26	4	855	0	0	855	3	0	855	7	59	855	65	4
856	54	108	856	129	53	856	11	0	856	0	0	856	0	2	856	26	4	856	0	0	856	3	0	856	7	67	856	65	4
857	54	103	857	133	46	857	9	0	857	0	0	857	0	12	857	23	4	857	0	0	857	4	0	857	7	69	857	65	4
858	52	98	858	121	45	858	0	0	858	0	0	858	0	28	858	23	4	858	0	0	858	4	0	858	8	70	858	65	4
859	29	95	859	102	44	859	0	0	859	0	0	859	0	29	859	23	4	859	0	0	859	4	0	859	8	72	859	64	4
860	28	94	860	100	36	860	0	0	860	0	0	860	0	29	860	23	4	860	0	0	860	4	0	860	8	74	860	64	4
861	27	90	861	106	31	861	0	0	861	0	0	861	7	29	861	23	4	861	0	0	861	4	0	861	8	76	861	64	4
862	24	89	862	105	26	862	0	0	862	0	0	862	8	29	862	23	4	862	3	1	862	4	0	862	8	79	862	64	4
863	10	89	863	105	26	863	0	0	863	0	0	863	9	29	863	23	4	863	12	5	863	4	7	863	8	80	863	64	4
864	6	75	864	106	21	864	0	1	864	0	0	864	9	29	864	23	4	864	18	13	864	4	8	864	8	80	864	64	4
865	6	71	865	107	12	865	0	1	865	0	0	865	9	29	865	23	4	865	22	13	865	4	8	865	3	55	865	65	4
866	4	68	866	107	12	866	0	2	866	0	0	866	9	29	866	23	4	866	26	13	866	4	8	866	3	33	866	65	4
867	3	64	867	105	11	867	0	3	867	0	0	867	9	29	867	23	4	867	26	13	867	5	8	867	3	33	867	65	4
868	2	62	868	105	10	868	0	4	868	0	0	868	9	29	868	23	4	868	28	13	868	10	8	868	3	35	868	66	4
869	2	15	869	104	9	869	0	4	869	0	0	869	9	29	869	23	4	869	29	16	869	14	8	869	3	34	869	66	1
870	2	3	870	103	7	870	0	4	870	0	0	870	9	29	870	23	4	870	29	16	870	16	8	870	3	33	870	32	1
871	2	0	871	97	7	871	0	4	871	0	0	871	9	29	871	23	3	871	32	16	871	21	9	871	3	33	871	49	1
872	2	0	872	90	7	872	0	4	872	0	2	872	9	29	872	23	0	872	33	16	872	23	12	872	3	33	872	51	1
873	0	0	873	90	7	873	0	4	873	0	9	873	9	29	873	14	0	873	33	17	873	23	12	873	3	33	873	54	1
874	0	0	874	90	7	874	0	4	874	0	9	874	9	29	874	0	0	874	34	17	874	22	13	874	1	32	874	56	1
875	0	0	875	88	7	875	0	4	875	0	10	875	9	29	875	0	0	875	34	17	875	23	13	875	1	32	875	57	5
876	0	0	876	88	4	876	0	4	876	1	10	876	9	29	876	0	0	876	34	17	876	24	16	876	1	32	876	58	5
877	0	0	877	20	1	877	0	4	877	1	10	877	9	28	877	0	0	877	34	17	877	24	31	877	1	30	877	58	5
878	0	0	878	13	1	878	0	4	878	1	10	878	9	26	878	0	0	878	34	20	878	23	40	878	1	22	878	58	5
879	0	0	879	11	1	879	0	4	879	1	10	879	9	10	879	0	0	879	34	33	879	25	43	879	1	21	879	58	5
880	0	0	880	11	1	880	0	4	880	1	10	880	9	0	880	0	0	880	34	56	880	27	43	880	0	21	880	58	5
881	0	0	881	10	1	881	0	4	881	1	10	881	8	0	881	0	0	881	34	81	881	27	44	881	0	18	881	58	5
882	0	0	882	6	1	882	0	4	882	1	10	882	4	0	882	0	0	882	35	120	882	34	44	882	0	17	882	58	5
883	0	0	883	3	0	883	0	4	883	1	10	883	1	0	883	0	0	883	33	148	883	37	50	883	0	13	883	58	5
884	0	0	884	3	0	884	0	4	884	1	10	884	0	0	884	0	0	884	31	171	884	37	51	884	0	11	884	58	5
885	0	0	885	3	0	885	0	4	885	1	10	885	0	0	885	0	0	885	19	188	885	37	44	885	0	8	885	58	5
886	0	0	886	0	0	886	0	3	886	1	10	886	0	0	886	0	0	886	16	192	886	37	60	886	0	7	886	58	6
887	0	0	887	0	0	887	0	3	887	1	10	887	0	0	887	0	0	887	10	194	887	37	60	887	0	5	887	58	6
888	0	0	888	0	0	888	0	0	888	1	10	888	0	0	888	4	0	888	12	197	888	35	60	888	0	2	888	58	6
889	0	0	889	0	0	889	0	0	889	1	10	889	0	0	889	6	0	889	11	197	889	34	60	889	0	0	889	58	6
890	0	0	890	0	0	890	0	0	890	1	10	890	0	0	890	14	0	890	11	196	890	27	61	890	0	0	890	58	6
891	0	0	891	0	0	891	0	0	891	1	10	891	0	0	891	16	0	891	10	203	891	27	62	891	0	0	891	47	6
892	0	0	892	0	0	892	0	0	892	1	10	892	0	0	892	17	0	892	8	203	892	26	61	892	0	0	892	12	8
893	0	0	893	0	0	893	0	0	893	1	9	893	0	0	893	18	0	893	5	209	893	19	61	893	0	0	893	9	7
894	0	0	894	0	0	894	0	0	894	1	1	894	0	0	894	18	0	894	7	225	894	20	60	894	0	0	894	8	7
895	0	0	895	0	0	895	0	0	895	2	1	895	0	0	895	18	0	895	10	253	895	19	60	895	0	0	895	3	7
896	6	0	896	0	0	896	0	0	896	2	0	896	0	0	896	18	0	896	10	260	896	19	59	896	0	0	896	2	8
897	6	0	897	0	0	897	0	0	897	3	0	897	0	0	897	18	0	897	10	266	897	17	58	897	0	0	897	1	4
898	9	1	898	0	0	898	0	0	898	2	0	898	0	0	898	18	0	898	10	268	898	17	41	898	0	0	898	2	4
899	28	1	899	0	0	899	0	0	899	2	1	899	0	5	899	18	0	899	10	268	899	17	34	899	0	0	899	2	4
900	69	2	900	0	0	900	0	0	900	2	1	900	0	6	900	18	0	900	10	257	900	15	32	900	0	0	900	2	4
901	79	2	901	0	0	901	0	0	901	3	1	901	1	6	901	18	0	901	15	236	901	14	29	901	0	0	901	2	4
902	85	2	902	0	0	902	0	0	902	4	1	902	1	6	902	18	0	902	17	227	902	13	29	902	0	0	902	2	4
903	93	2	903	0	0	903	0	0	903	8	2	903	1	6	903	18	1	903	18	186	903	11	28	903	0	0	903	2	4
904	96	2	904	0	0	904	0	0	904	9	2	904	1	6	904	18	5	904	18	152	904	3	26	904	0	0	904	2	4
905	101	2	905	0	1	905	0	0	905	10	2	905	1	6	905	20	5	905	18	135	905	3	22	905	0	0	905	2	4
906	105	2	906	0	1	906	0	0	906	10	2	906	1	6	906	22	10	906	18	89	906	3	19	906	0	0	906	2	4
907	107	2	907	0	2	907	0	0	907	10	5	907	1	6	907	22	10	907	17	85	907	3	16	907	0	0	907	2	3
908	112	2	908	0	13	908	0	0	908	12	7	908	1	6	908	22	10	908	17	82	908	3	6	908	0	0	908	2	3
909	112	2	909	0	16	909	0	0	909	14	7	909	1	6	909	20	10	909	16	79	909	3	4	909	0	0	909	2	3
910	113	2	910	3	18	910	0	0	910	20	7	910	1	6	910	20	10	910	15	77	910	3	4	910	0	0	910	2	3
911	113	2	911	17	18	911	0	0	911	21	35	911	1	6	911	8	10	911	14	76	911	3	3	911	0	0	911	2	3
912	113	2	912	42	18	912	0	0	912	23	38	912	1	6	912	7	10	912	14	71	912	3	2	912	0	0	912	2	3
913	113	2	913	59	19	913	0	0	913	29	38	913	1	6	913	6	10	913	14	68	913	3	2	913	0	0	913	2	1
914	114	2	914	60	19	914	0	0	914	29	38	914	1	6	914	6	10	914	13	63	914	1	2	914	0	0	914	2	1
915	114	2	915	61	19	915	0	0	915	29	39	915	1	6	915	5	10	915	12	59	915	0	0	915	0	0	915	1	1
916	114	2	916	61	23	916	0	0	916	29	39	916	1	6	916	5	11	916	12	29	916	0	0	916	0	0	916	1	1
917	113	1	917	61	26	917	0	0	917	29	39	917	1	6	917	5	11	917	19	12	917	0	1	917	0	0	917	1	0
918	108	1	918	62	27	918	0	0	918	28	39	918	1	6	918	5	11	918	26	5	918	12	1	918	0	0	918	1	0
919	108	1	919	62	27	919	0	0	919	28	39	919	1	6	919	5	11	919	27	4	919	19	1	919	0	0	919	0	0
920	104	1	920	62	27	920	0	0	920	28	39	920	1	1	920	5	11	920	27	3	920	25	1	920	0	0	920	0	0
921	93	1	921	62	27	921	0	0	921	28	38	921	1	0	921	5	11	921	27	3	921	35	2	921	0	0	921	0	0
922	34	0	922	62	27	922	0	0	922	28	38	922	0	0	922	5	11	922	23	2	922	38	2	922	1	0	922	0	0
923	28	1	923	62	27	923	0	0	923	26	38	923	0	0	923	5	11	923	21	1	923	42	3	923	2	0	923	0	0
924	21	1	924	62	27	924	0	0	924	25	37	924	0	0	924	5	10	924	18	1	924	49	3	924	2	1	924	0	0
925	20	1	925	62	27	925	0	0	925	20	37	925	0	0	925	5	6	925	18	1	925	53	3	925	2	1	925	0	0
926	17	4	926	62	27	926	0	0	926	19	37	926	0	0	926	3	6	926	18	1	926	53	3	926	2	1	926	0	0
927	10	4	927	62	26	927	0	0	927	19	37	927	0	0	927	1	1	927	18	1	927	53	3	927	2	1	927	0	0
928	10	5	928	62	25	928	0	0	928	19	35	928	0	0	928	1	1	928	18	1	928	53	3	928	2	1	928	0	0
929	3	14	929	62	22	929	0	1	929	19	34	929	0	0	929	0	1	929	18	1	929	53	3	929	2	1	929	0	0
930	3	17	930	62	12	930	4	8	930	16	34	930	0	0	930	0	1	930	18	0	930	53	3	930	2	1	930	0	6
931	3	17	931	62	12	931	7	17	931	11	31	931	0	0	931	0	1	931	18	0	931	53	3	931	2	1	931	0	7
932	2	23	932	49	9	932	9	43	932	9	25	932	0	0	932	0	1	932	18	0	932	53	3	932	2	1	932	1	7
933	2	23	933	34	9	933	9	43	933	8	5	933	0	0	933	0	1	933	18	0	933	53	3	933	2	1	933	4	7
934	2	23	934	4	9	934	11	44	934	1	1	934	0	0	934	0	1	934	18	0	934	53	3	934	2	1	934	9	7
935	2	23	935	4	8	935	12	44	935	0	1	935	0	0	935	0	1	935	18	0	935	53	3	935	2	1	935	12	8
936	2	24	936	1	8	936	14	72	936	2	7	936	0	0	936	0	1	936	18	0	936	53	3	936	2	1	936	12	9
937	2	24	937	1	5	937	15	74	937	2	9	937	0	0	937	0	1	937	17	0	937	53	3	937	2	1	937	12	9
938	2	27	938	0	0	938	16	74	938	12	10	938	0	0	938	0	0	938	15	0	938	53	3	938	2	2	938	13	10
939	2	29	939	0	0	939	16	76	939	43	14	939	0	0	939	0	0	939	2	0	939	43	3	939	2	3	939	18	13
940	2	29	940	0	0	940	16	76	940	47	14	940	0	0	940	0	0	940	2	0	940	35	2	940	13	6	940	20	26
941	2	29	941	0	0	941	16	76	941	48	19	941	0	0	941	0	0	941	3	2	941	34	1	941	17	41	941	28	26
942	2	29	942	0	0	942	16	76	942	48	19	942	0	0	942	0	0	942	3	5	942	23	1	942	25	133	942	39	30
943	2	29	943	0	0	943	16	76	943	48	20	943	0	12	943	0	0	943	4	5	943	18	1	943	26	179	943	41	33
944	2	28	944	0	0	944	16	76	944	50	20	944	0	14	944	0	0	944	4	5	944	13	0	944	26	209	944	46	33
945	1	28	945	0	0	945	16	76	945	63	23	945	0	19	945	0	0	945	4	5	945	8	0	945	26	208	945	128	33
946	1	28	946	0	0	946	16	76	946	70	23	946	0	20	946	0	0	946	4	5	946	1	0	946	26	208	946	128	33
947	1	26	947	0	0	947	16	76	947	72	24	947	0	22	947	0	0	947	4	6	947	0	0	947	26	208	947	128	33
948	1	25	948	0	0	948	16	76	948	73	27	948	0	27	948	0	0	948	6	7	948	0	0	948	27	208	948	128	37
949	1	24	949	0	0	949	16	76	949	75	39	949	0	38	949	0	0	949	8	8	949	0	0	949	27	208	949	128	67
950	1	18	950	0	0	950	16	75	950	76	44	950	0	39	950	0	1	950	9	13	950	0	0	950	27	208	950	155	67
951	1	16	951	0	0	951	15	69	951	76	44	951	0	39	951	3	69	951	10	13	951	0	0	951	27	208	951	177	63
952	1	12	952	0	0	952	11	61	952	77	44	952	0	39	952	4	73	952	14	13	952	0	0	952	27	208	952	179	81
953	1	8	953	0	0	953	8	36	953	78	44	953	2	44	953	6	80	953	14	13	953	0	0	953	27	208	953	183	83
954	1	6	954	0	0	954	7	32	954	78	44	954	8	50	954	45	80	954	14	13	954	0	0	954	27	208	954	190	83
955	1	6	955	0	0	955	5	32	955	78	44	955	15	54	955	48	80	955	14	13	955	0	0	955	27	208	955	209	83
956	1	6	956	0	0	956	4	32	956	80	44	956	17	55	956	48	80	956	14	23	956	0	0	956	27	208	956	203	83
957	0	6	957	0	0	957	1	21	957	79	44	957	18	55	957	48	80	957	14	24	957	0	0	957	27	208	957	203	81
958	0	5	958	0	0	958	1	5	958	79	36	958	18	55	958	48	81	958	14	24	958	0	0	958	27	208	958	205	82
959	0	3	959	0	0	959	1	6	959	82	35	959	18	55	959	49	81	959	17	34	959	0	0	959	27	207	959	213	81
960	0	1	960	0	0	960	1	14	960	42	33	960	19	57	960	50	82	960	19	34	960	0	0	960	27	207	960	238	77
961	0	1	961	0	0	961	2	29	961	45	30	961	22	61	961	50	91	961	19	34	961	0	0	961	27	206	961	243	67
962	0	1	962	0	0	962	4	51	962	56	27	962	27	67	962	51	93	962	16	31	962	0	0	962	14	183	962	282	67
963	0	1	963	0	0	963	5	58	963	57	25	963	27	69	963	51	93	963	16	30	963	0	0	963	4	118	963	270	75
964	0	0	964	0	0	964	12	84	964	58	26	964	27	58	964	51	93	964	16	30	964	0	0	964	5	96	964	269	71
965	0	0	965	0	0	965	16	104	965	61	27	965	28	57	965	51	93	965	15	30	965	0	0	965	4	45	965	292	71
966	0	0	966	0	0	966	16	112	966	61	26	966	28	55	966	51	93	966	16	33	966	0	0	966	7	53	966	288	71
967	0	0	967	0	0	967	17	113	967	41	24	967	28	50	967	52	93	967	16	39	967	0	0	967	76	73	967	209	71
968	1	0	968	0	0	968	17	114	968	39	26	968	28	48	968	52	93	968	17	46	968	0	0	968	82	77	968	209	71
969	2	0	969	0	0	969	17	115	969	39	27	969	28	47	969	52	93	969	19	46	969	0	0	969	86	85	969	209	68
970	4	0	970	0	0	970	17	129	970	38	22	970	29	42	970	52	93	970	18	81	970	0	0	970	105	90	970	209	42
971	4	0	971	0	0	971	17	132	971	36	21	971	29	51	971	52	92	971	17	80	971	0	0	971	129	90	971	195	41
972	4	0	972	0	0	972	17	132	972	62	21	972	29	54	972	51	46	972	31	81	972	0	0	972	129	92	972	168	36
973	4	0	973	0	0	973	17	132	973	78	25	973	32	58	973	48	21	973	47	83	973	0	0	973	128	95	973	160	25
974	4	0	974	0	0	974	17	154	974	79	28	974	38	58	974	47	17	974	47	84	974	0	0	974	128	98	974	156	16
975	4	0	975	0	0	975	17	160	975	84	45	975	79	53	975	40	13	975	47	84	975	0	0	975	128	98	975	147	14
976	4	1	976	0	0	976	18	160	976	84	46	976	67	52	976	4	13	976	49	84	976	0	0	976	128	98	976	125	14
977	4	1	977	0	0	977	21	160	977	85	48	977	67	51	977	4	13	977	49	81	977	0	0	977	128	98	977	122	14
978	4	1	978	0	0	978	21	160	978	83	56	978	66	53	978	4	13	978	49	74	978	0	0	978	128	98	978	122	14
979	4	1	979	1	0	979	21	160	979	83	57	979	66	58	979	4	13	979	51	73	979	0	0	979	128	98	979	121	13
980	4	1	980	11	0	980	21	160	980	86	57	980	67	61	980	4	12	980	49	65	980	13	0	980	128	98	980	121	13
981	6	4	981	12	0	981	21	147	981	83	57	981	72	72	981	2	12	981	47	63	981	17	1	981	128	98	981	87	12
982	6	5	982	18	0	982	20	140	982	75	57	982	73	80	982	2	4	982	52	64	982	23	2	982	128	98	982	74	12
983	6	5	983	21	0	983	19	116	983	66	57	983	65	79	983	1	0	983	52	64	983	31	2	983	128	97	983	37	11
984	6	5	984	24	0	984	17	104	984	64	57	984	65	76	984	1	0	984	53	64	984	33	3	984	128	97	984	35	4
985	6	5	985	24	0	985	14	98	985	64	56	985	66	96	985	1	1	985	53	64	985	33	3	985	128	64	985	27	2
986	6	5	986	24	0	986	5	74	986	59	54	986	68	104	986	1	1	986	53	64	986	33	3	986	126	55	986	6	2
987	6	5	987	25	0	987	5	54	987	59	54	987	158	107	987	2	2	987	53	63	987	35	3	987	126	52	987	1	11
988	6	5	988	36	0	988	4	47	988	57	54	988	172	112	988	1	5	988	59	57	988	43	3	988	52	32	988	1	19
989	6	5	989	41	0	989	4	47	989	57	51	989	172	115	989	2	8	989	66	52	989	44	3	989	46	24	989	4	25
990	5	5	990	41	1	990	4	47	990	57	48	990	172	114	990	3	8	990	68	50	990	45	3	990	43	17	990	5	26
991	2	5	991	52	1	991	4	43	991	57	42	991	172	112	991	7	8	991	69	26	991	46	3	991	41	11	991	5	28
992	2	5	992	89	1	992	4	28	992	57	41	992	171	105	992	7	11	992	68	17	992	47	3	992	9	8	992	6	28
993	2	5	993	96	3	993	4	28	993	55	40	993	172	94	993	11	11	993	69	15	993	48	3	993	0	8	993	7	28
994	2	5	994	97	3	994	4	28	994	13	34	994	173	93	994	11	11	994	45	14	994	48	3	994	0	6	994	7	28
995	2	5	995	97	4	995	4	28	995	12	30	995	168	86	995	11	12	995	46	12	995	49	3	995	0	2	995	7	28
996	2	5	996	97	4	996	4	0	996	7	23	996	126	86	996	11	14	996	47	17	996	49	3	996	0	0	996	7	29
997	2	5	997	98	4	997	4	0	997	6	12	997	125	81	997	12	16	997	45	27	997	50	3	997	0	0	997	8	42
998	2	4	998	101	4	998	0	0	998	5	9	998	126	81	998	12	18	998	45	28	998	51	3	998	0	0	998	30	51
999	2	4	999	101	4	999	0	0	999	5	5	999	127	78	999	12	18	999	49	28	999	52	3	999	0	0	999	67	51
1000	2	4	1000	101	4	1000	0	0	1000	5	0	1000	129	76	1000	12	18	1000	56	28	1000	53	3	1000	0	0	1000	74	53
1001	2	4	1001	92	4	1001	0	0	1001	3	0	1001	152	68	1001	12	18	1001	58	28	1001	45	3	1001	0	0	1001	75	55
1002	0	4	1002	93	4	1002	0	0	1002	2	0	1002	241	67	1002	12	18	1002	58	31	1002	37	2	1002	0	0	1002	76	57
1003	0	0	1003	91	4	1003	0	0	1003	2	0	1003	270	57	1003	12	18	1003	55	34	1003	32	2	1003	0	0	1003	76	61
1004	0	0	1004	89	5	1004	0	0	1004	2	0	1004	275	51	1004	12	18	1004	63	33	1004	28	1	1004	0	0	1004	76	64
1005	0	0	1005	86	5	1005	0	0	1005	1	0	1005	294	49	1005	12	18	1005	63	35	1005	21	0	1005	0	0	1005	76	71
1006	0	0	1006	86	5	1006	0	0	1006	0	0	1006	309	40	1006	12	18	1006	65	35	1006	24	0	1006	0	0	1006	76	73
1007	0	0	1007	86	5	1007	0	0	1007	0	0	1007	310	24	1007	12	17	1007	66	35	1007	24	1	1007	0	0	1007	76	81
1008	0	0	1008	86	5	1008	0	0	1008	1	0	1008	238	21	1008	12	17	1008	65	35	1008	37	3	1008	0	0	1008	76	87
1009	0	0	1009	75	5	1009	0	0	1009	1	21	1009	207	15	1009	11	17	1009	60	35	1009	33	3	1009	0	0	1009	76	75
1010	0	0	1010	71	5	1010	0	0	1010	2	25	1010	208	10	1010	11	13	1010	50	34	1010	45	3	1010	0	0	1010	74	68
1011	0	0	1011	69	5	1011	0	0	1011	2	25	1011	213	12	1011	11	10	1011	47	32	1011	44	3	1011	0	0	1011	72	68
1012	0	0	1012	65	4	1012	0	0	1012	2	25	1012	214	10	1012	5	10	1012	48	32	1012	42	3	1012	0	0	1012	72	73
1013	0	0	1013	57	4	1013	0	0	1013	3	27	1013	214	10	1013	4	7	1013	50	32	1013	41	3	1013	0	0	1013	70	71
1014	0	0	1014	13	3	1014	0	0	1014	10	27	1014	214	10	1014	2	7	1014	48	31	1014	41	3	1014	0	0	1014	70	71
1015	0	2	1015	13	2	1015	0	1	1015	11	27	1015	213	10	1015	0	7	1015	40	27	1015	41	4	1015	0	0	1015	69	71
1016	0	2	1016	13	1	1016	0	1	1016	12	27	1016	211	10	1016	0	6	1016	35	25	1016	41	5	1016	0	0	1016	69	72
1017	0	2	1017	13	1	1017	0	1	1017	13	27	1017	208	10	1017	0	5	1017	40	25	1017	40	5	1017	0	0	1017	69	72
1018	0	3	1018	13	1	1018	4	3	1018	13	27	1018	209	10	1018	0	3	1018	42	11	1018	40	6	1018	0	0	1018	68	64
1019	0	3	1019	9	1	1019	7	3	1019	13	27	1019	210	10	1019	0	2	1019	44	10	1019	40	8	1019	0	0	1019	68	56
1020	0	3	1020	9	1	1020	7	3	1020	13	27	1020	208	10	1020	0	1	1020	44	21	1020	41	8	1020	0	0	1020	12	50
1021	0	3	1021	9	1	1021	7	3	1021	13	27	1021	207	10	1021	0	1	1021	39	32	1021	43	8	1021	0	0	1021	4	49
1022	1	3	1022	9	1	1022	7	3	1022	14	30	1022	197	11	1022	5	1	1022	36	49	1022	43	8	1022	0	0	1022	1	50
1023	1	3	1023	8	1	1023	7	3	1023	14	31	1023	184	11	1023	5	1	1023	34	52	1023	43	8	1023	1	0	1023	0	48
1024	1	3	1024	2	1	1024	7	3	1024	15	32	1024	70	11	1024	5	1	1024	38	51	1024	43	8	1024	1	0	1024	0	44
1025	5	3	1025	0	0	1025	7	3	1025	15	33	1025	60	6	1025	5	1	1025	33	48	1025	44	8	1025	2	0	1025	0	43
1026	7	3	1026	0	3	1026	7	3	1026	15	37	1026	53	6	1026	5	1	1026	31	48	1026	44	8	1026	2	0	1026	1	58
1027	7	3	1027	1	7	1027	7	3	1027	15	41	1027	40	6	1027	5	1	1027	28	47	1027	41	8	1027	2	0	1027	1	54
1028	8	4	1028	3	8	1028	7	3	1028	17	75	1028	22	6	1028	5	1	1028	28	49	1028	42	7	1028	2	0	1028	1	51
1029	8	5	1029	3	8	1029	7	3	1029	19	83	1029	19	5	1029	5	1	1029	27	49	1029	40	8	1029	2	0	1029	2	32
1030	8	5	1030	4	8	1030	7	3	1030	19	125	1030	18	6	1030	5	1	1030	27	49	1030	30	7	1030	16	0	1030	2	32
1031	8	5	1031	4	9	1031	7	3	1031	18	147	1031	18	6	1031	5	1	1031	29	54	1031	18	6	1031	17	0	1031	2	33
1032	8	5	1032	4	9	1032	7	3	1032	19	156	1032	17	4	1032	5	1	1032	30	56	1032	18	6	1032	17	0	1032	2	38
1033	8	5	1033	5	9	1033	7	3	1033	20	158	1033	11	4	1033	5	1	1033	33	57	1033	20	6	1033	18	0	1033	5	36
1034	9	5	1034	7	9	1034	7	3	1034	19	161	1034	11	4	1034	5	1	1034	33	65	1034	20	6	1034	19	0	1034	7	35
1035	9	6	1035	7	9	1035	7	3	1035	15	160	1035	11	4	1035	5	1	1035	34	74	1035	20	6	1035	19	0	1035	8	36
1036	10	4	1036	7	11	1036	7	3	1036	14	161	1036	11	4	1036	5	1	1036	37	93	1036	22	6	1036	19	0	1036	14	37
1037	10	10	1037	7	11	1037	7	3	1037	50	165	1037	10	4	1037	5	1	1037	42	99	1037	23	5	1037	19	0	1037	23	50
1038	10	12	1038	7	11	1038	7	3	1038	53	169	1038	10	4	1038	5	1	1038	42	99	1038	24	3	1038	19	0	1038	24	49
1039	10	12	1039	7	13	1039	6	2	1039	54	174	1039	10	4	1039	5	1	1039	29	100	1039	24	3	1039	19	0	1039	24	49
1040	10	11	1040	7	14	1040	0	0	1040	55	174	1040	10	4	1040	5	1	1040	35	106	1040	23	1	1040	19	0	1040	24	49
1041	10	11	1041	10	15	1041	0	0	1041	56	174	1041	7	4	1041	5	1	1041	37	117	1041	22	1	1041	19	0	1041	28	49
1042	10	11	1042	10	15	1042	0	0	1042	56	174	1042	7	4	1042	5	12	1042	37	119	1042	20	1	1042	19	0	1042	30	49
1043	10	11	1043	10	15	1043	0	0	1043	56	173	1043	6	3	1043	5	12	1043	37	98	1043	18	1	1043	19	0	1043	30	52
1044	9	11	1044	10	15	1044	0	0	1044	55	170	1044	4	3	1044	2	12	1044	35	92	1044	16	1	1044	19	2	1044	30	51
1045	9	11	1045	10	15	1045	0	0	1045	54	169	1045	0	3	1045	2	24	1045	31	95	1045	16	1	1045	18	7	1045	30	51
1046	9	11	1046	10	15	1046	0	0	1046	54	169	1046	0	3	1046	2	28	1046	30	96	1046	15	1	1046	19	10	1046	30	51
1047	3	11	1047	10	15	1047	0	0	1047	54	168	1047	0	3	1047	26	33	1047	29	98	1047	17	1	1047	18	11	1047	29	42
1048	3	11	1048	10	9	1048	0	0	1048	54	159	1048	0	6	1048	46	33	1048	29	108	1048	22	1	1048	23	13	1048	29	30
1049	3	10	1049	10	7	1049	0	0	1049	53	145	1049	2	10	1049	54	33	1049	34	112	1049	56	2	1049	28	13	1049	28	30
1050	2	9	1050	8	7	1050	0	0	1050	49	126	1050	4	9	1050	54	33	1050	37	110	1050	65	2	1050	29	16	1050	28	30
1051	2	9	1051	6	7	1051	0	0	1051	48	77	1051	6	9	1051	54	33	1051	38	110	1051	67	1	1051	28	21	1051	28	30
1052	2	9	1052	6	7	1052	0	0	1052	49	63	1052	8	8	1052	54	33	1052	37	109	1052	62	2	1052	14	22	1052	28	30
1053	2	9	1053	6	6	1053	0	0	1053	51	25	1053	8	8	1053	54	39	1053	39	106	1053	62	4	1053	14	22	1053	28	22
1054	2	9	1054	6	6	1054	0	0	1054	50	21	1054	10	8	1054	54	39	1054	37	120	1054	61	6	1054	14	22	1054	28	21
1055	2	9	1055	5	6	1055	0	0	1055	57	18	1055	11	9	1055	64	39	1055	36	118	1055	68	10	1055	13	22	1055	24	21
1056	1	8	1056	4	6	1056	0	0	1056	59	17	1056	11	9	1056	64	39	1056	39	107	1056	74	11	1056	12	22	1056	23	21
1057	0	8	1057	3	5	1057	0	0	1057	61	15	1057	14	9	1057	65	39	1057	34	90	1057	93	12	1057	12	22	1057	20	19
1058	0	3	1058	3	4	1058	0	0	1058	68	11	1058	14	9	1058	65	40	1058	29	84	1058	100	12	1058	12	22	1058	17	18
1059	0	1	1059	3	4	1059	0	0	1059	39	11	1059	15	9	1059	66	40	1059	32	86	1059	100	16	1059	12	22	1059	6	10
1060	0	0	1060	3	4	1060	0	1	1060	38	6	1060	16	10	1060	66	40	1060	36	95	1060	103	16	1060	12	22	1060	6	6
1061	0	0	1061	3	1	1061	0	1	1061	38	2	1061	17	10	1061	66	40	1061	33	128	1061	110	16	1061	12	23	1061	6	6
1062	8	2	1062	0	1	1062	0	1	1062	36	2	1062	37	11	1062	66	41	1062	42	149	1062	122	22	1062	12	23	1062	6	6
1063	23	2	1063	0	0	1063	0	1	1063	38	2	1063	45	12	1063	70	41	1063	52	140	1063	126	24	1063	12	23	1063	0	6
1064	43	2	1064	0	0	1064	0	1	1064	38	2	1064	51	12	1064	73	29	1064	53	146	1064	137	27	1064	12	23	1064	2	3
1065	52	2	1065	0	0	1065	0	1	1065	43	2	1065	52	21	1065	73	29	1065	54	159	1065	140	56	1065	12	23	1065	5	2
1066	67	2	1066	0	1	1066	0	1	1066	44	2	1066	52	21	1066	71	21	1066	54	165	1066	140	63	1066	12	22	1066	7	3
1067	71	2	1067	0	1	1067	0	1	1067	44	2	1067	52	22	1067	74	19	1067	54	162	1067	141	66	1067	11	14	1067	13	6
1068	73	2	1068	0	1	1068	0	1	1068	44	2	1068	52	28	1068	79	13	1068	54	162	1068	148	75	1068	11	10	1068	22	10
1069	73	2	1069	0	1	1069	0	1	1069	44	2	1069	54	29	1069	85	14	1069	53	151	1069	196	77	1069	8	9	1069	33	31
1070	73	2	1070	0	1	1070	0	1	1070	44	2	1070	54	26	1070	71	15	1070	52	146	1070	193	95	1070	1	9	1070	33	46
1071	73	2	1071	0	1	1071	0	1	1071	44	2	1071	52	26	1071	69	15	1071	45	145	1071	151	94	1071	2	7	1071	37	50
1072	73	2	1072	0	1	1072	0	1	1072	44	2	1072	46	26	1072	69	15	1072	44	145	1072	151	94	1072	2	2	1072	50	53
1073	74	3	1073	0	1	1073	0	1	1073	43	2	1073	46	26	1073	70	15	1073	44	145	1073	149	94	1073	2	2	1073	65	55
1074	74	3	1074	0	1	1074	0	1	1074	42	1	1074	46	26	1074	70	26	1074	44	144	1074	149	94	1074	2	3	1074	88	91
1075	75	3	1075	2	1	1075	0	1	1075	42	0	1075	46	26	1075	71	24	1075	43	143	1075	149	94	1075	2	5	1075	95	95
1076	77	5	1076	3	2	1076	0	1	1076	40	0	1076	45	25	1076	64	24	1076	43	126	1076	144	91	1076	2	6	1076	117	95
1077	77	43	1077	3	2	1077	0	1	1077	33	0	1077	43	25	1077	61	26	1077	42	125	1077	142	88	1077	2	8	1077	159	96
1078	81	64	1078	3	2	1078	0	1	1078	30	0	1078	40	25	1078	60	44	1078	36	124	1078	121	86	1078	2	8	1078	159	96
1079	82	80	1079	3	2	1079	0	1	1079	29	0	1079	40	25	1079	61	45	1079	35	124	1079	106	88	1079	25	8	1079	159	96
1080	82	80	1080	3	2	1080	0	1	1080	11	0	1080	39	25	1080	67	57	1080	34	124	1080	105	85	1080	28	8	1080	159	96
1081	82	87	1081	3	2	1081	1	0	1081	9	0	1081	39	25	1081	71	60	1081	29	112	1081	104	84	1081	29	8	1081	159	97
1082	82	87	1082	3	2	1082	4	0	1082	8	0	1082	38	25	1082	75	60	1082	26	101	1082	102	84	1082	29	8	1082	159	97
1083	81	85	1083	3	2	1083	5	0	1083	8	0	1083	25	25	1083	119	60	1083	21	48	1083	97	84	1083	42	8	1083	159	98
1084	71	85	1084	3	2	1084	6	0	1084	8	0	1084	15	69	1084	117	64	1084	8	39	1084	91	78	1084	70	8	1084	160	98
1085	40	94	1085	3	2	1085	7	0	1085	6	0	1085	5	68	1085	117	68	1085	2	33	1085	75	74	1085	70	8	1085	160	99
1086	40	112	1086	3	2	1086	16	0	1086	2	4	1086	4	62	1086	116	69	1086	0	18	1086	72	58	1086	70	8	1086	159	99
1087	15	113	1087	3	2	1087	17	0	1087	2	6	1087	4	59	1087	117	70	1087	0	6	1087	72	37	1087	70	8	1087	159	97
1088	14	113	1088	3	1	1088	17	0	1088	2	7	1088	4	59	1088	122	69	1088	0	1	1088	72	34	1088	70	8	1088	156	97
1089	12	113	1089	3	1	1089	17	0	1089	3	9	1089	4	53	1089	127	65	1089	0	0	1089	72	30	1089	71	8	1089	157	93
1090	9	113	1090	3	1	1090	17	3	1090	5	14	1090	2	47	1090	101	66	1090	0	0	1090	23	24	1090	71	8	1090	138	89
1091	9	114	1091	3	1	1091	18	3	1091	5	45	1091	2	46	1091	95	65	1091	0	0	1091	9	6	1091	93	8	1091	133	64
1092	9	114	1092	3	1	1092	20	4	1092	5	51	1092	2	47	1092	94	66	1092	0	0	1092	9	5	1092	121	8	1092	133	54
1093	9	114	1093	3	1	1093	20	6	1093	5	52	1093	2	47	1093	99	66	1093	0	0	1093	9	5	1093	122	11	1093	130	48
1094	9	114	1094	3	1	1094	22	7	1094	5	52	1094	2	47	1094	99	67	1094	1	1	1094	9	4	1094	122	14	1094	101	44
1095	9	114	1095	3	1	1095	31	7	1095	5	54	1095	2	47	1095	100	57	1095	6	1	1095	10	3	1095	122	16	1095	97	23
1096	8	114	1096	1	1	1096	35	11	1096	5	59	1096	2	47	1096	100	55	1096	8	1	1096	10	3	1096	122	13	1096	69	8
1097	6	113	1097	0	1	1097	35	11	1097	7	59	1097	2	47	1097	100	57	1097	8	4	1097	10	3	1097	122	12	1097	68	6
1098	7	100	1098	0	0	1098	40	11	1098	7	89	1098	2	47	1098	102	56	1098	13	10	1098	10	3	1098	122	12	1098	8	6
1099	7	65	1099	0	0	1099	40	11	1099	7	96	1099	2	47	1099	102	40	1099	13	13	1099	10	1	1099	122	12	1099	6	6
1100	7	42	1100	0	3	1100	42	11	1100	8	96	1100	2	47	1100	101	36	1100	15	15	1100	10	0	1100	100	12	1100	6	6
1101	6	37	1101	0	4	1101	44	11	1101	8	97	1101	2	47	1101	101	27	1101	17	18	1101	10	0	1101	97	12	1101	6	6
1102	6	33	1102	0	7	1102	44	11	1102	8	97	1102	2	46	1102	89	20	1102	21	20	1102	9	0	1102	95	13	1102	6	5
1103	9	30	1103	0	7	1103	41	11	1103	9	103	1103	2	46	1103	89	20	1103	21	20	1103	9	0	1103	95	13	1103	6	5
1104	18	30	1104	0	7	1104	39	11	1104	9	103	1104	2	46	1104	44	20	1104	21	21	1104	6	0	1104	96	14	1104	6	4
1105	20	30	1105	0	7	1105	39	11	1105	9	103	1105	2	1	1105	41	16	1105	21	21	1105	1	0	1105	55	14	1105	6	4
1106	22	26	1106	0	7	1106	38	11	1106	9	103	1106	2	1	1106	41	12	1106	21	22	1106	1	0	1106	55	14	1106	5	4
1107	22	5	1107	0	7	1107	28	11	1107	8	103	1107	0	1	1107	39	10	1107	21	22	1107	1	0	1107	56	14	1107	4	2
1108	23	5	1108	1	7	1108	30	11	1108	8	98	1108	0	1	1108	37	10	1108	21	22	1108	1	0	1108	56	13	1108	4	2
1109	25	4	1109	2	8	1109	31	11	1109	15	98	1109	0	1	1109	34	9	1109	21	22	1109	1	0	1109	56	13	1109	4	2
1110	25	3	1110	2	8	1110	32	11	1110	47	98	1110	0	1	1110	14	9	1110	21	22	1110	1	0	1110	56	13	1110	2	0
1111	25	13	1111	2	9	1111	32	9	1111	57	94	1111	0	1	1111	13	9	1111	21	22	1111	1	0	1111	55	13	1111	1	1
1112	25	12	1112	2	9	1112	32	8	1112	57	68	1112	1	1	1112	10	8	1112	21	22	1112	1	0	1112	55	13	1112	1	1
1113	25	17	1113	5	9	1113	30	8	1113	57	53	1113	1	0	1113	10	7	1113	21	22	1113	1	0	1113	2	13	1113	1	1
1114	25	19	1114	5	10	1114	30	5	1114	57	52	1114	1	0	1114	8	7	1114	21	22	1114	1	0	1114	2	12	1114	1	1
1115	25	19	1115	6	10	1115	30	4	1115	57	52	1115	1	0	1115	4	5	1115	21	21	1115	1	0	1115	2	8	1115	1	2
1116	25	19	1116	17	10	1116	22	4	1116	57	52	1116	1	0	1116	2	4	1116	19	21	1116	1	0	1116	2	5	1116	2	2
1117	25	19	1117	21	10	1117	19	2	1117	57	49	1117	1	0	1117	2	3	1117	13	21	1117	1	0	1117	2	5	1117	3	3
1118	25	19	1118	22	12	1118	21	0	1118	57	45	1118	1	0	1118	2	1	1118	13	19	1118	1	0	1118	2	3	1118	3	3
1119	24	19	1119	27	12	1119	17	0	1119	55	39	1119	1	0	1119	1	1	1119	8	15	1119	1	0	1119	2	3	1119	3	3
1120	24	19	1120	27	12	1120	16	0	1120	55	8	1120	1	0	1120	1	1	1120	8	10	1120	0	0	1120	3	3	1120	3	8
1121	20	19	1121	27	10	1121	13	0	1121	55	8	1121	1	0	1121	5	1	1121	7	7	1121	0	0	1121	3	2	1121	3	8
1122	20	18	1122	27	7	1122	12	0	1122	54	8	1122	1	0	1122	5	1	1122	3	5	1122	0	0	1122	7	2	1122	3	8
1123	20	20	1123	27	6	1123	11	0	1123	54	7	1123	1	0	1123	8	1	1123	1	3	1123	0	1	1123	7	2	1123	3	8
1124	19	20	1124	27	5	1124	11	0	1124	53	4	1124	1	0	1124	9	3	1124	0	2	1124	0	4	1124	7	1	1124	3	8
1125	15	20	1125	27	5	1125	11	0	1125	53	2	1125	1	0	1125	9	3	1125	0	2	1125	0	4	1125	7	0	1125	3	8
1126	6	20	1126	27	5	1126	11	0	1126	53	1	1126	1	0	1126	9	3	1126	0	1	1126	0	4	1126	6	0	1126	3	8
1127	5	20	1127	27	5	1127	11	0	1127	53	0	1127	1	0	1127	9	29	1127	0	1	1127	0	4	1127	6	0	1127	3	8
1128	5	19	1128	30	7	1128	11	0	1128	53	0	1128	1	0	1128	9	30	1128	0	0	1128	0	5	1128	6	0	1128	3	8
1129	4	19	1129	46	8	1129	9	0	1129	53	0	1129	1	0	1129	9	30	1129	0	0	1129	0	5	1129	5	0	1129	3	8
1130	4	19	1130	85	7	1130	8	0	1130	48	0	1130	1	0	1130	9	30	1130	0	0	1130	0	5	1130	5	0	1130	3	8
1131	3	19	1131	91	7	1131	8	0	1131	38	0	1131	1	0	1131	9	32	1131	0	0	1131	0	5	1131	5	0	1131	3	7
1132	3	11	1132	97	6	1132	6	0	1132	7	0	1132	1	0	1132	9	43	1132	0	0	1132	1	5	1132	5	0	1132	3	7
1133	3	10	1133	98	6	1133	6	0	1133	4	0	1133	0	0	1133	12	55	1133	0	0	1133	2	6	1133	5	0	1133	2	7
1134	3	8	1134	97	6	1134	6	0	1134	7	1	1134	0	0	1134	18	55	1134	0	0	1134	2	7	1134	5	0	1134	2	7
1135	3	2	1135	97	5	1135	5	0	1135	14	1	1135	0	0	1135	22	56	1135	0	0	1135	4	7	1135	5	0	1135	2	7
1136	3	2	1136	97	5	1136	5	0	1136	16	1	1136	0	0	1136	22	56	1136	0	0	1136	6	7	1136	5	0	1136	2	6
1137	2	2	1137	111	7	1137	4	0	1137	16	2	1137	0	0	1137	22	56	1137	0	0	1137	9	7	1137	5	0	1137	1	6
1138	2	2	1138	127	9	1138	3	0	1138	16	2	1138	0	0	1138	22	56	1138	0	0	1138	13	7	1138	5	0	1138	1	5
1139	2	2	1139	133	7	1139	3	0	1139	16	2	1139	0	0	1139	22	56	1139	0	0	1139	14	7	1139	5	0	1139	0	5
1140	2	2	1140	141	7	1140	0	0	1140	24	2	1140	0	0	1140	22	64	1140	0	0	1140	21	7	1140	5	0	1140	0	5
1141	2	2	1141	143	10	1141	0	0	1141	35	2	1141	3	0	1141	21	63	1141	0	0	1141	22	7	1141	5	0	1141	0	0
1142	2	2	1142	146	10	1142	0	0	1142	39	2	1142	3	0	1142	17	64	1142	0	0	1142	22	7	1142	4	0	1142	0	0
1143	2	2	1143	148	10	1143	0	0	1143	43	2	1143	3	0	1143	17	64	1143	0	0	1143	22	7	1143	3	0	1143	0	0
1144	2	1	1144	151	10	1144	0	0	1144	46	2	1144	3	1	1144	16	66	1144	0	0	1144	27	6	1144	0	0	1144	0	0
1145	2	0	1145	154	10	1145	0	1	1145	49	2	1145	5	1	1145	16	65	1145	0	0	1145	27	3	1145	0	0	1145	0	0
1146	2	0	1146	156	10	1146	0	1	1146	51	2	1146	9	2	1146	14	64	1146	0	0	1146	27	3	1146	0	0	1146	0	0
1147	2	0	1147	159	10	1147	2	2	1147	52	4	1147	9	2	1147	14	62	1147	0	0	1147	28	3	1147	0	0	1147	0	0
1148	2	0	1148	159	10	1148	2	2	1148	54	5	1148	9	2	1148	14	53	1148	0	0	1148	28	9	1148	0	0	1148	0	0
1149	2	0	1149	158	9	1149	2	2	1149	55	5	1149	9	2	1149	14	37	1149	0	0	1149	28	15	1149	0	2	1149	0	0
1150	2	0	1150	154	7	1150	2	2	1150	56	5	1150	9	2	1150	14	37	1150	0	0	1150	29	18	1150	0	3	1150	0	0
1151	2	0	1151	121	7	1151	2	2	1151	103	5	1151	9	2	1151	14	37	1151	0	0	1151	32	25	1151	0	3	1151	0	0
1152	0	0	1152	101	7	1152	2	2	1152	140	6	1152	9	3	1152	14	35	1152	0	0	1152	33	29	1152	1	4	1152	0	0
1153	0	0	1153	91	7	1153	2	2	1153	137	6	1153	9	3	1153	14	26	1153	1	1	1153	34	29	1153	3	4	1153	0	0
1154	0	0	1154	86	7	1154	2	3	1154	137	6	1154	9	3	1154	9	13	1154	4	1	1154	32	29	1154	3	5	1154	0	0
1155	0	0	1155	85	7	1155	3	3	1155	136	5	1155	9	3	1155	8	12	1155	4	1	1155	32	51	1155	3	5	1155	0	0
1156	0	0	1156	84	7	1156	3	11	1156	130	5	1156	9	3	1156	1	12	1156	4	1	1156	33	50	1156	3	8	1156	1	0
1157	0	0	1157	84	7	1157	3	16	1157	124	5	1157	9	3	1157	1	11	1157	4	1	1157	31	50	1157	6	8	1157	13	1
1158	0	0	1158	84	7	1158	3	16	1158	128	5	1158	9	3	1158	1	11	1158	4	2	1158	27	52	1158	6	19	1158	28	39
1159	0	0	1159	59	6	1159	3	17	1159	128	4	1159	9	5	1159	1	11	1159	4	2	1159	24	64	1159	6	21	1159	30	51
1160	0	0	1160	38	4	1160	3	22	1160	128	5	1160	9	5	1160	1	11	1160	4	2	1160	22	70	1160	6	24	1160	32	51
1161	0	1	1161	20	5	1161	3	46	1161	129	5	1161	10	5	1161	1	7	1161	4	2	1161	19	73	1161	6	27	1161	38	51
1162	0	1	1162	22	3	1162	3	46	1162	112	5	1162	9	5	1162	1	3	1162	4	2	1162	13	74	1162	6	28	1162	39	53
1163	2	1	1163	19	3	1163	3	47	1163	107	5	1163	7	5	1163	1	3	1163	4	5	1163	13	74	1163	6	42	1163	39	55
1164	14	1	1164	14	3	1164	3	48	1164	105	5	1164	7	5	1164	1	2	1164	4	19	1164	13	74	1164	6	53	1164	40	58
1165	14	3	1165	11	3	1165	4	59	1165	99	5	1165	7	5	1165	1	2	1165	4	40	1165	8	74	1165	7	57	1165	40	58
1166	16	3	1166	9	3	1166	5	59	1166	96	5	1166	6	3	1166	1	0	1166	4	45	1166	8	74	1166	8	58	1166	40	58
1167	23	8	1167	8	3	1167	6	61	1167	94	5	1167	1	3	1167	1	0	1167	4	46	1167	8	74	1167	8	61	1167	40	58
1168	23	19	1168	4	3	1168	5	62	1168	94	3	1168	1	3	1168	0	0	1168	4	46	1168	7	74	1168	8	64	1168	41	58
1169	24	19	1169	3	4	1169	4	61	1169	93	2	1169	2	3	1169	0	0	1169	10	46	1169	7	71	1169	8	79	1169	41	59
1170	25	19	1170	10	4	1170	4	76	1170	91	2	1170	2	3	1170	0	0	1170	11	48	1170	7	65	1170	8	79	1170	41	59
1171	25	19	1171	19	4	1171	4	78	1171	91	2	1171	2	3	1171	0	0	1171	12	48	1171	6	59	1171	8	78	1171	41	60
1172	25	19	1172	24	4	1172	4	78	1172	85	2	1172	2	3	1172	0	0	1172	13	48	1172	3	57	1172	8	77	1172	41	60
1173	25	19	1173	40	4	1173	4	79	1173	7	1	1173	2	2	1173	0	0	1173	13	49	1173	2	49	1173	8	78	1173	41	61
1174	25	19	1174	66	4	1174	4	79	1174	5	1	1174	2	2	1174	0	0	1174	13	48	1174	1	47	1174	6	78	1174	42	63
1175	25	19	1175	69	4	1175	4	79	1175	5	1	1175	2	2	1175	0	0	1175	10	48	1175	1	43	1175	5	78	1175	52	64
1176	25	19	1176	71	4	1176	4	79	1176	5	1	1176	2	2	1176	0	0	1176	9	48	1176	1	31	1176	5	77	1176	52	67
1177	25	19	1177	71	4	1177	3	73	1177	5	1	1177	2	2	1177	0	0	1177	9	48	1177	1	25	1177	5	73	1177	50	74
1178	25	19	1178	71	4	1178	3	65	1178	5	1	1178	2	2	1178	0	0	1178	10	51	1178	0	23	1178	3	72	1178	42	76
1179	25	19	1179	71	4	1179	3	65	1179	3	1	1179	2	2	1179	0	0	1179	23	51	1179	0	21	1179	2	71	1179	42	120
1180	25	19	1180	72	3	1180	4	64	1180	1	0	1180	2	0	1180	0	0	1180	26	50	1180	0	15	1180	2	61	1180	27	108
1181	25	19	1181	73	2	1181	4	60	1181	0	0	1181	2	0	1181	0	0	1181	26	51	1181	0	5	1181	2	57	1181	26	109
1182	25	18	1182	77	2	1182	4	42	1182	0	0	1182	1	0	1182	0	0	1182	26	51	1182	0	1	1182	2	55	1182	25	107
1183	25	18	1183	84	2	1183	4	35	1183	0	0	1183	1	0	1183	0	0	1183	26	51	1183	0	0	1183	2	55	1183	18	107
1184	25	18	1184	84	1	1184	4	33	1184	0	0	1184	1	0	1184	0	0	1184	26	50	1184	0	0	1184	7	44	1184	18	103
1185	12	18	1185	85	1	1185	4	33	1185	0	0	1185	1	0	1185	0	0	1185	26	45	1185	0	0	1185	7	33	1185	18	99
1186	11	17	1186	86	1	1186	4	32	1186	0	0	1186	1	0	1186	0	0	1186	26	20	1186	0	0	1186	7	28	1186	17	99
1187	11	16	1187	86	1	1187	2	21	1187	0	0	1187	1	0	1187	0	0	1187	26	9	1187	1	0	1187	7	25	1187	17	99
1188	3	10	1188	86	12	1188	1	21	1188	0	0	1188	1	0	1188	0	0	1188	26	7	1188	2	0	1188	11	22	1188	17	99
1189	2	5	1189	86	12	1189	1	19	1189	0	0	1189	1	0	1189	0	0	1189	26	7	1189	5	0	1189	11	22	1189	17	99
1190	0	0	1190	86	11	1190	1	18	1190	0	0	1190	0	0	1190	0	0	1190	25	7	1190	8	1	1190	11	9	1190	16	99
1191	0	0	1191	85	11	1191	1	8	1191	0	0	1191	0	0	1191	0	0	1191	20	5	1191	9	1	1191	11	13	1191	16	98
1192	0	0	1192	70	12	1192	1	3	1192	0	0	1192	0	0	1192	0	0	1192	20	7	1192	11	1	1192	15	12	1192	16	98
1193	0	0	1193	69	14	1193	1	2	1193	0	0	1193	0	0	1193	0	0	1193	27	7	1193	13	1	1193	18	11	1193	16	98
1194	0	0	1194	64	14	1194	1	2	1194	0	0	1194	0	0	1194	0	0	1194	26	9	1194	13	4	1194	23	9	1194	16	96
1195	0	0	1195	23	14	1195	1	1	1195	0	0	1195	0	0	1195	0	0	1195	29	9	1195	13	4	1195	24	9	1195	16	94
1196	0	0	1196	19	14	1196	1	1	1196	0	0	1196	0	0	1196	0	0	1196	29	9	1196	14	7	1196	24	9	1196	5	94
1197	0	0	1197	19	14	1197	1	1	1197	0	0	1197	0	0	1197	0	0	1197	30	9	1197	14	7	1197	24	9	1197	5	91
1198	0	0	1198	19	14	1198	1	1	1198	0	0	1198	0	0	1198	0	0	1198	30	10	1198	14	7	1198	25	12	1198	5	83
1199	0	0	1199	19	16	1199	1	1	1199	0	0	1199	0	0	1199	0	0	1199	29	7	1199	14	7	1199	26	13	1199	3	81
1200	0	0	1200	19	18	1200	1	1	1200	0	0	1200	0	0	1200	0	0	1200	38	7	1200	14	7	1200	26	13	1200	1	14
1201	0	0	1201	21	26	1201	4	2	1201	0	0	1201	0	0	1201	0	0	1201	48	16	1201	14	7	1201	29	15	1201	1	5
1202	0	1	1202	26	28	1202	13	3	1202	0	0	1202	0	0	1202	0	0	1202	52	29	1202	14	7	1202	32	16	1202	0	0
1203	0	1	1203	27	28	1203	15	4	1203	0	0	1203	0	0	1203	0	0	1203	55	38	1203	14	7	1203	33	17	1203	2	0
1204	0	1	1204	15	31	1204	16	4	1204	0	0	1204	0	0	1204	0	0	1204	58	38	1204	14	7	1204	33	17	1204	2	2
1205	0	1	1205	15	32	1205	16	4	1205	0	0	1205	0	0	1205	0	0	1205	58	40	1205	14	7	1205	29	17	1205	2	2
1206	1	1	1206	15	32	1206	16	4	1206	0	0	1206	0	0	1206	0	0	1206	60	42	1206	14	7	1206	28	17	1206	2	2
1207	1	1	1207	14	31	1207	16	4	1207	0	3	1207	0	1	1207	0	0	1207	60	42	1207	14	7	1207	28	17	1207	3	3
1208	1	2	1208	14	31	1208	16	4	1208	0	3	1208	0	2	1208	0	0	1208	60	44	1208	14	7	1208	27	15	1208	9	3
1209	1	2	1209	14	28	1209	16	4	1209	0	4	1209	1	5	1209	0	0	1209	60	44	1209	13	7	1209	23	15	1209	15	3
1210	2	2	1210	14	21	1210	16	4	1210	1	4	1210	2	5	1210	0	0	1210	60	44	1210	10	7	1210	22	13	1210	16	3
1211	2	3	1211	14	21	1211	16	4	1211	14	4	1211	7	13	1211	0	0	1211	60	44	1211	7	7	1211	21	13	1211	16	3
1212	2	3	1212	13	21	1212	16	4	1212	58	4	1212	8	21	1212	0	0	1212	60	44	1212	5	6	1212	20	12	1212	16	3
1213	2	3	1213	13	21	1213	16	4	1213	61	4	1213	9	24	1213	0	0	1213	60	43	1213	4	6	1213	19	9	1213	16	3
1214	2	3	1214	13	18	1214	16	4	1214	61	4	1214	11	34	1214	0	0	1214	51	43	1214	2	6	1214	18	9	1214	16	3
1215	2	3	1215	13	18	1215	16	4	1215	61	5	1215	15	46	1215	1	0	1215	52	41	1215	1	5	1215	12	8	1215	16	4
1216	2	3	1216	13	18	1216	16	4	1216	62	7	1216	16	46	1216	1	0	1216	52	39	1216	1	3	1216	10	8	1216	16	5
1217	2	3	1217	13	18	1217	16	3	1217	64	8	1217	24	49	1217	2	0	1217	49	39	1217	0	1	1217	9	8	1217	16	5
1218	2	3	1218	13	17	1218	16	3	1218	64	9	1218	24	52	1218	2	0	1218	48	39	1218	0	0	1218	9	8	1218	16	5
1219	3	3	1219	13	17	1219	16	3	1219	66	9	1219	29	61	1219	5	0	1219	48	38	1219	0	0	1219	9	5	1219	16	5
1220	3	3	1220	12	17	1220	16	3	1220	72	10	1220	38	71	1220	5	0	1220	48	38	1220	0	0	1220	7	4	1220	16	5
1221	3	3	1221	12	13	1221	16	2	1221	74	10	1221	52	75	1221	5	0	1221	46	38	1221	0	1	1221	7	4	1221	16	5
1222	3	3	1222	12	6	1222	13	2	1222	74	18	1222	54	76	1222	5	0	1222	14	36	1222	0	2	1222	6	5	1222	16	6
1223	3	2	1223	9	4	1223	8	1	1223	80	25	1223	73	79	1223	5	0	1223	10	20	1223	0	8	1223	4	10	1223	16	6
1224	3	2	1224	0	4	1224	0	1	1224	80	28	1224	74	79	1224	5	0	1224	6	8	1224	0	11	1224	3	62	1224	16	6
1225	3	2	1225	2	1	1225	0	0	1225	80	28	1225	81	80	1225	5	0	1225	3	7	1225	1	14	1225	4	76	1225	15	13
1226	3	2	1226	3	0	1226	0	0	1226	80	28	1226	81	80	1226	5	1	1226	3	8	1226	3	14	1226	5	81	1226	15	15
1227	4	2	1227	9	0	1227	0	0	1227	80	28	1227	82	80	1227	5	1	1227	3	8	1227	3	14	1227	5	81	1227	16	16
1228	3	2	1228	9	2	1228	0	0	1228	80	25	1228	82	80	1228	5	1	1228	2	11	1228	4	14	1228	5	81	1228	16	16
1229	5	2	1229	9	2	1229	0	0	1229	80	25	1229	82	79	1229	5	9	1229	3	10	1229	4	14	1229	5	82	1229	11	17
1230	7	1	1230	9	3	1230	0	0	1230	80	24	1230	82	75	1230	5	59	1230	4	9	1230	4	14	1230	5	84	1230	3	17
1231	7	1	1231	9	6	1231	0	0	1231	80	24	1231	81	75	1231	5	62	1231	5	9	1231	5	14	1231	5	86	1231	2	17
1232	7	0	1232	9	9	1232	0	0	1232	77	24	1232	74	74	1232	5	68	1232	7	9	1232	9	14	1232	5	86	1232	2	23
1233	8	1	1233	9	9	1233	0	0	1233	22	24	1233	74	58	1233	5	68	1233	7	9	1233	10	14	1233	5	86	1233	1	63
1234	8	2	1234	9	10	1234	0	0	1234	21	24	1234	74	56	1234	6	68	1234	7	11	1234	10	14	1234	5	86	1234	1	151
1235	9	3	1235	9	10	1235	0	0	1235	20	24	1235	72	49	1235	6	68	1235	8	14	1235	10	14	1235	5	88	1235	1	155
1236	9	3	1236	9	10	1236	5	0	1236	20	24	1236	67	40	1236	5	68	1236	7	16	1236	10	14	1236	5	89	1236	1	155
1237	9	3	1237	9	10	1237	8	1	1237	18	22	1237	67	33	1237	5	68	1237	8	16	1237	10	14	1237	7	89	1237	1	153
1238	9	3	1238	9	10	1238	8	1	1238	16	22	1238	66	31	1238	5	68	1238	9	16	1238	13	14	1238	7	89	1238	1	153
1239	11	3	1239	9	10	1239	8	1	1239	16	19	1239	58	31	1239	4	68	1239	10	16	1239	16	14	1239	7	89	1239	1	153
1240	18	5	1240	9	10	1240	8	1	1240	16	19	1240	54	27	1240	1	68	1240	10	16	1240	18	14	1240	7	89	1240	1	153
1241	17	5	1241	9	10	1241	8	1	1241	9	19	1241	47	19	1241	1	68	1241	10	16	1241	21	14	1241	10	89	1241	1	153
1242	18	5	1242	9	10	1242	8	1	1242	6	19	1242	37	16	1242	1	68	1242	10	17	1242	21	15	1242	10	89	1242	1	153
1243	18	5	1243	9	10	1243	8	1	1243	6	15	1243	29	13	1243	1	68	1243	10	17	1243	21	13	1243	10	87	1243	1	153
1244	20	5	1244	9	10	1244	8	1	1244	1	5	1244	10	12	1244	1	68	1244	10	17	1244	22	11	1244	10	79	1244	1	153
1245	20	5	1245	9	10	1245	8	1	1245	0	2	1245	8	10	1245	1	68	1245	12	18	1245	22	6	1245	7	47	1245	1	154
1246	21	5	1246	9	10	1246	8	1	1246	1	2	1246	3	9	1246	1	68	1246	12	18	1246	24	7	1246	6	17	1246	1	153
1247	21	6	1247	8	10	1247	8	1	1247	2	2	1247	1	9	1247	1	67	1247	12	17	1247	24	7	1247	6	13	1247	1	151
1248	20	14	1248	0	10	1248	8	1	1248	2	2	1248	0	9	1248	1	67	1248	12	14	1248	24	6	1248	5	8	1248	0	149
1249	21	14	1249	0	8	1249	8	1	1249	10	2	1249	0	9	1249	1	67	1249	14	12	1249	23	6	1249	5	8	1249	0	148
1250	21	14	1250	0	8	1250	8	1	1250	25	2	1250	0	9	1250	1	67	1250	13	11	1250	23	6	1250	5	6	1250	0	149
1251	19	14	1251	0	7	1251	8	1	1251	25	2	1251	0	9	1251	1	45	1251	12	11	1251	23	6	1251	5	5	1251	0	148
1252	17	14	1252	0	4	1252	8	1	1252	26	2	1252	0	9	1252	1	9	1252	13	11	1252	23	6	1252	5	5	1252	0	148
1253	17	14	1253	0	2	1253	8	1	1253	26	2	1253	0	9	1253	1	5	1253	14	11	1253	21	6	1253	5	3	1253	0	148
1254	16	13	1254	0	1	1254	8	1	1254	26	2	1254	0	9	1254	1	3	1254	27	11	1254	17	6	1254	5	3	1254	0	127
1255	19	13	1255	0	1	1255	8	1	1255	26	2	1255	0	9	1255	0	3	1255	30	15	1255	17	6	1255	5	3	1255	0	60
1256	19	17	1256	0	0	1256	7	1	1256	26	18	1256	0	9	1256	5	3	1256	30	16	1256	17	6	1256	5	1	1256	0	15
1257	23	17	1257	0	0	1257	3	1	1257	26	18	1257	0	9	1257	5	4	1257	30	31	1257	17	6	1257	5	0	1257	0	10
1258	36	28	1258	0	0	1258	1	1	1258	26	18	1258	0	9	1258	5	4	1258	30	32	1258	17	6	1258	5	0	1258	0	12
1259	36	30	1259	0	0	1259	0	0	1259	26	18	1259	0	9	1259	6	4	1259	29	32	1259	15	6	1259	3	0	1259	0	14
1260	35	29	1260	0	0	1260	0	0	1260	26	18	1260	0	7	1260	6	4	1260	30	34	1260	13	6	1260	3	0	1260	0	19
1261	37	29	1261	0	0	1261	1	0	1261	26	18	1261	0	5	1261	6	4	1261	31	34	1261	11	6	1261	3	0	1261	1	19
1262	30	30	1262	0	0	1262	1	0	1262	26	18	1262	0	2	1262	6	4	1262	31	35	1262	6	6	1262	0	0	1262	1	19
1263	30	31	1263	0	0	1263	2	0	1263	26	18	1263	0	0	1263	6	4	1263	31	34	1263	6	5	1263	0	0	1263	3	19
1264	43	32	1264	0	0	1264	2	0	1264	26	18	1264	0	0	1264	6	4	1264	31	34	1264	6	5	1264	0	0	1264	3	21
1265	55	35	1265	0	0	1265	2	0	1265	28	18	1265	0	0	1265	6	4	1265	31	34	1265	5	5	1265	0	0	1265	8	25
1266	80	35	1266	0	1	1266	2	0	1266	28	16	1266	0	0	1266	6	4	1266	29	34	1266	5	5	1266	0	0	1266	9	39
1267	80	35	1267	0	3	1267	2	0	1267	27	16	1267	0	0	1267	6	4	1267	29	33	1267	4	3	1267	0	0	1267	10	39
1268	79	36	1268	0	3	1268	2	0	1268	27	17	1268	0	4	1268	6	4	1268	29	33	1268	3	2	1268	0	0	1268	11	33
1269	80	27	1269	2	3	1269	2	0	1269	28	18	1269	0	6	1269	6	4	1269	29	33	1269	1	0	1269	0	0	1269	11	34
1270	82	27	1270	3	3	1270	2	0	1270	28	19	1270	0	6	1270	6	4	1270	29	32	1270	0	0	1270	0	0	1270	12	34
1271	82	27	1271	3	7	1271	2	0	1271	4	28	1271	0	6	1271	6	4	1271	27	31	1271	0	0	1271	0	0	1271	12	35
1272	82	27	1272	3	8	1272	2	0	1272	5	29	1272	0	6	1272	6	4	1272	26	33	1272	0	0	1272	0	0	1272	12	36
1273	82	27	1273	3	8	1273	2	0	1273	4	29	1273	0	6	1273	6	4	1273	26	33	1273	0	0	1273	0	0	1273	12	50
1274	82	27	1274	3	8	1274	2	0	1274	4	29	1274	0	6	1274	6	4	1274	21	34	1274	0	0	1274	0	0	1274	12	51
1275	80	28	1275	3	9	1275	2	0	1275	4	29	1275	0	6	1275	6	3	1275	12	42	1275	0	0	1275	0	0	1275	12	51
1276	82	27	1276	3	10	1276	2	0	1276	4	29	1276	0	6	1276	6	1	1276	12	39	1276	0	0	1276	0	0	1276	12	51
1277	81	26	1277	3	10	1277	2	0	1277	4	24	1277	0	11	1277	2	1	1277	12	37	1277	0	0	1277	0	0	1277	12	52
1278	90	22	1278	3	10	1278	2	0	1278	4	13	1278	0	11	1278	1	1	1278	12	35	1278	0	0	1278	0	0	1278	12	52
1279	74	20	1279	3	10	1279	2	0	1279	4	13	1279	5	11	1279	1	0	1279	13	18	1279	0	0	1279	0	0	1279	20	52
1280	74	12	1280	3	10	1280	2	0	1280	4	13	1280	5	11	1280	1	0	1280	13	15	1280	0	0	1280	0	1	1280	20	48
1281	76	9	1281	3	10	1281	2	0	1281	4	13	1281	5	11	1281	0	0	1281	10	12	1281	0	0	1281	0	1	1281	20	44
1282	85	9	1282	3	10	1282	2	0	1282	4	13	1282	5	11	1282	0	0	1282	10	12	1282	0	0	1282	11	2	1282	19	43
1283	84	9	1283	3	10	1283	2	0	1283	4	13	1283	5	11	1283	0	0	1283	10	11	1283	0	0	1283	16	2	1283	19	43
1284	83	6	1284	3	10	1284	1	0	1284	5	13	1284	5	11	1284	0	0	1284	10	11	1284	0	0	1284	18	2	1284	17	43
1285	81	6	1285	3	10	1285	0	0	1285	9	13	1285	5	11	1285	0	0	1285	10	11	1285	0	0	1285	19	6	1285	17	43
1286	67	3	1286	3	10	1286	0	0	1286	26	13	1286	5	11	1286	0	0	1286	10	11	1286	0	0	1286	41	33	1286	12	39
1287	33	2	1287	3	10	1287	0	0	1287	30	13	1287	5	11	1287	0	0	1287	10	11	1287	0	0	1287	53	38	1287	12	28
1288	31	2	1288	3	9	1288	0	0	1288	32	14	1288	5	10	1288	0	0	1288	10	11	1288	0	0	1288	53	41	1288	10	21
1289	31	1	1289	3	8	1289	0	0	1289	32	14	1289	5	9	1289	0	0	1289	11	11	1289	0	0	1289	59	45	1289	10	21
1290	30	1	1290	3	7	1290	0	0	1290	31	13	1290	5	5	1290	0	0	1290	11	11	1290	0	2	1290	59	45	1290	9	20
1291	29	1	1291	1	7	1291	0	0	1291	31	8	1291	5	5	1291	0	0	1291	11	12	1291	0	2	1291	59	45	1291	8	19
1292	27	1	1292	0	4	1292	0	0	1292	31	3	1292	5	5	1292	0	0	1292	11	13	1292	0	2	1292	59	47	1292	10	18
1293	27	3	1293	0	2	1293	0	0	1293	30	1	1293	5	5	1293	0	0	1293	11	16	1293	0	2	1293	74	51	1293	10	17
1294	27	6	1294	0	2	1294	0	0	1294	30	1	1294	5	5	1294	0	0	1294	11	15	1294	0	2	1294	77	53	1294	10	12
1295	27	6	1295	0	2	1295	0	0	1295	31	1	1295	5	5	1295	0	0	1295	10	11	1295	0	4	1295	78	55	1295	10	2
1296	27	6	1296	0	1	1296	0	0	1296	32	1	1296	5	5	1296	0	0	1296	10	8	1296	3	6	1296	80	73	1296	10	2
1297	26	5	1297	0	0	1297	0	0	1297	35	1	1297	5	5	1297	0	0	1297	5	6	1297	4	6	1297	82	73	1297	10	2
1298	24	5	1298	0	0	1298	0	0	1298	52	1	1298	5	0	1298	0	0	1298	4	6	1298	4	6	1298	82	73	1298	10	1
1299	16	5	1299	0	0	1299	0	0	1299	55	1	1299	5	0	1299	0	0	1299	4	6	1299	5	6	1299	82	73	1299	10	1
1300	16	5	1300	0	0	1300	0	0	1300	56	1	1300	1	0	1300	0	0	1300	4	6	1300	10	6	1300	82	73	1300	3	1
1301	14	5	1301	0	0	1301	0	0	1301	56	1	1301	0	0	1301	0	0	1301	4	6	1301	15	10	1301	82	81	1301	3	1
1302	14	5	1302	0	0	1302	0	0	1302	56	1	1302	0	0	1302	0	0	1302	3	6	1302	19	12	1302	85	80	1302	3	3
1303	1	5	1303	0	0	1303	0	0	1303	57	2	1303	0	0	1303	0	0	1303	3	6	1303	20	12	1303	77	81	1303	3	3
1304	1	5	1304	0	0	1304	0	0	1304	57	3	1304	0	0	1304	0	0	1304	3	6	1304	20	17	1304	71	81	1304	3	3
1305	0	5	1305	2	0	1305	0	0	1305	58	3	1305	0	0	1305	0	0	1305	3	6	1305	38	20	1305	71	82	1305	3	7
1306	0	5	1306	16	0	1306	0	0	1306	54	4	1306	0	0	1306	0	0	1306	4	6	1306	55	20	1306	71	82	1306	3	9
1307	0	5	1307	48	0	1307	0	0	1307	52	4	1307	0	0	1307	0	0	1307	4	8	1307	60	20	1307	68	55	1307	4	11
1308	0	5	1308	51	1	1308	0	0	1308	29	4	1308	0	0	1308	0	0	1308	6	9	1308	62	20	1308	38	48	1308	4	13
1309	0	5	1309	51	1	1309	0	0	1309	28	3	1309	0	0	1309	0	0	1309	6	9	1309	63	20	1309	38	43	1309	4	14
1310	0	5	1310	51	1	1310	0	0	1310	28	4	1310	0	0	1310	0	0	1310	5	9	1310	69	19	1310	33	41	1310	5	14
1311	0	5	1311	53	2	1311	0	0	1311	28	4	1311	0	0	1311	0	0	1311	5	9	1311	71	20	1311	32	39	1311	6	14
1312	0	5	1312	53	2	1312	0	0	1312	28	4	1312	0	0	1312	0	0	1312	6	8	1312	72	20	1312	32	39	1312	7	14
1313	0	5	1313	53	6	1313	0	0	1313	28	4	1313	0	0	1313	0	0	1313	6	8	1313	72	22	1313	32	39	1313	5	14
1314	0	3	1314	53	7	1314	0	0	1314	28	5	1314	0	3	1314	0	0	1314	6	5	1314	72	22	1314	17	33	1314	6	15
1315	0	0	1315	53	8	1315	0	0	1315	28	13	1315	2	14	1315	0	0	1315	6	5	1315	72	21	1315	14	33	1315	7	16
1316	0	0	1316	53	9	1316	0	0	1316	28	14	1316	2	14	1316	0	0	1316	7	4	1316	72	20	1316	11	30	1316	11	16
1317	0	0	1317	53	10	1317	0	0	1317	28	14	1317	2	14	1317	0	0	1317	9	4	1317	72	20	1317	11	14	1317	11	16
1318	0	0	1318	53	10	1318	0	0	1318	26	14	1318	2	14	1318	0	0	1318	14	4	1318	68	20	1318	11	11	1318	11	17
1319	0	0	1319	53	10	1319	0	0	1319	6	18	1319	2	14	1319	0	6	1319	28	8	1319	68	20	1319	9	11	1319	12	17
1320	0	0	1320	53	10	1320	0	0	1320	7	19	1320	2	14	1320	0	6	1320	35	9	1320	68	18	1320	9	11	1320	13	17
1321	0	0	1321	53	10	1321	0	0	1321	16	19	1321	2	14	1321	3	6	1321	38	9	1321	65	18	1321	9	11	1321	14	17
1322	0	0	1322	53	10	1322	0	0	1322	22	19	1322	2	14	1322	3	14	1322	37	10	1322	61	15	1322	9	7	1322	13	17
1323	0	0	1323	53	10	1323	0	0	1323	23	20	1323	2	14	1323	9	14	1323	56	11	1323	54	14	1323	6	3	1323	13	15
1324	0	0	1324	53	10	1324	0	0	1324	27	23	1324	2	14	1324	10	16	1324	83	17	1324	52	12	1324	5	3	1324	13	15
1325	0	0	1325	53	10	1325	0	0	1325	28	22	1325	2	14	1325	20	16	1325	90	20	1325	52	11	1325	5	2	1325	13	15
1326	0	0	1326	49	10	1326	0	0	1326	32	29	1326	2	14	1326	26	16	1326	93	21	1326	51	4	1326	4	1	1326	13	11
1327	0	0	1327	36	10	1327	0	0	1327	37	34	1327	2	15	1327	26	16	1327	94	21	1327	25	4	1327	3	0	1327	13	10
1328	0	2	1328	35	10	1328	0	0	1328	36	36	1328	2	15	1328	26	17	1328	92	26	1328	17	4	1328	1	0	1328	12	7
1329	0	2	1329	2	9	1329	0	0	1329	37	40	1329	2	16	1329	27	19	1329	92	29	1329	9	4	1329	1	0	1329	12	5
1330	2	2	1330	2	9	1330	0	0	1330	41	45	1330	5	16	1330	28	19	1330	94	31	1330	8	4	1330	4	0	1330	11	4
1331	2	2	1331	2	9	1331	0	0	1331	41	59	1331	6	16	1331	29	21	1331	94	31	1331	6	4	1331	4	0	1331	11	4
1332	2	2	1332	0	9	1332	0	0	1332	41	69	1332	6	16	1332	30	24	1332	94	31	1332	1	2	1332	4	2	1332	10	4
1333	2	2	1333	0	8	1333	0	0	1333	41	72	1333	6	16	1333	30	24	1333	93	31	1333	6	2	1333	4	2	1333	10	4
1334	2	2	1334	0	6	1334	0	0	1334	41	72	1334	6	16	1334	30	25	1334	93	31	1334	6	0	1334	4	2	1334	9	4
1335	2	2	1335	0	2	1335	0	0	1335	43	72	1335	6	14	1335	32	25	1335	93	31	1335	6	0	1335	4	4	1335	9	3
1336	2	2	1336	0	2	1336	0	0	1336	44	71	1336	6	2	1336	32	28	1336	93	31	1336	6	0	1336	4	4	1336	6	3
1337	2	2	1337	0	2	1337	0	1	1337	45	69	1337	4	2	1337	32	33	1337	93	31	1337	6	0	1337	5	4	1337	4	2
1338	2	2	1338	0	0	1338	0	1	1338	45	65	1338	4	2	1338	32	37	1338	93	30	1338	7	0	1338	5	6	1338	3	2
1339	2	2	1339	0	1	1339	0	3	1339	46	64	1339	4	2	1339	32	38	1339	89	30	1339	7	0	1339	5	6	1339	3	1
1340	2	2	1340	4	1	1340	0	4	1340	99	61	1340	4	2	1340	32	34	1340	73	30	1340	8	0	1340	6	6	1340	3	0
1341	2	2	1341	7	1	1341	0	24	1341	107	60	1341	4	2	1341	32	33	1341	71	25	1341	8	0	1341	6	6	1341	1	0
1342	2	2	1342	7	1	1342	0	28	1342	102	60	1342	4	2	1342	30	32	1342	67	25	1342	8	0	1342	6	6	1342	0	0
1343	2	2	1343	7	6	1343	0	29	1343	101	60	1343	4	2	1343	30	32	1343	63	25	1343	15	0	1343	6	6	1343	0	0
1344	2	2	1344	7	6	1344	0	31	1344	94	59	1344	4	2	1344	27	25	1344	52	23	1344	16	0	1344	6	6	1344	0	0
1345	2	2	1345	8	6	1345	0	34	1345	92	57	1345	4	2	1345	24	25	1345	27	21	1345	16	0	1345	6	11	1345	0	0
1346	2	2	1346	8	6	1346	0	36	1346	87	54	1346	4	2	1346	17	24	1346	13	18	1346	16	0	1346	6	11	1346	0	0
1347	2	6	1347	8	6	1347	0	37	1347	85	51	1347	4	2	1347	14	24	1347	5	14	1347	16	3	1347	8	12	1347	0	0
1348	2	7	1348	8	6	1348	0	37	1348	83	41	1348	4	2	1348	11	24	1348	3	13	1348	16	3	1348	8	15	1348	0	0
1349	6	11	1349	8	6	1349	0	37	1349	79	40	1349	4	1	1349	12	23	1349	3	12	1349	16	4	1349	8	18	1349	0	0
1350	6	27	1350	8	6	1350	0	44	1350	77	39	1350	4	0	1350	12	21	1350	3	2	1350	16	4	1350	10	20	1350	0	0
1351	7	86	1351	8	7	1351	0	46	1351	74	34	1351	1	0	1351	11	21	1351	2	0	1351	16	5	1351	12	20	1351	0	0
1352	7	124	1352	8	7	1352	0	47	1352	74	20	1352	0	0	1352	10	20	1352	0	2	1352	16	12	1352	13	21	1352	0	0
1353	7	128	1353	9	7	1353	0	47	1353	74	19	1353	0	0	1353	9	16	1353	0	2	1353	16	12	1353	14	19	1353	0	0
1354	7	136	1354	9	7	1354	0	47	1354	74	5	1354	0	0	1354	9	16	1354	0	3	1354	13	12	1354	14	19	1354	4	0
1355	8	136	1355	9	7	1355	0	58	1355	74	3	1355	0	0	1355	10	15	1355	0	3	1355	12	12	1355	14	19	1355	5	1
1356	9	137	1356	9	7	1356	0	59	1356	73	3	1356	0	0	1356	9	15	1356	1	3	1356	13	13	1356	14	17	1356	6	14
1357	9	137	1357	9	8	1357	0	59	1357	72	3	1357	0	0	1357	11	15	1357	1	3	1357	13	14	1357	15	17	1357	6	16
1358	9	137	1358	9	8	1358	0	59	1358	71	3	1358	0	0	1358	13	9	1358	1	3	1358	14	14	1358	14	17	1358	6	16
1359	9	137	1359	12	9	1359	0	58	1359	70	1	1359	0	0	1359	13	3	1359	1	3	1359	14	14	1359	14	15	1359	6	16
1360	9	137	1360	12	9	1360	0	57	1360	70	1	1360	0	0	1360	13	2	1360	1	3	1360	13	17	1360	14	15	1360	8	16
1361	9	137	1361	14	8	1361	0	54	1361	66	1	1361	0	0	1361	13	3	1361	1	3	1361	13	19	1361	13	15	1361	8	16
1362	9	137	1362	12	8	1362	0	45	1362	7	1	1362	0	0	1362	13	2	1362	1	3	1362	12	19	1362	13	15	1362	8	16
1363	9	137	1363	9	8	1363	0	39	1363	2	0	1363	0	0	1363	13	2	1363	1	3	1363	12	20	1363	13	15	1363	8	16
1364	9	137	1364	9	3	1364	0	35	1364	2	0	1364	0	0	1364	13	2	1364	1	3	1364	8	20	1364	13	15	1364	8	16
1365	9	137	1365	9	3	1365	1	37	1365	2	0	1365	0	0	1365	11	1	1365	1	3	1365	4	20	1365	13	15	1365	8	16
1366	9	137	1366	8	3	1366	8	32	1366	2	0	1366	0	0	1366	11	1	1366	1	3	1366	4	20	1366	13	15	1366	8	16
1367	9	137	1367	8	3	1367	19	29	1367	2	0	1367	0	0	1367	8	1	1367	2	3	1367	4	20	1367	13	10	1367	8	16
1368	9	137	1368	8	3	1368	20	29	1368	2	0	1368	0	0	1368	8	1	1368	2	3	1368	4	18	1368	13	9	1368	8	16
1369	9	132	1369	8	3	1369	20	28	1369	2	0	1369	0	0	1369	8	1	1369	2	3	1369	4	17	1369	11	7	1369	8	16
1370	9	132	1370	8	3	1370	21	28	1370	2	0	1370	0	0	1370	7	1	1370	2	3	1370	4	17	1370	11	3	1370	8	16
1371	5	115	1371	8	3	1371	21	23	1371	2	3	1371	0	0	1371	7	1	1371	2	3	1371	4	16	1371	9	3	1371	8	16
1372	4	85	1372	8	2	1372	21	20	1372	2	4	1372	0	0	1372	7	1	1372	2	3	1372	4	16	1372	3	1	1372	8	16
1373	2	33	1373	8	2	1373	21	18	1373	2	7	1373	0	0	1373	6	1	1373	3	4	1373	4	10	1373	3	0	1373	8	16
1374	2	10	1374	7	2	1374	21	18	1374	2	22	1374	0	0	1374	6	1	1374	15	6	1374	4	8	1374	2	0	1374	8	16
1375	2	5	1375	7	2	1375	21	18	1375	4	29	1375	0	0	1375	6	1	1375	23	12	1375	4	8	1375	1	3	1375	4	16
1376	1	4	1376	7	2	1376	21	15	1376	5	84	1376	0	0	1376	5	1	1376	28	12	1376	4	9	1376	0	5	1376	2	14
1377	1	0	1377	7	2	1377	21	7	1377	5	97	1377	0	0	1377	4	1	1377	47	12	1377	1	8	1377	0	5	1377	2	11
1378	0	0	1378	7	1	1378	21	6	1378	6	108	1378	0	0	1378	2	1	1378	66	13	1378	1	8	1378	0	7	1378	2	1
1379	0	0	1379	7	1	1379	21	6	1379	7	130	1379	0	0	1379	0	1	1379	104	13	1379	0	7	1379	0	14	1379	2	0
1380	0	0	1380	4	0	1380	21	6	1380	8	171	1380	0	0	1380	0	1	1380	141	13	1380	0	7	1380	0	14	1380	2	0
1381	0	0	1381	4	0	1381	21	6	1381	10	174	1381	0	1	1381	0	1	1381	172	13	1381	1	16	1381	0	14	1381	2	0
1382	1	0	1382	0	0	1382	21	6	1382	16	178	1382	1	1	1382	0	0	1382	180	15	1382	1	14	1382	0	14	1382	0	0
1383	1	0	1383	0	0	1383	21	5	1383	17	179	1383	1	1	1383	0	1	1383	194	17	1383	1	14	1383	0	14	1383	0	0
1384	1	0	1384	0	0	1384	21	5	1384	22	183	1384	1	1	1384	0	1	1384	223	17	1384	1	14	1384	1	14	1384	0	0
1385	1	0	1385	0	0	1385	21	3	1385	31	183	1385	1	1	1385	0	1	1385	242	44	1385	1	14	1385	2	15	1385	0	0
1386	1	0	1386	0	0	1386	21	2	1386	36	184	1386	1	1	1386	1	2	1386	244	45	1386	1	14	1386	2	15	1386	0	0
1387	1	1	1387	0	0	1387	15	1	1387	36	185	1387	1	1	1387	1	3	1387	244	45	1387	2	14	1387	2	15	1387	0	0
1388	2	1	1388	0	0	1388	2	1	1388	36	185	1388	1	1	1388	1	4	1388	244	45	1388	17	17	1388	2	15	1388	0	0
1389	4	1	1389	0	0	1389	1	0	1389	37	185	1389	1	1	1389	1	5	1389	254	45	1389	32	17	1389	2	15	1389	0	0
1390	7	1	1390	0	0	1390	1	0	1390	38	185	1390	1	1	1390	4	5	1390	254	48	1390	51	18	1390	2	15	1390	0	0
1391	7	1	1391	0	0	1391	0	0	1391	38	185	1391	1	1	1391	6	5	1391	254	50	1391	59	18	1391	2	15	1391	0	0
1392	11	1	1392	0	0	1392	0	0	1392	38	185	1392	1	1	1392	6	5	1392	255	50	1392	62	18	1392	2	15	1392	0	0
1393	22	1	1393	0	0	1393	0	0	1393	38	184	1393	1	1	1393	6	5	1393	255	51	1393	62	18	1393	2	15	1393	0	0
1394	23	3	1394	0	0	1394	0	0	1394	40	182	1394	1	1	1394	6	5	1394	254	57	1394	63	18	1394	2	15	1394	0	0
1395	29	3	1395	0	0	1395	0	0	1395	40	175	1395	1	1	1395	6	5	1395	254	53	1395	63	18	1395	2	15	1395	0	0
1396	37	3	1396	0	0	1396	0	0	1396	39	161	1396	1	1	1396	7	5	1396	243	53	1396	63	18	1396	2	13	1396	0	0
1397	47	5	1397	0	0	1397	0	0	1397	38	131	1397	1	1	1397	7	5	1397	230	47	1397	63	17	1397	2	11	1397	0	0
1398	72	5	1398	0	0	1398	0	1	1398	38	93	1398	1	1	1398	8	7	1398	226	47	1398	63	17	1398	2	10	1398	0	0
1399	75	15	1399	0	0	1399	0	2	1399	36	83	1399	1	1	1399	8	7	1399	206	48	1399	63	17	1399	2	10	1399	0	0
1400	194	15	1400	0	0	1400	1	2	1400	36	66	1400	1	1	1400	9	7	1400	180	47	1400	63	18	1400	2	4	1400	0	0
1401	217	21	1401	0	0	1401	3	2	1401	35	45	1401	1	1	1401	9	7	1401	130	48	1401	64	18	1401	2	1	1401	0	0
1402	261	27	1402	0	0	1402	3	2	1402	34	24	1402	0	0	1402	10	7	1402	114	48	1402	63	18	1402	2	1	1402	0	0
1403	300	28	1403	0	0	1403	3	2	1403	32	18	1403	0	0	1403	10	7	1403	82	48	1403	64	7	1403	2	1	1403	0	0
1404	325	34	1404	0	0	1404	3	2	1404	28	16	1404	0	0	1404	10	6	1404	78	46	1404	64	6	1404	2	1	1404	0	0
1405	333	34	1405	0	0	1405	3	4	1405	28	14	1405	0	0	1405	10	6	1405	73	45	1405	64	6	1405	2	1	1405	0	0
1406	335	34	1406	0	0	1406	3	12	1406	17	13	1406	0	0	1406	10	6	1406	31	36	1406	64	9	1406	1	0	1406	0	0
1407	337	34	1407	0	0	1407	4	14	1407	12	11	1407	0	0	1407	10	5	1407	29	26	1407	64	9	1407	1	0	1407	0	0
1408	337	33	1408	0	0	1408	5	17	1408	10	12	1408	0	0	1408	9	4	1408	30	28	1408	64	14	1408	0	0	1408	0	0
1409	335	33	1409	0	0	1409	5	18	1409	10	11	1409	0	0	1409	9	4	1409	31	31	1409	55	21	1409	0	0	1409	0	0
1410	334	33	1410	0	0	1410	5	21	1410	10	11	1410	0	0	1410	9	4	1410	30	31	1410	38	56	1410	0	0	1410	0	0
1411	333	34	1411	0	0	1411	5	26	1411	10	11	1411	0	0	1411	10	3	1411	22	30	1411	21	66	1411	0	0	1411	0	7
1412	331	34	1412	0	0	1412	6	30	1412	30	11	1412	0	0	1412	6	4	1412	21	27	1412	11	67	1412	0	0	1412	0	7
1413	331	34	1413	0	0	1413	7	32	1413	31	11	1413	0	0	1413	6	4	1413	21	26	1413	3	67	1413	0	0	1413	0	7
1414	323	39	1414	0	0	1414	7	32	1414	31	10	1414	0	2	1414	6	5	1414	20	26	1414	2	69	1414	0	0	1414	0	7
1415	314	39	1415	0	0	1415	7	32	1415	30	10	1415	0	2	1415	6	5	1415	21	24	1415	2	71	1415	0	0	1415	2	7
1416	311	37	1416	0	0	1416	7	32	1416	28	10	1416	1	4	1416	6	5	1416	21	19	1416	2	72	1416	0	0	1416	2	7
1417	310	37	1417	0	0	1417	7	33	1417	28	10	1417	1	4	1417	5	5	1417	19	18	1417	2	72	1417	0	0	1417	2	10
1418	300	37	1418	0	0	1418	8	34	1418	27	10	1418	2	5	1418	5	6	1418	19	17	1418	2	72	1418	0	0	1418	3	11
1419	265	35	1419	0	0	1419	8	34	1419	40	10	1419	2	6	1419	5	4	1419	19	18	1419	2	72	1419	0	0	1419	3	13
1420	262	29	1420	0	0	1420	11	33	1420	47	10	1420	3	6	1420	4	4	1420	19	21	1420	3	72	1420	0	0	1420	3	35
1421	258	27	1421	0	0	1421	10	35	1421	48	10	1421	5	6	1421	3	4	1421	17	26	1421	3	72	1421	0	0	1421	3	37
1422	120	22	1422	0	0	1422	8	35	1422	49	10	1422	5	6	1422	3	4	1422	17	27	1422	2	71	1422	0	0	1422	3	37
1423	116	18	1423	0	0	1423	13	35	1423	49	1	1423	5	11	1423	2	4	1423	17	27	1423	2	71	1423	0	0	1423	3	37
1424	43	15	1424	4	0	1424	15	40	1424	50	1	1424	5	11	1424	2	5	1424	21	26	1424	2	71	1424	0	0	1424	3	38
1425	35	8	1425	5	0	1425	17	65	1425	50	1	1425	6	11	1425	2	6	1425	21	26	1425	2	71	1425	0	0	1425	3	39
1426	9	8	1426	5	1	1426	18	63	1426	46	0	1426	6	11	1426	2	29	1426	24	26	1426	3	72	1426	0	0	1426	4	39
1427	2	8	1427	8	2	1427	21	63	1427	49	0	1427	6	12	1427	2	33	1427	20	26	1427	5	71	1427	0	0	1427	4	41
1428	1	8	1428	10	7	1428	25	56	1428	54	0	1428	6	12	1428	2	34	1428	23	24	1428	7	71	1428	0	0	1428	5	42
1429	1	8	1429	11	19	1429	25	55	1429	56	1	1429	7	14	1429	2	35	1429	28	15	1429	7	65	1429	0	0	1429	5	42
1430	1	8	1430	11	21	1430	24	53	1430	56	1	1430	7	16	1430	3	34	1430	27	14	1430	7	63	1430	0	0	1430	5	42
1431	1	8	1431	13	21	1431	23	53	1431	56	1	1431	7	21	1431	3	34	1431	28	14	1431	7	30	1431	0	0	1431	5	42
1432	1	8	1432	13	21	1432	23	45	1432	56	1	1432	7	21	1432	1	34	1432	35	24	1432	7	15	1432	0	0	1432	5	36
1433	1	7	1433	13	21	1433	23	43	1433	54	1	1433	7	21	1433	2	36	1433	36	28	1433	7	8	1433	0	0	1433	5	35
1434	1	7	1434	18	21	1434	21	40	1434	34	1	1434	7	21	1434	2	36	1434	36	28	1434	7	7	1434	0	0	1434	5	35
1435	1	2	1435	18	21	1435	21	39	1435	34	3	1435	8	26	1435	2	37	1435	37	28	1435	7	5	1435	0	0	1435	5	35
1436	1	2	1436	20	21	1436	21	39	1436	34	3	1436	8	24	1436	2	38	1436	36	29	1436	7	5	1436	0	0	1436	5	35
1437	1	2	1437	22	21	1437	22	40	1437	34	3	1437	9	22	1437	5	45	1437	38	29	1437	7	3	1437	0	0	1437	3	35
1438	1	2	1438	26	21	1438	22	39	1438	34	3	1438	12	22	1438	8	49	1438	39	29	1438	7	2	1438	0	0	1438	3	35
1439	1	2	1439	27	21	1439	22	39	1439	34	3	1439	13	21	1439	10	52	1439	39	29	1439	7	2	1439	0	0	1439	3	30
1440	1	2	1440	28	21	1440	22	37	1440	33	3	1440	13	21	1440	14	52	1440	39	27	1440	7	2	1440	0	0	1440	2	27
1441	1	2	1441	29	21	1441	21	37	1441	14	3	1441	12	22	1441	14	53	1441	39	28	1441	6	2	1441	0	0	1441	2	17
1442	1	1	1442	29	21	1442	19	36	1442	14	3	1442	12	22	1442	15	54	1442	39	20	1442	6	2	1442	0	0	1442	2	9
1443	1	0	1443	29	21	1443	19	35	1443	13	3	1443	17	22	1443	17	55	1443	38	20	1443	6	2	1443	0	0	1443	2	5
1444	0	0	1444	29	21	1444	16	35	1444	13	3	1444	18	22	1444	20	55	1444	37	19	1444	6	2	1444	0	0	1444	2	5
1445	0	0	1445	25	21	1445	10	29	1445	13	3	1445	31	18	1445	25	54	1445	36	19	1445	6	2	1445	0	0	1445	2	5
1446	0	0	1446	24	21	1446	9	12	1446	16	3	1446	43	17	1446	32	54	1446	33	19	1446	5	2	1446	0	0	1446	2	3
1447	0	0	1447	24	19	1447	9	6	1447	16	3	1447	46	18	1447	36	51	1447	27	19	1447	4	2	1447	0	0	1447	1	3
1448	0	0	1448	23	18	1448	9	5	1448	15	3	1448	47	17	1448	38	28	1448	25	19	1448	15	1	1448	0	0	1448	1	15
1449	0	0	1449	21	17	1449	5	4	1449	9	2	1449	48	17	1449	45	29	1449	22	19	1449	15	0	1449	0	0	1449	1	60
1450	0	0	1450	19	7	1450	2	1	1450	5	2	1450	47	17	1450	50	29	1450	21	18	1450	15	0	1450	0	0	1450	0	118
1451	0	0	1451	18	0	1451	2	1	1451	4	2	1451	47	14	1451	52	28	1451	14	18	1451	15	2	1451	0	0	1451	3	118
1452	0	0	1452	18	0	1452	2	1	1452	4	2	1452	47	12	1452	58	28	1452	13	17	1452	17	6	1452	0	0	1452	7	118
1453	0	1	1453	16	0	1453	2	1	1453	5	5	1453	47	8	1453	58	28	1453	12	10	1453	17	6	1453	0	0	1453	7	122
1454	0	2	1454	16	0	1454	2	1	1454	5	7	1454	47	8	1454	58	28	1454	4	5	1454	18	6	1454	0	0	1454	7	123
1455	1	2	1455	16	0	1455	2	1	1455	10	7	1455	47	8	1455	58	31	1455	4	3	1455	24	6	1455	0	0	1455	7	125
1456	1	2	1456	11	0	1456	2	1	1456	12	5	1456	46	5	1456	60	32	1456	4	3	1456	24	7	1456	0	0	1456	7	125
1457	1	2	1457	9	0	1457	2	1	1457	12	5	1457	46	4	1457	64	36	1457	2	2	1457	24	7	1457	0	0	1457	7	125
1458	1	2	1458	7	0	1458	2	1	1458	12	6	1458	46	3	1458	64	35	1458	1	2	1458	28	7	1458	0	0	1458	7	125
1459	1	2	1459	7	0	1459	1	0	1459	15	6	1459	44	3	1459	63	28	1459	1	2	1459	32	7	1459	0	0	1459	7	125
1460	1	2	1460	1	0	1460	1	0	1460	15	6	1460	39	3	1460	62	29	1460	0	2	1460	33	7	1460	0	0	1460	7	125
1461	1	4	1461	0	0	1461	0	1	1461	15	7	1461	39	2	1461	69	26	1461	0	2	1461	34	7	1461	0	0	1461	7	125
1462	2	4	1462	0	0	1462	0	7	1462	15	15	1462	39	2	1462	73	25	1462	0	0	1462	34	7	1462	0	0	1462	7	125
1463	2	4	1463	0	0	1463	0	7	1463	14	33	1463	39	1	1463	73	24	1463	0	0	1463	34	7	1463	0	0	1463	7	125
1464	2	5	1464	0	0	1464	0	7	1464	14	34	1464	36	1	1464	74	24	1464	0	0	1464	34	7	1464	0	0	1464	7	125
1465	3	5	1465	0	0	1465	0	7	1465	14	35	1465	27	1	1465	73	24	1465	0	1	1465	34	7	1465	0	0	1465	7	125
1466	4	7	1466	0	0	1466	0	7	1466	18	43	1466	20	1	1466	68	24	1466	0	1	1466	34	7	1466	0	0	1466	7	125
1467	8	11	1467	0	0	1467	0	7	1467	17	44	1467	13	1	1467	60	24	1467	3	1	1467	34	7	1467	0	0	1467	7	124
1468	24	18	1468	0	0	1468	0	7	1468	18	44	1468	19	0	1468	56	23	1468	3	3	1468	34	7	1468	2	0	1468	7	121
1469	27	37	1469	0	0	1469	0	7	1469	19	44	1469	116	0	1469	54	22	1469	4	3	1469	24	7	1469	26	0	1469	7	106
1470	31	37	1470	0	0	1470	0	7	1470	19	44	1470	116	0	1470	53	20	1470	14	4	1470	22	7	1470	40	0	1470	7	95
1471	41	37	1471	0	6	1471	0	7	1471	19	44	1471	116	3	1471	43	20	1471	14	4	1471	20	7	1471	40	0	1471	7	48
1472	41	38	1472	2	6	1472	0	7	1472	20	44	1472	117	4	1472	42	20	1472	20	4	1472	20	4	1472	40	14	1472	6	8
1473	42	38	1473	4	6	1473	0	7	1473	21	44	1473	119	5	1473	33	20	1473	21	4	1473	20	1	1473	40	14	1473	3	7
1474	42	39	1474	4	6	1474	0	7	1474	20	43	1474	120	5	1474	32	20	1474	22	4	1474	18	1	1474	40	14	1474	0	5
1475	42	39	1475	4	6	1475	0	7	1475	20	40	1475	120	5	1475	32	19	1475	22	4	1475	17	1	1475	40	14	1475	0	2
1476	42	38	1476	4	6	1476	0	7	1476	19	40	1476	120	6	1476	32	14	1476	23	4	1476	18	1	1476	40	14	1476	0	0
1477	41	38	1477	4	6	1477	0	7	1477	14	40	1477	124	6	1477	29	13	1477	23	4	1477	13	1	1477	40	14	1477	0	0
1478	41	38	1478	4	6	1478	0	7	1478	13	48	1478	124	6	1478	25	8	1478	23	4	1478	13	1	1478	40	14	1478	0	0
1479	41	38	1479	4	6	1479	0	7	1479	13	47	1479	124	6	1479	25	3	1479	23	4	1479	7	1	1479	40	14	1479	0	0
1480	41	38	1480	4	6	1480	0	7	1480	10	49	1480	124	7	1480	23	1	1480	23	4	1480	6	2	1480	40	15	1480	0	0
1481	41	38	1481	4	6	1481	0	7	1481	10	60	1481	126	7	1481	21	1	1481	25	4	1481	5	2	1481	40	15	1481	0	0
1482	41	38	1482	4	6	1482	0	6	1482	10	59	1482	128	7	1482	21	1	1482	27	4	1482	5	2	1482	40	15	1482	0	0
1483	41	36	1483	4	6	1483	0	1	1483	10	53	1483	129	8	1483	4	1	1483	27	4	1483	6	2	1483	40	15	1483	0	0
1484	40	35	1484	4	6	1484	0	0	1484	10	34	1484	134	9	1484	4	1	1484	27	4	1484	6	2	1484	40	15	1484	0	0
1485	40	35	1485	4	6	1485	0	0	1485	10	33	1485	137	10	1485	1	1	1485	27	4	1485	6	2	1485	40	15	1485	0	0
1486	39	35	1486	4	6	1486	0	0	1486	10	31	1486	169	10	1486	1	0	1486	27	3	1486	6	2	1486	40	15	1486	0	0
1487	38	34	1487	4	6	1487	0	0	1487	10	24	1487	170	11	1487	1	0	1487	27	3	1487	6	2	1487	40	15	1487	0	0
1488	38	29	1488	4	6	1488	0	0	1488	2	23	1488	171	12	1488	3	0	1488	25	3	1488	6	2	1488	40	15	1488	0	0
1489	24	27	1489	4	6	1489	0	0	1489	3	23	1489	170	12	1489	6	0	1489	25	2	1489	6	2	1489	38	15	1489	0	0
1490	21	24	1490	4	6	1490	0	0	1490	3	23	1490	68	12	1490	7	3	1490	25	1	1490	6	2	1490	25	15	1490	0	0
1491	16	7	1491	4	6	1491	0	0	1491	3	23	1491	58	12	1491	7	4	1491	13	1	1491	6	2	1491	7	15	1491	0	0
1492	15	7	1492	4	4	1492	0	0	1492	3	23	1492	57	9	1492	7	4	1492	12	0	1492	5	2	1492	0	15	1492	0	0
1493	7	6	1493	3	0	1493	0	0	1493	3	23	1493	59	8	1493	7	4	1493	7	0	1493	5	2	1493	0	7	1493	0	0
1494	6	6	1494	1	0	1494	0	0	1494	1	23	1494	65	10	1494	7	5	1494	6	0	1494	5	2	1494	0	2	1494	1	0
1495	6	4	1495	0	0	1495	0	0	1495	1	23	1495	68	9	1495	7	5	1495	6	0	1495	5	2	1495	0	1	1495	2	0
1496	6	4	1496	0	0	1496	0	0	1496	1	23	1496	74	9	1496	7	5	1496	6	0	1496	5	2	1496	0	1	1496	4	0
1497	6	4	1497	0	0	1497	0	0	1497	1	23	1497	89	9	1497	10	5	1497	5	0	1497	3	2	1497	0	1	1497	4	10
1498	6	4	1498	0	0	1498	0	0	1498	1	23	1498	105	9	1498	17	6	1498	4	0	1498	3	2	1498	0	1	1498	5	11
1499	6	4	1499	0	0	1499	0	0	1499	1	18	1499	107	9	1499	26	7	1499	4	0	1499	3	1	1499	0	1	1499	5	12
1500	6	4	1500	0	0	1500	0	0	1500	2	20	1500	115	9	1500	31	13	1500	4	0	1500	3	1	1500	0	1	1500	5	12
1501	6	4	1501	0	0	1501	0	0	1501	3	81	1501	157	9	1501	32	14	1501	4	0	1501	2	0	1501	0	1	1501	5	12
1502	6	4	1502	0	0	1502	0	0	1502	3	87	1502	156	8	1502	32	15	1502	3	0	1502	1	0	1502	0	0	1502	5	12
1503	6	4	1503	0	0	1503	0	0	1503	4	99	1503	156	10	1503	32	39	1503	0	0	1503	0	0	1503	0	0	1503	5	12
1504	6	4	1504	0	0	1504	0	0	1504	4	124	1504	154	9	1504	34	47	1504	0	0	1504	0	0	1504	0	0	1504	5	12
1505	6	4	1505	0	0	1505	0	0	1505	4	269	1505	155	9	1505	34	47	1505	0	0	1505	0	0	1505	0	0	1505	6	12
1506	6	4	1506	0	0	1506	1	0	1506	4	338	1506	150	7	1506	34	48	1506	0	0	1506	0	0	1506	0	0	1506	6	12
1507	5	4	1507	0	0	1507	1	0	1507	4	368	1507	148	7	1507	34	48	1507	0	0	1507	0	0	1507	1	0	1507	6	12
1508	5	4	1508	0	0	1508	1	0	1508	4	371	1508	118	7	1508	34	48	1508	1	1	1508	0	0	1508	9	0	1508	6	12
1509	3	4	1509	0	0	1509	1	0	1509	4	372	1509	116	5	1509	34	48	1509	4	7	1509	0	0	1509	10	6	1509	6	12
1510	2	3	1510	0	0	1510	3	0	1510	4	372	1510	116	5	1510	27	48	1510	8	10	1510	0	0	1510	13	24	1510	6	12
1511	2	0	1511	0	0	1511	6	1	1511	6	375	1511	115	5	1511	27	46	1511	8	12	1511	0	0	1511	13	24	1511	6	12
1512	2	0	1512	0	0	1512	6	1	1512	6	374	1512	115	6	1512	27	44	1512	9	16	1512	1	0	1512	13	24	1512	6	12
1513	2	0	1513	0	0	1513	6	1	1513	6	374	1513	114	6	1513	27	44	1513	9	16	1513	2	0	1513	13	24	1513	6	12
1514	2	0	1514	0	0	1514	7	1	1514	5	374	1514	115	6	1514	27	44	1514	9	16	1514	3	0	1514	13	24	1514	6	12
1515	2	0	1515	0	0	1515	7	1	1515	5	375	1515	111	4	1515	27	43	1515	9	16	1515	3	0	1515	13	24	1515	5	12
1516	2	0	1516	0	0	1516	7	1	1516	5	376	1516	103	4	1516	27	43	1516	9	16	1516	6	0	1516	13	24	1516	5	12
1517	2	0	1517	0	0	1517	7	1	1517	5	377	1517	93	4	1517	27	43	1517	9	16	1517	9	7	1517	13	24	1517	2	12
1518	2	0	1518	0	0	1518	7	1	1518	6	378	1518	92	4	1518	25	43	1518	15	16	1518	9	54	1518	13	24	1518	2	9
1519	0	0	1519	0	0	1519	7	1	1519	6	378	1519	61	3	1519	21	43	1519	24	16	1519	10	70	1519	13	24	1519	1	1
1520	0	0	1520	0	0	1520	7	1	1520	8	379	1520	61	3	1520	11	41	1520	24	16	1520	12	76	1520	13	24	1520	1	1
1521	0	0	1521	0	0	1521	7	3	1521	10	377	1521	59	3	1521	4	41	1521	24	16	1521	13	76	1521	13	24	1521	1	0
1522	0	0	1522	0	0	1522	7	6	1522	11	325	1522	6	3	1522	2	35	1522	24	16	1522	15	78	1522	13	24	1522	1	0
1523	0	0	1523	0	0	1523	7	25	1523	12	308	1523	6	3	1523	2	32	1523	24	17	1523	15	79	1523	13	24	1523	2	1
1524	0	0	1524	0	0	1524	7	27	1524	13	290	1524	5	1	1524	4	14	1524	24	17	1524	17	79	1524	13	24	1524	2	2
1525	0	0	1525	0	0	1525	7	27	1525	13	278	1525	5	1	1525	4	7	1525	24	17	1525	17	79	1525	13	24	1525	5	6
1526	0	0	1526	0	0	1526	8	27	1526	13	246	1526	2	1	1526	2	14	1526	24	17	1526	17	81	1526	13	24	1526	5	9
1527	0	0	1527	0	0	1527	8	27	1527	13	134	1527	2	1	1527	2	16	1527	24	17	1527	17	82	1527	13	24	1527	5	12
1528	0	0	1528	0	0	1528	7	28	1528	13	42	1528	2	1	1528	2	16	1528	24	17	1528	21	82	1528	12	24	1528	5	14
1529	0	0	1529	0	0	1529	7	33	1529	13	13	1529	2	1	1529	2	16	1529	23	16	1529	24	83	1529	12	24	1529	5	19
1530	0	0	1530	0	0	1530	7	34	1530	13	16	1530	1	1	1530	2	16	1530	21	14	1530	25	83	1530	2	20	1530	5	20
1531	0	0	1531	0	0	1531	6	35	1531	13	17	1531	1	1	1531	2	16	1531	20	8	1531	25	83	1531	0	15	1531	4	20
1532	0	0	1532	0	0	1532	6	36	1532	20	16	1532	1	1	1532	2	16	1532	16	5	1532	25	83	1532	0	0	1532	4	20
1533	0	0	1533	0	0	1533	4	36	1533	26	14	1533	1	1	1533	2	16	1533	16	2	1533	25	83	1533	0	0	1533	4	20
1534	0	0	1534	0	0	1534	4	35	1534	33	18	1534	1	0	1534	2	16	1534	15	7	1534	25	83	1534	0	0	1534	4	20
1535	0	0	1535	0	0	1535	2	35	1535	34	40	1535	1	0	1535	2	16	1535	15	12	1535	33	83	1535	0	0	1535	4	21
1536	0	0	1536	0	0	1536	2	35	1536	37	45	1536	0	0	1536	2	16	1536	15	13	1536	35	83	1536	0	0	1536	4	21
1537	0	0	1537	0	0	1537	2	35	1537	38	49	1537	0	0	1537	2	16	1537	15	14	1537	34	83	1537	0	0	1537	4	21
1538	0	0	1538	0	0	1538	2	36	1538	38	48	1538	0	0	1538	2	16	1538	15	16	1538	33	82	1538	0	0	1538	4	21
1539	0	0	1539	0	0	1539	2	37	1539	37	47	1539	0	0	1539	2	16	1539	15	19	1539	35	69	1539	0	0	1539	4	21
1540	1	0	1540	0	0	1540	2	37	1540	37	46	1540	0	0	1540	2	16	1540	1	20	1540	36	28	1540	0	0	1540	4	21
1541	1	0	1541	0	0	1541	2	37	1541	35	46	1541	0	0	1541	2	16	1541	1	22	1541	36	21	1541	0	0	1541	4	21
1542	1	0	1542	0	0	1542	2	35	1542	33	46	1542	0	0	1542	2	16	1542	1	22	1542	37	70	1542	0	0	1542	4	21
1543	5	0	1543	0	0	1543	2	34	1543	33	46	1543	0	0	1543	2	16	1543	1	22	1543	37	72	1543	0	0	1543	4	21
1544	5	0	1544	0	0	1544	2	16	1544	28	45	1544	0	0	1544	2	16	1544	1	22	1544	35	70	1544	0	0	1544	3	21
1545	5	1	1545	0	0	1545	2	11	1545	28	45	1545	0	0	1545	0	16	1545	1	22	1545	34	71	1545	0	0	1545	3	18
1546	5	1	1546	0	0	1546	2	11	1546	27	45	1546	0	0	1546	0	14	1546	1	22	1546	33	71	1546	0	0	1546	0	15
1547	5	1	1547	0	0	1547	2	11	1547	27	45	1547	0	0	1547	1	7	1547	1	21	1547	33	87	1547	0	0	1547	0	12
1548	5	2	1548	0	0	1548	1	11	1548	27	45	1548	0	0	1548	10	6	1548	1	21	1548	33	92	1548	0	0	1548	0	10
1549	5	3	1549	0	0	1549	1	10	1549	27	45	1549	0	0	1549	18	7	1549	1	21	1549	29	93	1549	0	0	1549	0	9
1550	5	5	1550	0	0	1550	1	10	1550	27	43	1550	0	0	1550	24	7	1550	1	21	1550	28	93	1550	0	0	1550	0	2
1551	5	10	1551	15	0	1551	1	4	1551	27	39	1551	0	0	1551	25	7	1551	1	21	1551	26	95	1551	0	0	1551	0	2
1552	7	11	1552	16	4	1552	1	4	1552	27	39	1552	0	0	1552	25	7	1552	1	21	1552	26	115	1552	0	0	1552	0	1
1553	7	11	1553	19	4	1553	0	2	1553	27	37	1553	0	0	1553	27	8	1553	1	21	1553	26	115	1553	0	0	1553	0	1
1554	7	11	1554	20	4	1554	0	2	1554	16	37	1554	0	0	1554	31	11	1554	1	21	1554	29	115	1554	0	0	1554	0	1
1555	7	11	1555	21	4	1555	0	2	1555	6	35	1555	0	0	1555	31	15	1555	1	21	1555	31	115	1555	0	0	1555	0	1
1556	7	11	1556	21	4	1556	0	2	1556	5	30	1556	0	0	1556	31	26	1556	1	9	1556	45	115	1556	0	0	1556	0	0
1557	7	11	1557	23	4	1557	0	2	1557	0	19	1557	0	0	1557	32	35	1557	1	9	1557	43	115	1557	0	0	1557	1	0
1558	7	11	1558	27	5	1558	0	2	1558	0	0	1558	0	2	1558	32	35	1558	1	9	1558	40	115	1558	0	0	1558	1	0
1559	7	11	1559	36	6	1559	0	2	1559	0	0	1559	0	2	1559	32	35	1559	1	7	1559	38	116	1559	0	0	1559	2	0
1560	7	11	1560	38	6	1560	0	1	1560	2	2	1560	1	2	1560	32	35	1560	1	4	1560	36	114	1560	0	0	1560	2	0
1561	7	11	1561	38	6	1561	0	0	1561	8	3	1561	1	4	1561	32	35	1561	1	2	1561	34	111	1561	0	0	1561	2	0
1562	6	11	1562	38	6	1562	0	0	1562	9	3	1562	1	4	1562	36	35	1562	0	2	1562	34	111	1562	0	0	1562	2	0
1563	6	11	1563	39	6	1563	0	0	1563	9	3	1563	2	4	1563	56	38	1563	0	0	1563	53	86	1563	0	0	1563	2	0
1564	3	11	1564	39	6	1564	0	0	1564	20	3	1564	2	5	1564	56	46	1564	0	0	1564	53	53	1564	0	0	1564	3	0
1565	2	11	1565	39	6	1565	0	0	1565	28	3	1565	2	17	1565	58	66	1565	0	0	1565	70	51	1565	0	0	1565	3	0
1566	2	10	1566	39	6	1566	0	1	1566	29	3	1566	3	17	1566	58	67	1566	0	0	1566	84	48	1566	0	0	1566	3	0
1567	2	10	1567	39	6	1567	0	1	1567	32	3	1567	5	19	1567	60	67	1567	0	0	1567	93	48	1567	0	0	1567	3	0
1568	2	10	1568	39	6	1568	0	1	1568	37	7	1568	5	19	1568	59	71	1568	0	0	1568	95	37	1568	0	0	1568	3	0
1569	2	9	1569	39	6	1569	0	1	1569	44	17	1569	11	19	1569	58	70	1569	0	0	1569	95	26	1569	0	0	1569	3	0
1570	2	9	1570	39	6	1570	1	1	1570	47	20	1570	11	19	1570	47	67	1570	0	0	1570	98	22	1570	0	0	1570	3	0
1571	2	6	1571	39	6	1571	1	1	1571	47	20	1571	11	19	1571	35	70	1571	0	0	1571	102	22	1571	0	0	1571	3	0
1572	2	0	1572	24	6	1572	2	1	1572	47	21	1572	11	19	1572	35	74	1572	0	0	1572	103	21	1572	0	2	1572	5	0
1573	1	0	1573	24	3	1573	2	1	1573	47	21	1573	11	19	1573	36	86	1573	0	0	1573	103	8	1573	0	3	1573	23	1
1574	0	0	1574	23	2	1574	2	1	1574	47	21	1574	11	20	1574	35	91	1574	0	0	1574	103	2	1574	0	3	1574	26	1
1575	0	0	1575	20	2	1575	2	1	1575	47	21	1575	11	20	1575	40	105	1575	0	0	1575	102	2	1575	1	4	1575	27	1
1576	0	0	1576	20	2	1576	2	1	1576	47	21	1576	12	20	1576	51	117	1576	0	0	1576	100	2	1576	2	5	1576	30	1
1577	0	0	1577	18	2	1577	2	1	1577	47	21	1577	12	20	1577	56	111	1577	0	0	1577	98	2	1577	7	5	1577	31	2
1578	0	0	1578	17	2	1578	2	1	1578	47	21	1578	50	20	1578	59	116	1578	0	0	1578	76	2	1578	9	5	1578	31	2
1579	0	0	1579	17	2	1579	2	1	1579	47	21	1579	91	21	1579	191	115	1579	0	0	1579	76	2	1579	12	17	1579	41	2
1580	0	0	1580	13	1	1580	3	1	1580	47	21	1580	104	20	1580	201	206	1580	0	0	1580	76	2	1580	13	18	1580	46	2
1581	0	0	1581	1	0	1581	3	4	1581	44	21	1581	111	21	1581	213	219	1581	0	0	1581	76	4	1581	15	18	1581	46	2
1582	0	0	1582	1	0	1582	5	4	1582	42	19	1582	111	21	1582	219	224	1582	0	0	1582	76	3	1582	19	19	1582	61	2
1583	0	0	1583	1	0	1583	6	4	1583	39	18	1583	113	19	1583	221	225	1583	0	0	1583	79	4	1583	22	20	1583	65	2
1584	0	0	1584	1	0	1584	8	4	1584	39	18	1584	114	19	1584	204	224	1584	0	0	1584	81	5	1584	24	22	1584	65	2
1585	0	0	1585	0	0	1585	8	4	1585	39	18	1585	113	19	1585	199	218	1585	0	0	1585	67	9	1585	25	22	1585	65	2
1586	0	0	1586	0	0	1586	8	4	1586	19	18	1586	113	18	1586	197	203	1586	0	0	1586	66	9	1586	26	22	1586	64	3
1587	0	0	1587	0	0	1587	8	3	1587	19	18	1587	113	6	1587	197	193	1587	0	0	1587	55	10	1587	28	26	1587	64	5
1588	0	0	1588	0	0	1588	8	3	1588	17	18	1588	112	4	1588	195	193	1588	0	0	1588	52	10	1588	29	28	1588	64	9
1589	1	0	1589	0	0	1589	8	3	1589	16	13	1589	111	4	1589	196	195	1589	0	0	1589	45	10	1589	30	28	1589	64	9
1590	2	0	1590	0	0	1590	8	4	1590	5	8	1590	105	4	1590	196	201	1590	0	0	1590	46	11	1590	31	28	1590	65	9
1591	2	0	1591	0	0	1591	7	5	1591	1	1	1591	105	4	1591	196	202	1591	0	1	1591	43	16	1591	31	29	1591	65	11
1592	2	0	1592	0	0	1592	7	6	1592	0	0	1592	106	4	1592	199	203	1592	0	1	1592	40	16	1592	33	29	1592	65	11
1593	2	0	1593	0	0	1593	6	6	1593	0	0	1593	106	4	1593	208	201	1593	0	1	1593	38	15	1593	35	30	1593	68	11
1594	2	0	1594	0	0	1594	6	7	1594	0	0	1594	106	4	1594	219	186	1594	0	1	1594	38	16	1594	35	41	1594	49	10
1595	2	0	1595	0	0	1595	6	7	1595	0	0	1595	106	3	1595	220	183	1595	0	1	1595	37	16	1595	39	43	1595	45	10
1596	2	0	1596	0	0	1596	6	7	1596	0	0	1596	106	3	1596	216	168	1596	0	2	1596	37	16	1596	40	44	1596	44	10
1597	2	0	1597	0	0	1597	6	8	1597	0	0	1597	106	3	1597	205	161	1597	0	2	1597	37	16	1597	40	48	1597	41	10
1598	2	0	1598	0	0	1598	6	10	1598	2	2	1598	105	3	1598	196	148	1598	0	2	1598	37	16	1598	39	48	1598	40	10
1599	2	0	1599	0	0	1599	17	14	1599	3	4	1599	102	3	1599	196	141	1599	0	2	1599	37	16	1599	41	48	1599	40	9
1600	2	0	1600	0	0	1600	34	16	1600	3	5	1600	50	2	1600	173	131	1600	0	2	1600	37	16	1600	37	42	1600	40	9
1601	2	0	1601	0	0	1601	39	18	1601	3	9	1601	13	1	1601	53	50	1601	0	2	1601	37	16	1601	37	39	1601	25	9
1602	2	0	1602	0	0	1602	40	19	1602	5	11	1602	13	0	1602	42	38	1602	0	2	1602	38	14	1602	34	38	1602	22	9
1603	2	0	1603	0	0	1603	37	20	1603	5	13	1603	13	0	1603	32	25	1603	0	2	1603	38	14	1603	34	37	1603	18	9
1604	2	0	1604	1	0	1604	39	24	1604	6	41	1604	11	0	1604	31	23	1604	0	2	1604	37	14	1604	28	38	1604	20	9
1605	2	0	1605	1	1	1605	39	24	1605	6	43	1605	9	1	1605	27	23	1605	0	2	1605	35	17	1605	30	39	1605	20	9
1606	2	0	1606	1	1	1606	37	26	1606	6	47	1606	10	8	1606	27	23	1606	0	2	1606	28	19	1606	41	40	1606	20	9
1607	2	0	1607	1	1	1607	37	27	1607	50	50	1607	10	10	1607	27	22	1607	0	2	1607	22	16	1607	48	40	1607	21	8
1608	2	0	1608	2	30	1608	37	27	1608	140	51	1608	12	11	1608	27	22	1608	0	2	1608	9	25	1608	53	38	1608	21	8
1609	2	0	1609	3	37	1609	37	29	1609	144	52	1609	14	30	1609	27	22	1609	0	2	1609	5	26	1609	60	36	1609	21	3
1610	2	0	1610	4	41	1610	46	31	1610	144	52	1610	14	31	1610	26	20	1610	0	2	1610	5	26	1610	64	35	1610	21	2
1611	0	0	1611	4	41	1611	47	31	1611	144	52	1611	25	31	1611	26	11	1611	0	2	1611	3	26	1611	65	44	1611	20	2
1612	0	0	1612	5	42	1612	48	35	1612	144	52	1612	37	31	1612	26	10	1612	0	1	1612	3	26	1612	65	46	1612	20	2
1613	0	0	1613	6	43	1613	48	36	1613	144	52	1613	53	32	1613	23	6	1613	0	1	1613	3	23	1613	72	49	1613	20	0
1614	0	0	1614	7	43	1614	48	36	1614	144	52	1614	62	32	1614	21	5	1614	0	1	1614	3	24	1614	85	50	1614	19	1
1615	0	0	1615	8	43	1615	48	37	1615	144	52	1615	62	33	1615	1	5	1615	0	1	1615	3	24	1615	84	79	1615	17	1
1616	0	0	1616	11	43	1616	48	39	1616	144	52	1616	62	33	1616	1	5	1616	0	1	1616	4	24	1616	83	71	1616	18	2
1617	0	0	1617	12	43	1617	48	41	1617	144	52	1617	62	33	1617	0	4	1617	0	0	1617	4	24	1617	82	73	1617	29	2
1618	0	0	1618	12	43	1618	48	39	1618	144	52	1618	63	33	1618	0	5	1618	0	0	1618	4	24	1618	80	71	1618	31	5
1619	0	0	1619	12	43	1619	49	37	1619	142	51	1619	63	33	1619	0	3	1619	0	0	1619	4	24	1619	78	67	1619	31	6
1620	0	0	1620	12	44	1620	58	36	1620	141	48	1620	62	33	1620	0	6	1620	1	0	1620	4	24	1620	75	67	1620	33	13
1621	0	0	1621	12	44	1621	46	33	1621	141	47	1621	60	33	1621	0	11	1621	1	0	1621	4	48	1621	71	68	1621	33	30
1622	0	0	1622	12	44	1622	34	33	1622	140	45	1622	58	33	1622	0	11	1622	1	0	1622	5	51	1622	71	65	1622	33	36
1623	0	0	1623	12	45	1623	29	30	1623	139	42	1623	56	33	1623	1	12	1623	1	0	1623	4	54	1623	72	65	1623	33	42
1624	0	0	1624	13	45	1624	29	26	1624	139	41	1624	56	33	1624	1	12	1624	1	0	1624	4	54	1624	72	65	1624	33	48
1625	0	0	1625	14	46	1625	29	21	1625	139	19	1625	56	33	1625	1	12	1625	1	0	1625	4	52	1625	72	64	1625	18	49
1626	0	0	1626	13	48	1626	27	21	1626	138	11	1626	56	33	1626	1	12	1626	1	0	1626	2	49	1626	69	61	1626	17	50
1627	0	0	1627	15	48	1627	28	19	1627	138	6	1627	56	28	1627	4	12	1627	2	0	1627	2	49	1627	56	59	1627	17	51
1628	0	0	1628	15	48	1628	28	18	1628	115	3	1628	55	27	1628	4	13	1628	7	0	1628	2	48	1628	46	59	1628	16	51
1629	0	0	1629	15	23	1629	28	18	1629	4	2	1629	54	21	1629	4	14	1629	12	0	1629	3	41	1629	40	58	1629	16	51
1630	0	0	1630	13	17	1630	36	18	1630	0	0	1630	53	11	1630	4	14	1630	17	0	1630	3	41	1630	38	58	1630	16	51
1631	0	0	1631	12	13	1631	31	15	1631	0	0	1631	50	4	1631	4	14	1631	29	0	1631	7	40	1631	30	58	1631	16	51
1632	0	0	1632	12	22	1632	30	15	1632	0	0	1632	50	2	1632	4	14	1632	29	1	1632	7	40	1632	27	50	1632	17	53
1633	0	0	1633	12	25	1633	29	13	1633	0	0	1633	34	2	1633	4	14	1633	31	1	1633	7	48	1633	26	48	1633	17	54
1634	0	0	1634	13	27	1634	29	7	1634	0	0	1634	18	2	1634	4	14	1634	32	1	1634	7	47	1634	23	45	1634	17	55
1635	0	0	1635	17	31	1635	29	7	1635	0	0	1635	1	1	1635	4	14	1635	36	1	1635	9	46	1635	12	42	1635	18	60
1636	0	0	1636	15	33	1636	31	7	1636	0	0	1636	1	0	1636	4	14	1636	71	1	1636	9	45	1636	4	34	1636	19	60
1637	0	0	1637	13	33	1637	31	3	1637	0	0	1637	1	0	1637	4	14	1637	75	1	1637	8	45	1637	4	6	1637	22	59
1638	0	0	1638	12	33	1638	31	2	1638	0	0	1638	1	0	1638	4	14	1638	76	6	1638	8	46	1638	3	1	1638	22	59
1639	0	0	1639	12	33	1639	31	1	1639	0	0	1639	0	0	1639	4	12	1639	77	6	1639	9	66	1639	3	1	1639	11	60
1640	0	0	1640	12	33	1640	31	1	1640	0	0	1640	0	0	1640	4	11	1640	78	7	1640	9	83	1640	3	1	1640	11	57
1641	0	0	1641	12	33	1641	30	1	1641	0	0	1641	0	0	1641	4	6	1641	81	7	1641	10	91	1641	3	1	1641	10	54
1642	0	0	1642	12	33	1642	17	1	1642	0	0	1642	2	0	1642	4	4	1642	92	8	1642	11	136	1642	2	1	1642	8	63
1643	0	0	1643	18	40	1643	15	1	1643	0	0	1643	2	0	1643	4	3	1643	92	9	1643	15	279	1643	2	0	1643	10	61
1644	0	0	1644	18	39	1644	15	1	1644	0	0	1644	2	0	1644	3	2	1644	99	9	1644	16	491	1644	1	0	1644	11	59
1645	0	0	1645	19	45	1645	15	1	1645	0	0	1645	3	0	1645	3	2	1645	99	9	1645	33	639	1645	1	0	1645	11	50
1646	0	0	1646	18	45	1646	15	1	1646	0	0	1646	4	0	1646	3	2	1646	99	9	1646	40	670	1646	1	0	1646	11	46
1647	0	0	1647	21	42	1647	14	1	1647	0	0	1647	4	3	1647	3	2	1647	99	9	1647	44	699	1647	1	0	1647	11	45
1648	0	0	1648	19	42	1648	14	1	1648	0	0	1648	4	3	1648	0	2	1648	99	9	1648	44	881	1648	0	0	1648	11	44
1649	0	0	1649	19	42	1649	14	1	1649	0	0	1649	4	3	1649	0	1	1649	98	9	1649	45	975	1649	0	0	1649	11	44
1650	0	0	1650	19	38	1650	14	1	1650	0	0	1650	4	3	1650	0	1	1650	98	9	1650	45	988	1650	0	0	1650	11	44
1651	0	0	1651	19	38	1651	9	1	1651	0	0	1651	4	3	1651	0	0	1651	84	10	1651	45	986	1651	0	0	1651	11	44
1652	0	0	1652	19	38	1652	4	1	1652	0	0	1652	4	5	1652	0	0	1652	76	10	1652	41	985	1652	0	0	1652	11	44
1653	0	0	1653	19	34	1653	2	1	1653	0	0	1653	4	5	1653	1	1	1653	72	10	1653	41	984	1653	0	0	1653	10	43
1654	0	0	1654	19	24	1654	2	0	1654	0	0	1654	4	5	1654	1	1	1654	72	11	1654	41	994	1654	0	0	1654	10	41
1655	0	0	1655	19	23	1655	2	0	1655	0	0	1655	4	5	1655	1	1	1655	75	10	1655	41	1000	1655	0	0	1655	10	39
1656	0	0	1656	11	18	1656	2	0	1656	0	0	1656	4	5	1656	1	1	1656	72	12	1656	41	1002	1656	0	0	1656	10	35
1657	0	0	1657	11	14	1657	1	0	1657	0	0	1657	4	5	1657	1	1	1657	49	12	1657	40	1005	1657	0	0	1657	9	34
1658	0	0	1658	11	14	1658	0	0	1658	0	0	1658	4	5	1658	1	1	1658	45	12	1658	40	1012	1658	0	0	1658	4	34
1659	0	0	1659	11	14	1659	0	1	1659	0	0	1659	4	5	1659	1	1	1659	40	11	1659	38	1012	1659	0	0	1659	4	34
1660	0	0	1660	11	14	1660	0	1	1660	0	0	1660	4	5	1660	1	1	1660	39	9	1660	38	1003	1660	0	3	1660	3	32
1661	0	0	1661	11	14	1661	2	1	1661	0	0	1661	4	5	1661	1	1	1661	39	8	1661	38	992	1661	0	13	1661	3	32
1662	0	0	1662	11	14	1662	5	1	1662	31	0	1662	4	5	1662	1	1	1662	36	8	1662	37	980	1662	0	27	1662	3	31
1663	0	0	1663	11	13	1663	5	1	1663	34	0	1663	4	11	1663	1	1	1663	29	7	1663	34	974	1663	0	28	1663	3	31
1664	0	0	1664	11	6	1664	6	1	1664	35	0	1664	2	11	1664	1	1	1664	24	7	1664	35	895	1664	0	28	1664	2	13
1665	0	0	1665	5	6	1665	7	1	1665	35	0	1665	2	11	1665	1	1	1665	17	6	1665	32	659	1665	0	28	1665	3	2
1666	0	0	1666	3	2	1666	7	1	1666	35	0	1666	2	11	1666	1	1	1666	17	6	1666	23	459	1666	0	28	1666	1	0
1667	0	0	1667	3	0	1667	9	2	1667	35	0	1667	0	11	1667	1	1	1667	16	6	1667	18	377	1667	0	28	1667	1	4
1668	0	0	1668	2	0	1668	10	2	1668	35	0	1668	0	9	1668	1	1	1668	16	6	1668	13	351	1668	0	28	1668	1	5
1669	0	0	1669	0	0	1669	10	2	1669	35	0	1669	0	8	1669	1	1	1669	16	6	1669	12	319	1669	0	28	1669	2	5
1670	0	0	1670	0	0	1670	10	2	1670	35	0	1670	0	8	1670	1	1	1670	16	6	1670	13	126	1670	1	29	1670	2	5
1671	0	0	1671	0	0	1671	10	2	1671	35	0	1671	0	8	1671	1	1	1671	16	6	1671	10	61	1671	1	31	1671	2	5
1672	0	0	1672	0	0	1672	10	2	1672	35	0	1672	0	6	1672	3	2	1672	16	5	1672	10	56	1672	1	34	1672	2	54
1673	0	0	1673	0	0	1673	10	2	1673	35	0	1673	0	6	1673	2	4	1673	15	5	1673	10	57	1673	1	36	1673	2	54
1674	0	0	1674	0	0	1674	10	2	1674	35	0	1674	0	6	1674	3	3	1674	15	5	1674	10	59	1674	1	36	1674	2	59
1675	0	0	1675	0	0	1675	10	4	1675	35	0	1675	0	6	1675	3	3	1675	15	4	1675	11	59	1675	1	36	1675	2	59
1676	0	0	1676	0	0	1676	10	4	1676	35	0	1676	0	6	1676	5	5	1676	13	4	1676	12	40	1676	1	36	1676	2	59
1677	0	0	1677	0	0	1677	10	4	1677	35	0	1677	0	6	1677	5	9	1677	11	4	1677	12	34	1677	1	36	1677	2	59
1678	0	0	1678	0	0	1678	10	4	1678	35	0	1678	0	6	1678	5	11	1678	10	2	1678	21	34	1678	1	36	1678	2	61
1679	0	0	1679	0	0	1679	10	4	1679	35	0	1679	0	6	1679	12	11	1679	9	2	1679	22	26	1679	1	36	1679	2	61
1680	0	0	1680	0	0	1680	10	3	1680	35	0	1680	0	6	1680	21	13	1680	2	0	1680	22	21	1680	1	36	1680	2	61
1681	0	0	1681	0	0	1681	10	3	1681	35	0	1681	0	6	1681	21	22	1681	1	0	1681	22	18	1681	1	34	1681	2	64
1682	0	0	1682	0	0	1682	9	3	1682	35	0	1682	0	6	1682	22	24	1682	0	0	1682	23	17	1682	1	28	1682	2	66
1683	0	0	1683	0	0	1683	6	3	1683	5	0	1683	0	6	1683	22	24	1683	0	0	1683	23	16	1683	1	19	1683	2	69
1684	0	0	1684	0	0	1684	5	3	1684	3	0	1684	0	3	1684	22	24	1684	0	0	1684	23	16	1684	1	8	1684	2	69
1685	0	0	1685	0	0	1685	5	3	1685	0	0	1685	0	0	1685	22	24	1685	0	0	1685	22	15	1685	1	8	1685	3	69
1686	0	0	1686	0	0	1686	4	3	1686	0	0	1686	0	0	1686	22	24	1686	0	0	1686	23	10	1686	1	8	1686	3	69
1687	0	0	1687	0	0	1687	4	8	1687	0	0	1687	0	0	1687	25	26	1687	0	0	1687	27	10	1687	1	8	1687	3	69
1688	0	0	1688	0	0	1688	2	8	1688	0	0	1688	0	0	1688	28	28	1688	0	0	1688	21	10	1688	1	8	1688	3	64
1689	0	0	1689	0	0	1689	1	8	1689	0	0	1689	0	0	1689	29	28	1689	0	0	1689	20	10	1689	1	8	1689	4	65
1690	0	0	1690	0	0	1690	5	8	1690	0	0	1690	0	0	1690	32	28	1690	0	0	1690	21	10	1690	1	8	1690	3	66
1691	0	0	1691	0	0	1691	6	8	1691	0	0	1691	0	0	1691	32	28	1691	0	0	1691	22	9	1691	0	7	1691	3	66
1692	0	0	1692	0	0	1692	6	8	1692	0	0	1692	0	0	1692	32	28	1692	0	0	1692	22	8	1692	0	5	1692	3	66
1693	0	0	1693	0	3	1693	8	8	1693	0	9	1693	0	0	1693	30	28	1693	0	0	1693	22	7	1693	0	2	1693	3	25
1694	0	0	1694	2	4	1694	34	8	1694	1	22	1694	0	0	1694	31	31	1694	0	0	1694	22	9	1694	0	2	1694	3	17
1695	0	0	1695	3	4	1695	52	8	1695	5	39	1695	0	0	1695	33	31	1695	0	0	1695	22	10	1695	0	0	1695	3	16
1696	0	0	1696	3	6	1696	55	14	1696	8	42	1696	0	0	1696	37	31	1696	0	0	1696	23	16	1696	0	0	1696	3	12
1697	0	0	1697	3	6	1697	56	14	1697	8	43	1697	0	0	1697	38	31	1697	1	0	1697	22	17	1697	0	0	1697	3	12
1698	0	0	1698	3	6	1698	62	14	1698	8	46	1698	0	0	1698	36	28	1698	1	1	1698	22	17	1698	0	3	1698	3	12
1699	0	0	1699	3	6	1699	66	27	1699	8	46	1699	0	0	1699	37	26	1699	2	7	1699	12	17	1699	0	8	1699	4	11
1700	1	0	1700	3	6	1700	67	28	1700	8	46	1700	0	0	1700	38	26	1700	2	9	1700	14	17	1700	6	14	1700	4	10
1701	1	0	1701	3	6	1701	67	32	1701	8	46	1701	0	0	1701	26	24	1701	2	10	1701	16	19	1701	10	16	1701	5	12
1702	1	0	1702	3	6	1702	67	38	1702	8	46	1702	0	0	1702	27	24	1702	2	11	1702	16	19	1702	19	17	1702	7	11
1703	3	0	1703	3	6	1703	67	38	1703	8	46	1703	0	3	1703	28	20	1703	2	11	1703	16	20	1703	24	17	1703	6	7
1704	3	0	1704	3	6	1704	67	39	1704	8	46	1704	0	3	1704	29	23	1704	2	11	1704	15	21	1704	31	17	1704	6	6
1705	3	3	1705	3	6	1705	67	39	1705	8	46	1705	3	7	1705	33	27	1705	2	11	1705	15	22	1705	37	18	1705	11	7
1706	14	3	1706	5	6	1706	67	39	1706	8	46	1706	3	7	1706	41	27	1706	2	11	1706	15	21	1706	45	18	1706	17	7
1707	28	3	1707	10	6	1707	67	39	1707	8	46	1707	8	7	1707	48	26	1707	2	11	1707	15	21	1707	46	18	1707	17	8
1708	32	4	1708	12	6	1708	67	34	1708	8	46	1708	8	7	1708	49	25	1708	2	11	1708	16	21	1708	46	20	1708	17	21
1709	32	4	1709	15	7	1709	67	34	1709	8	46	1709	8	7	1709	47	24	1709	2	11	1709	15	22	1709	46	20	1709	18	28
1710	33	4	1710	16	7	1710	66	33	1710	8	46	1710	8	7	1710	47	23	1710	2	11	1710	15	23	1710	46	21	1710	25	31
1711	33	4	1711	19	7	1711	65	33	1711	8	46	1711	8	7	1711	45	23	1711	2	11	1711	13	23	1711	46	21	1711	25	30
1712	33	5	1712	19	7	1712	60	33	1712	8	46	1712	8	19	1712	44	23	1712	2	11	1712	11	23	1712	55	21	1712	26	31
1713	35	5	1713	19	7	1713	60	33	1713	8	45	1713	8	27	1713	45	23	1713	2	11	1713	11	23	1713	58	21	1713	26	31
1714	35	5	1714	19	7	1714	60	33	1714	8	39	1714	12	29	1714	46	23	1714	2	11	1714	11	23	1714	61	22	1714	26	32
1715	35	13	1715	22	6	1715	58	33	1715	7	23	1715	15	29	1715	45	22	1715	2	11	1715	11	18	1715	67	22	1715	26	38
1716	35	13	1716	21	9	1716	15	32	1716	4	22	1716	21	29	1716	46	20	1716	2	11	1716	11	16	1716	70	22	1716	26	40
1717	35	13	1717	21	9	1717	12	27	1717	0	18	1717	21	29	1717	40	18	1717	2	11	1717	10	14	1717	70	22	1717	29	44
1718	35	13	1718	22	7	1718	12	25	1718	0	8	1718	21	31	1718	43	18	1718	1	11	1718	10	9	1718	70	22	1718	29	52
1719	35	15	1719	22	7	1719	7	25	1719	0	0	1719	21	32	1719	47	19	1719	1	10	1719	10	7	1719	70	21	1719	29	54
1720	35	15	1720	22	7	1720	1	24	1720	0	0	1720	79	35	1720	47	19	1720	0	4	1720	9	7	1720	70	19	1720	29	81
1721	35	16	1721	26	7	1721	0	11	1721	0	0	1721	90	35	1721	49	17	1721	0	3	1721	7	7	1721	65	10	1721	30	81
1722	34	19	1722	36	7	1722	0	6	1722	0	0	1722	92	37	1722	46	17	1722	0	1	1722	7	7	1722	64	6	1722	44	92
1723	34	19	1723	40	7	1723	0	0	1723	10	0	1723	108	37	1723	45	17	1723	0	2	1723	5	5	1723	59	6	1723	48	99
1724	33	19	1724	40	7	1724	0	1	1724	30	0	1724	111	38	1724	44	20	1724	0	2	1724	5	5	1724	45	6	1724	47	101
1725	32	19	1725	40	7	1725	0	1	1725	34	1	1725	116	39	1725	43	21	1725	0	2	1725	5	3	1725	44	6	1725	47	104
1726	33	18	1726	41	8	1726	9	1	1726	35	1	1726	129	35	1726	40	29	1726	0	2	1726	5	3	1726	39	6	1726	46	104
1727	33	17	1727	41	8	1727	9	1	1727	37	1	1727	127	35	1727	34	29	1727	0	2	1727	5	2	1727	25	5	1727	36	104
1728	12	18	1728	41	8	1728	9	1	1728	38	1	1728	122	35	1728	25	29	1728	0	2	1728	5	2	1728	24	5	1728	36	139
1729	8	18	1729	32	8	1729	9	1	1729	41	1	1729	122	35	1729	18	29	1729	0	2	1729	2	2	1729	24	4	1729	37	183
1730	8	17	1730	32	7	1730	9	1	1730	41	2	1730	122	35	1730	18	30	1730	0	2	1730	2	6	1730	24	3	1730	37	188
1731	9	17	1731	28	7	1731	9	1	1731	41	2	1731	123	36	1731	17	47	1731	0	4	1731	0	7	1731	24	2	1731	37	206
1732	8	17	1732	27	7	1732	9	1	1732	42	2	1732	123	41	1732	17	54	1732	0	4	1732	1	8	1732	24	2	1732	27	254
1733	10	17	1733	25	7	1733	9	1	1733	43	2	1733	123	32	1733	18	58	1733	0	4	1733	4	8	1733	14	2	1733	28	261
1734	10	17	1734	25	7	1734	9	1	1734	46	2	1734	125	30	1734	23	58	1734	1	4	1734	4	8	1734	12	2	1734	29	273
1735	10	16	1735	26	7	1735	9	1	1735	47	2	1735	123	25	1735	29	58	1735	1	4	1735	5	9	1735	11	1	1735	29	275
1736	12	14	1736	26	5	1736	9	1	1736	49	13	1736	125	35	1736	29	59	1736	1	4	1736	5	9	1736	5	1	1736	29	273
1737	17	9	1737	24	2	1737	9	1	1737	49	24	1737	117	36	1737	29	59	1737	1	4	1737	5	10	1737	2	1	1737	29	273
1738	24	10	1738	24	2	1738	9	1	1738	50	30	1738	117	40	1738	29	59	1738	1	4	1738	5	10	1738	0	1	1738	29	270
1739	25	9	1739	27	9	1739	9	1	1739	50	36	1739	117	40	1739	25	58	1739	2	4	1739	5	10	1739	0	1	1739	27	264
1740	25	9	1740	29	9	1740	9	1	1740	50	40	1740	118	45	1740	21	57	1740	2	4	1740	5	10	1740	0	1	1740	27	259
1741	25	10	1741	29	10	1741	9	1	1741	50	46	1741	118	47	1741	20	57	1741	2	4	1741	5	10	1741	1	1	1741	29	250
1742	25	9	1742	33	10	1742	9	1	1742	50	47	1742	50	47	1742	19	56	1742	2	4	1742	5	10	1742	1	2	1742	29	242
1743	25	8	1743	19	10	1743	9	1	1743	50	47	1743	52	49	1743	17	56	1743	2	3	1743	5	10	1743	8	5	1743	13	235
1744	25	6	1744	19	10	1744	9	1	1744	48	47	1744	49	51	1744	17	54	1744	2	2	1744	5	10	1744	9	7	1744	9	220
1745	25	6	1745	25	11	1745	9	0	1745	25	47	1745	41	56	1745	17	49	1745	2	2	1745	5	10	1745	12	13	1745	8	225
1746	25	6	1746	29	10	1746	9	0	1746	17	46	1746	31	59	1746	17	48	1746	2	2	1746	5	10	1746	15	171	1746	8	227
1747	25	6	1747	29	11	1747	0	0	1747	16	46	1747	17	59	1747	17	32	1747	2	2	1747	5	10	1747	18	184	1747	8	227
1748	24	5	1748	29	11	1748	0	0	1748	13	46	1748	16	63	1748	17	32	1748	2	2	1748	5	10	1748	26	217	1748	8	229
1749	21	5	1749	29	11	1749	0	0	1749	13	46	1749	16	65	1749	17	32	1749	2	2	1749	5	10	1749	28	239	1749	8	227
1750	21	5	1750	29	11	1750	0	0	1750	12	46	1750	16	66	1750	18	32	1750	2	2	1750	5	9	1750	64	240	1750	8	193
1751	21	5	1751	29	11	1751	0	0	1751	10	45	1751	16	67	1751	19	31	1751	2	2	1751	5	6	1751	71	240	1751	9	163
1752	19	4	1752	29	11	1752	0	0	1752	11	45	1752	15	66	1752	19	21	1752	2	2	1752	5	3	1752	71	240	1752	10	114
1753	19	4	1753	29	11	1753	0	0	1753	11	45	1753	15	62	1753	19	10	1753	2	0	1753	5	2	1753	71	240	1753	22	55
1754	18	4	1754	29	11	1754	0	0	1754	10	45	1754	15	61	1754	20	5	1754	2	0	1754	3	2	1754	77	240	1754	40	51
1755	16	4	1755	29	11	1755	0	0	1755	8	45	1755	15	60	1755	20	4	1755	1	0	1755	3	2	1755	77	240	1755	41	36
1756	16	4	1756	28	11	1756	0	0	1756	5	45	1756	13	60	1756	5	4	1756	1	0	1756	2	1	1756	80	240	1756	42	32
1757	15	3	1757	28	11	1757	0	0	1757	5	36	1757	9	48	1757	5	3	1757	1	0	1757	2	0	1757	80	240	1757	42	29
1758	12	3	1758	28	11	1758	0	0	1758	4	29	1758	9	45	1758	4	3	1758	1	0	1758	2	0	1758	80	240	1758	42	24
1759	4	2	1759	26	11	1759	0	0	1759	3	22	1759	8	47	1759	4	3	1759	1	0	1759	2	0	1759	80	240	1759	42	23
1760	0	2	1760	21	5	1760	0	0	1760	2	22	1760	8	49	1760	4	3	1760	1	0	1760	2	0	1760	80	240	1760	41	30
1761	2	1	1761	20	3	1761	0	0	1761	2	24	1761	9	52	1761	4	3	1761	0	0	1761	2	2	1761	80	240	1761	41	30
1762	5	1	1762	19	2	1762	0	0	1762	3	21	1762	8	47	1762	4	3	1762	0	0	1762	2	2	1762	80	240	1762	41	30
1763	6	2	1763	16	2	1763	0	0	1763	5	21	1763	8	42	1763	4	3	1763	0	0	1763	3	2	1763	79	238	1763	39	31
1764	6	6	1764	15	2	1764	0	0	1764	5	21	1764	6	41	1764	4	3	1764	0	0	1764	9	2	1764	78	237	1764	39	40
1765	6	6	1765	14	1	1765	0	0	1765	5	21	1765	4	35	1765	4	3	1765	0	0	1765	9	2	1765	71	234	1765	39	40
1766	6	9	1766	11	1	1766	0	0	1766	5	21	1766	4	32	1766	4	2	1766	0	0	1766	9	2	1766	70	228	1766	39	33
1767	7	9	1767	2	1	1767	0	0	1767	6	21	1767	1	24	1767	4	1	1767	0	0	1767	9	2	1767	67	216	1767	39	26
1768	8	9	1768	1	1	1768	0	0	1768	6	21	1768	1	26	1768	4	1	1768	1	0	1768	9	2	1768	63	68	1768	39	27
1769	9	26	1769	1	2	1769	0	0	1769	6	21	1769	1	29	1769	4	1	1769	1	0	1769	9	3	1769	57	29	1769	40	23
1770	9	26	1770	3	3	1770	0	0	1770	6	21	1770	1	23	1770	2	1	1770	2	0	1770	9	3	1770	54	10	1770	40	21
1771	9	26	1771	3	3	1771	0	0	1771	7	23	1771	1	22	1771	2	1	1771	2	0	1771	9	3	1771	16	3	1771	40	21
1772	9	26	1772	17	3	1772	0	0	1772	9	23	1772	1	28	1772	1	1	1772	2	0	1772	11	4	1772	9	2	1772	41	21
1773	9	26	1773	29	3	1773	0	0	1773	8	23	1773	1	29	1773	1	1	1773	2	0	1773	12	4	1773	9	2	1773	40	21
1774	9	26	1774	30	3	1774	0	0	1774	8	23	1774	1	29	1774	1	0	1774	2	0	1774	12	4	1774	9	2	1774	37	24
1775	9	26	1775	30	3	1775	0	0	1775	8	26	1775	1	29	1775	0	0	1775	2	0	1775	13	4	1775	5	2	1775	17	25
1776	9	26	1776	30	3	1776	0	0	1776	8	27	1776	1	29	1776	0	0	1776	2	0	1776	86	6	1776	3	2	1776	57	25
1777	9	26	1777	30	4	1777	0	0	1777	9	27	1777	1	29	1777	0	0	1777	2	0	1777	107	9	1777	0	2	1777	56	25
1778	9	26	1778	30	4	1778	0	0	1778	10	27	1778	1	28	1778	0	0	1778	2	0	1778	111	9	1778	0	2	1778	56	25
1779	9	26	1779	30	8	1779	0	0	1779	11	27	1779	1	27	1779	0	0	1779	2	0	1779	111	12	1779	0	2	1779	56	25
1780	9	26	1780	30	8	1780	0	4	1780	11	27	1780	1	26	1780	0	0	1780	2	0	1780	111	15	1780	0	2	1780	56	25
1781	9	26	1781	30	9	1781	0	6	1781	11	23	1781	1	23	1781	0	0	1781	2	0	1781	111	15	1781	0	2	1781	56	22
1782	9	26	1782	30	11	1782	0	6	1782	14	15	1782	1	19	1782	0	0	1782	2	2	1782	111	13	1782	0	2	1782	56	16
1783	3	25	1783	30	11	1783	0	6	1783	17	15	1783	0	16	1783	0	0	1783	2	3	1783	111	13	1783	0	2	1783	56	16
1784	3	25	1784	30	11	1784	0	6	1784	18	17	1784	0	15	1784	0	0	1784	2	3	1784	111	13	1784	0	2	1784	55	16
1785	3	20	1785	30	11	1785	0	6	1785	18	23	1785	0	15	1785	0	0	1785	2	3	1785	104	13	1785	0	2	1785	55	14
1786	3	20	1786	30	11	1786	0	6	1786	18	23	1786	0	15	1786	0	0	1786	2	3	1786	104	13	1786	0	2	1786	55	6
1787	3	19	1787	29	11	1787	0	6	1787	20	24	1787	0	15	1787	0	0	1787	2	3	1787	104	13	1787	0	2	1787	55	6
1788	3	17	1788	29	11	1788	0	6	1788	20	24	1788	0	14	1788	0	0	1788	2	3	1788	104	13	1788	0	2	1788	55	6
1789	3	17	1789	30	10	1789	0	10	1789	26	25	1789	0	12	1789	0	10	1789	3	4	1789	104	13	1789	0	2	1789	55	4
1790	0	10	1790	30	9	1790	0	12	1790	28	29	1790	0	10	1790	0	11	1790	3	5	1790	104	13	1790	0	0	1790	55	4
1791	0	1	1791	31	8	1791	0	12	1791	37	40	1791	0	7	1791	1	13	1791	4	7	1791	104	12	1791	0	0	1791	54	4
1792	0	0	1792	31	8	1792	0	13	1792	40	42	1792	0	7	1792	1	27	1792	4	8	1792	104	12	1792	0	0	1792	54	4
1793	0	0	1793	30	8	1793	0	18	1793	37	68	1793	0	2	1793	2	29	1793	4	8	1793	103	12	1793	0	0	1793	54	4
1794	0	0	1794	9	8	1794	2	18	1794	37	69	1794	0	0	1794	4	29	1794	4	8	1794	102	12	1794	0	0	1794	54	4
1795	0	0	1795	6	8	1795	11	18	1795	37	69	1795	1	0	1795	8	29	1795	3	8	1795	103	11	1795	0	0	1795	54	2
1796	0	0	1796	6	8	1796	12	18	1796	37	72	1796	1	1	1796	8	33	1796	3	8	1796	103	14	1796	0	0	1796	54	2
1797	0	0	1797	6	8	1797	12	18	1797	37	72	1797	1	1	1797	9	34	1797	3	8	1797	104	11	1797	0	0	1797	40	2
1798	0	0	1798	6	8	1798	12	18	1798	37	83	1798	3	1	1798	11	34	1798	3	8	1798	11	9	1798	0	0
1799	0	0	1799	7	7	1799	12	19	1799	37	88	1799	5	1	1799	13	35	1799	3	8	1799	4	9	1799	0	0
1800	0	0	1800	8	7	1800	12	28	1800	35	92	1800	5	1	1800	13	36	1800	3	8	1800	4	6	1800	0	0
1801	0	0	1801	8	3	1801	12	27	1801	35	96	1801	7	2	1801	14	36	1801	3	19	1801	4	4	1801	0	0
1802	0	0	1802	8	2	1802	28	33	1802	41	98	1802	9	2	1802	14	36	1802	5	30	1802	4	3	1802	0	0
1803	0	0	1803	8	1	1803	28	35	1803	39	102	1803	13	2	1803	14	45	1803	5	36	1803	4	3	1803	0	0
1804	0	0	1804	8	0	1804	29	39	1804	36	99	1804	13	2	1804	14	46	1804	5	51	1804	5	3	1804	0	0
1805	0	0	1805	8	0	1805	29	42	1805	32	100	1805	30	2	1805	14	46	1805	5	123	1805	6	3	1805	0	0
1806	0	0	1806	8	0	1806	30	44	1806	31	88	1806	40	2	1806	14	46	1806	5	131	1806	6	3	1806	0	0
1807	0	0	1807	8	0	1807	30	45	1807	31	88	1807	40	2	1807	14	46	1807	5	143	1807	6	4	1807	0	0
1808	0	0	1808	8	0	1808	30	45	1808	31	87	1808	40	2	1808	14	46	1808	5	146	1808	6	4	1808	0	0
1809	0	0	1809	8	0	1809	30	45	1809	28	87	1809	40	2	1809	14	44	1809	5	148	1809	6	4	1809	0	0
1810	0	0	1810	8	0	1810	30	44	1810	28	87	1810	40	6	1810	14	37	1810	5	150	1810	6	4	1810	0	0
1811	0	0	1811	7	0	1811	30	40	1811	21	85	1811	40	6	1811	14	35	1811	6	150	1811	6	4	1811	0	0
1812	0	0	1812	6	0	1812	30	39	1812	10	70	1812	42	6	1812	14	35	1812	5	149	1812	6	4	1812	3	0
1813	0	0	1813	4	0	1813	30	39	1813	9	70	1813	42	6	1813	13	26	1813	4	149	1813	6	4	1813	7	0
1814	0	0	1814	3	0	1814	28	37	1814	9	46	1814	42	9	1814	13	17	1814	4	151	1814	5	4	1814	10	0
1815	0	0	1815	3	0	1815	28	35	1815	9	42	1815	42	13	1815	9	17	1815	4	221	1815	5	4	1815	10	1
1816	0	0	1816	2	0	1816	20	34	1816	9	42	1816	43	14	1816	9	17	1816	4	236	1816	4	4	1816	11	1
1817	0	0	1817	2	0	1817	18	34	1817	9	41	1817	42	18	1817	7	14	1817	4	236	1817	3	4	1817	11	1
1818	0	0	1818	2	0	1818	18	33	1818	10	41	1818	43	18	1818	7	12	1818	4	237	1818	2	1	1818	11	1
1819	0	0	1819	2	0	1819	18	33	1819	10	41	1819	43	18	1819	3	12	1819	4	237	1819	2	1	1819	11	1
1820	0	0	1820	2	0	1820	18	32	1820	10	28	1820	44	18	1820	1	12	1820	4	237	1820	2	1	1820	11	1
1821	0	0	1821	0	0	1821	18	21	1821	10	23	1821	47	19	1821	1	10	1821	5	237	1821	2	1	1821	11	1
1822	0	0	1822	0	0	1822	18	21	1822	10	19	1822	47	19	1822	0	10	1822	5	231	1822	2	1	1822	11	1
1823	0	0	1823	0	0	1823	2	15	1823	2	18	1823	44	19	1823	0	10	1823	4	216	1823	2	1	1823	11	1
1824	0	0	1824	0	0	1824	2	11	1824	3	15	1824	40	20	1824	0	10	1824	4	208	1824	2	1	1824	11	1
1825	0	0	1825	0	0	1825	2	6	1825	3	13	1825	40	21	1825	0	0	1825	4	206	1825	2	1	1825	11	1
1826	0	0	1826	0	0	1826	1	3	1826	3	13	1826	38	21	1826	0	0	1826	4	169	1826	0	1	1826	11	1
1827	0	0	1827	9	0	1827	1	1	1827	3	16	1827	15	21	1827	0	0	1827	4	121	1827	0	1	1827	11	1
1828	1	0	1828	30	0	1828	1	0	1828	3	19	1828	14	21	1828	0	0	1828	4	102	1828	0	0	1828	11	1
1829	2	0	1829	31	12	1829	0	0	1829	3	19	1829	14	21	1829	0	0	1829	5	96	1829	0	1	1829	11	1
1830	2	0	1830	31	35	1830	0	0	1830	3	20	1830	14	21	1830	0	0	1830	6	98	1830	0	2	1830	11	1
1831	2	2	1831	31	40	1831	0	0	1831	3	22	1831	14	21	1831	0	0	1831	9	97	1831	0	2	1831	11	1
1832	2	2	1832	34	41	1832	0	0	1832	3	22	1832	17	17	1832	0	0	1832	8	94	1832	0	2	1832	11	1
1833	3	2	1833	35	41	1833	0	0	1833	3	22	1833	17	17	1833	0	0	1833	11	106	1833	0	2	1833	9	1
1834	3	2	1834	35	41	1834	1	0	1834	2	22	1834	17	17	1834	0	0	1834	41	106	1834	0	2	1834	4	1
1835	3	4	1835	35	41	1835	3	0	1835	2	22	1835	17	14	1835	0	0	1835	60	103	1835	0	2	1835	4	1
1836	5	4	1836	35	41	1836	3	2	1836	2	21	1836	17	10	1836	0	0	1836	62	104	1836	1	2	1836	4	1
1837	5	4	1837	35	41	1837	3	2	1837	2	21	1837	16	9	1837	0	0	1837	63	47	1837	1	3	1837	4	0
1838	5	4	1838	35	41	1838	3	2	1838	2	17	1838	16	4	1838	0	0	1838	63	81	1838	1	6	1838	4	0
1839	5	4	1839	35	41	1839	3	2	1839	1	17	1839	14	4	1839	0	0	1839	63	85	1839	1	11	1839	5	0
1840	5	4	1840	35	41	1840	3	2	1840	1	14	1840	14	4	1840	2	0	1840	63	122	1840	1	13	1840	5	0
1841	5	4	1841	35	41	1841	3	2	1841	1	14	1841	10	4	1841	2	0	1841	63	123	1841	3	14	1841	5	0
1842	5	4	1842	35	41	1842	3	2	1842	1	13	1842	9	4	1842	2	0	1842	63	124	1842	4	15	1842	5	0
1843	5	4	1843	35	41	1843	3	2	1843	8	13	1843	7	3	1843	2	0	1843	64	126	1843	4	15	1843	5	1
1844	5	4	1844	35	41	1844	3	2	1844	8	12	1844	6	3	1844	2	1	1844	64	127	1844	4	16	1844	5	1
1845	5	4	1845	35	41	1845	3	2	1845	8	12	1845	6	1	1845	12	1	1845	63	129	1845	4	16	1845	5	1
1846	5	4	1846	35	41	1846	3	2	1846	7	10	1846	6	1	1846	148	1	1846	63	129	1846	4	17	1846	5	1
1847	5	4	1847	35	41	1847	3	2	1847	7	10	1847	6	0	1847	293	2	1847	63	129	1847	4	18	1847	5	3
1848	5	4	1848	34	41	1848	3	2	1848	7	7	1848	6	0	1848	305	3	1848	63	135	1848	4	18	1848	5	3
1849	3	4	1849	7	41	1849	3	2	1849	7	6	1849	5	0	1849	306	4	1849	63	136	1849	4	18	1849	5	4
1850	3	4	1850	4	35	1850	3	2	1850	7	3	1850	5	0	1850	307	4	1850	64	164	1850	4	17	1850	5	4
1851	3	3	1851	4	21	1851	3	2	1851	7	3	1851	5	0	1851	320	5	1851	63	419	1851	4	16	1851	5	4
1852	3	2	1852	4	5	1852	3	2	1852	7	1	1852	5	0	1852	338	6	1852	59	455	1852	4	16	1852	5	4
1853	3	2	1853	0	0	1853	3	2	1853	7	0	1853	5	0	1853	350	16	1853	58	456	1853	4	16	1853	5	27
1854	3	2	1854	0	0	1854	3	2	1854	7	0	1854	2	0	1854	354	18	1854	57	456	1854	4	16	1854	5	29
1855	2	2	1855	0	0	1855	3	2	1855	7	0	1855	0	0	1855	355	18	1855	27	447	1855	3	17	1855	7	38
1856	2	1	1856	0	0	1856	3	2	1856	7	0	1856	0	0	1856	355	18	1856	15	445	1856	3	54	1856	7	39
1857	0	0	1857	0	0	1857	0	1	1857	7	0	1857	0	0	1857	363	18	1857	3	420	1857	3	54	1857	13	42
1858	0	0	1858	0	0	1858	0	0	1858	7	0	1858	0	0	1858	368	42	1858	3	420	1858	3	69	1858	12	54
1859	0	0	1859	0	0	1859	0	0	1859	7	0	1859	0	0	1859	370	42	1859	3	392	1859	3	70	1859	12	68
1860	0	0	1860	0	0	1860	0	0	1860	7	0	1860	0	0	1860	371	42	1860	3	383	1860	5	69	1860	14	68
1861	0	0	1861	0	0	1861	0	0	1861	7	0	1861	0	0	1861	369	43	1861	3	358	1861	5	70	1861	17	69
1862	0	0	1862	0	0	1862	0	0	1862	7	0	1862	0	0	1862	369	45	1862	3	343	1862	8	70	1862	18	70
1863	0	0	1863	0	0	1863	0	0	1863	7	0	1863	0	0	1863	369	48	1863	3	342	1863	10	70	1863	20	71
1864	0	0	1864	0	0	1864	0	0	1864	0	0	1864	0	0	1864	369	53	1864	2	342	1864	12	70	1864	21	71
1865	0	0	1865	0	0	1865	0	0	1865	0	0	1865	0	0	1865	369	52	1865	1	340	1865	15	69	1865	21	70
1866	0	0	1866	0	0	1866	0	0	1866	0	0	1866	0	0	1866	369	53	1866	1	336	1866	22	67	1866	21	70
1867	0	0	1867	0	0	1867	0	0	1867	0	0	1867	0	0	1867	345	53	1867	1	335	1867	25	72	1867	21	71
1868	0	0	1868	0	0	1868	0	0	1868	0	0	1868	0	0	1868	101	53	1868	1	334	1868	27	73	1868	21	69
1869	0	0	1869	0	0	1869	0	0	1869	0	0	1869	0	0	1869	72	51	1869	2	329	1869	28	73	1869	21	69
1870	0	0	1870	0	0	1870	0	0	1870	0	0	1870	0	0	1870	70	51	1870	1	329	1870	28	73	1870	21	69
1871	0	0	1871	0	0	1871	0	0	1871	0	0	1871	0	0	1871	70	51	1871	1	309	1871	28	73	1871	21	69
1872	0	0	1872	0	0	1872	0	0	1872	0	0	1872	0	0	1872	69	51	1872	1	63	1872	28	74	1872	22	68
1873	0	0	1873	0	0	1873	0	0	1873	0	0	1873	0	0	1873	42	50	1873	1	25	1873	29	73	1873	22	68
1874	0	0	1874	1	0	1874	0	0	1874	0	0	1874	0	0	1874	29	84	1874	1	9	1874	29	75	1874	22	68
1875	0	0	1875	1	7	1875	0	0	1875	0	0	1875	0	0	1875	29	81	1875	1	6	1875	29	78	1875	22	44
1876	0	0	1876	2	8	1876	0	0	1876	0	0	1876	0	0	1876	30	86	1876	1	6	1876	29	80	1876	23	43
1877	0	0	1877	4	10	1877	0	0	1877	0	0	1877	0	0	1877	31	87	1877	1	6	1877	30	73	1877	22	43
1878	0	0	1878	5	14	1878	0	0	1878	0	0	1878	0	0	1878	31	87	1878	1	4	1878	30	45	1878	13	43
1879	0	0	1879	5	54	1879	0	0	1879	0	0	1879	0	0	1879	64	87	1879	1	3	1879	30	43	1879	13	31
1880	0	0	1880	5	54	1880	0	0	1880	0	0	1880	0	0	1880	60	65	1880	1	2	1880	31	28	1880	13	20
1881	0	0	1881	5	54	1881	0	0	1881	0	0	1881	0	0	1881	60	64	1881	1	2	1881	30	28	1881	12	17
1882	0	0	1882	5	54	1882	2	0	1882	0	0	1882	0	0	1882	61	67	1882	1	2	1882	28	243	1882	11	17
1883	0	0	1883	5	54	1883	4	0	1883	0	0	1883	0	0	1883	61	72	1883	1	2	1883	28	325	1883	5	17
1884	0	0	1884	8	54	1884	4	0	1884	0	0	1884	0	0	1884	61	89	1884	1	2	1884	23	332	1884	5	14
1885	0	0	1885	8	54	1885	4	0	1885	0	0	1885	0	0	1885	65	85	1885	1	2	1885	76	335	1885	5	14
1886	0	0	1886	8	54	1886	5	1	1886	0	0	1886	0	0	1886	84	91	1886	1	2	1886	73	335	1886	4	14
1887	0	0	1887	8	54	1887	6	3	1887	0	0	1887	0	0	1887	91	135	1887	1	2	1887	71	340	1887	3	14
1888	0	0	1888	9	54	1888	11	3	1888	0	0	1888	0	0	1888	91	144	1888	1	2	1888	73	340	1888	3	14
1889	0	0	1889	9	55	1889	14	3	1889	0	0	1889	0	0	1889	102	144	1889	1	4	1889	95	335	1889	3	13
1890	1	0	1890	9	55	1890	16	3	1890	0	0	1890	0	0	1890	120	146	1890	1	4	1890	94	335	1890	3	13
1891	1	0	1891	9	57	1891	19	3	1891	0	0	1891	0	0	1891	124	173	1891	0	2	1891	94	334	1891	3	13
1892	1	2	1892	9	57	1892	24	3	1892	0	0	1892	0	0	1892	156	177	1892	0	2	1892	95	335	1892	3	13
1893	1	2	1893	9	57	1893	25	3	1893	0	1	1893	0	0	1893	161	176	1893	0	2	1893	95	334	1893	3	13
1894	1	2	1894	9	57	1894	25	3	1894	0	2	1894	0	0	1894	162	178	1894	0	3	1894	95	334	1894	3	13
1895	1	2	1895	9	57	1895	26	3	1895	0	2	1895	0	0	1895	162	165	1895	0	3	1895	95	333	1895	3	13
1896	1	2	1896	8	49	1896	31	3	1896	0	3	1896	2	3	1896	156	137	1896	1	4	1896	95	331	1896	3	13
1897	1	3	1897	7	49	1897	31	3	1897	0	3	1897	3	3	1897	153	137	1897	6	5	1897	94	328	1897	3	13
1898	1	3	1898	5	47	1898	31	3	1898	0	3	1898	5	10	1898	153	133	1898	8	5	1898	94	328	1898	3	7
1899	2	3	1899	5	41	1899	31	3	1899	0	3	1899	5	22	1899	153	133	1899	8	9	1899	93	327	1899	3	6
1900	2	3	1900	4	10	1900	31	3	1900	0	3	1900	10	28	1900	113	132	1900	8	9	1900	93	326
1901	2	3	1901	4	3	1901	31	4	1901	0	3	1901	17	33	1901	116	132	1901	8	9	1901	92	326
1902	2	3	1902	5	3	1902	31	4	1902	0	3	1902	17	34	1902	130	131	1902	8	9	1902	91	325
1903	2	3	1903	6	3	1903	31	4	1903	0	3	1903	17	34	1903	130	127	1903	9	9	1903	91	320
1904	2	3	1904	6	3	1904	30	4	1904	4	3	1904	17	34	1904	129	121	1904	9	9	1904	92	76
1905	2	3	1905	7	3	1905	28	4	1905	8	4	1905	17	34	1905	130	119	1905	9	9	1905	92	18
1906	2	3	1906	6	3	1906	28	4	1906	21	5	1906	19	36	1906	130	98	1906	9	9	1906	83	14
1907	2	3	1907	6	3	1907	28	2	1907	32	5	1907	19	75	1907	115	93	1907	9	9	1907	33	14
1908	2	3	1908	6	3	1908	27	1	1908	36	5	1908	19	75	1908	109	70	1908	9	9	1908	33	9
1909	2	3	1909	5	3	1909	21	1	1909	37	5	1909	19	75	1909	107	39	1909	9	9	1909	33	8
1910	2	3	1910	5	3	1910	17	1	1910	37	13	1910	19	75	1910	108	39	1910	9	9	1910	24	7
1911	2	3	1911	5	3	1911	15	1	1911	37	13	1911	19	75	1911	84	38	1911	9	7	1911	3	7
1912	1	3	1912	5	1	1912	12	1	1912	38	14	1912	20	75	1912	82	36	1912	9	7	1912	1	7
1913	1	2	1913	6	1	1913	9	1	1913	38	14	1913	20	75	1913	51	13	1913	9	7	1913	1	7
1914	1	1	1914	6	1	1914	7	1	1914	46	13	1914	20	75	1914	45	8	1914	9	6	1914	1	6
1915	1	1	1915	6	1	1915	7	1	1915	46	12	1915	20	75	1915	41	7	1915	9	6	1915	1	6
1916	1	1	1916	6	1	1916	6	1	1916	46	12	1916	20	75	1916	40	5	1916	9	6	1916	1	6
1917	1	1	1917	6	1	1917	6	1	1917	46	12	1917	18	74	1917	40	4	1917	9	5	1917	1	6
1918	1	0	1918	6	1	1918	1	1	1918	46	11	1918	18	72	1918	40	3	1918	7	4	1918	1	6
1919	1	0	1919	6	1	1919	1	1	1919	46	11	1919	17	72	1919	40	2	1919	1	4	1919	1	6
1920	0	0	1920	6	1	1920	1	1	1920	46	11	1920	20	57	1920	40	2	1920	1	1	1920	1	6
1921	0	0	1921	6	1	1921	1	1	1921	46	11	1921	14	49	1921	40	2	1921	1	0	1921	1	6
1922	0	0	1922	6	1	1922	1	0	1922	46	11	1922	14	48	1922	34	2	1922	1	0	1922	1	6
1923	0	0	1923	5	1	1923	1	0	1923	46	11	1923	22	44	1923	20	2	1923	1	0	1923	1	6
1924	0	0	1924	4	1	1924	1	0	1924	46	11	1924	26	44	1924	18	2	1924	0	0	1924	1	6
1925	0	0	1925	4	1	1925	0	0	1925	44	13	1925	26	44	1925	18	2	1925	0	0	1925	1	6
1926	0	0	1926	3	1	1926	0	0	1926	42	13	1926	27	44	1926	16	2	1926	0	0	1926	1	6
1927	2	0	1927	2	1	1927	0	0	1927	32	11	1927	27	38	1927	16	2	1927	0	0	1927	1	6
1928	2	0	1928	1	1	1928	0	0	1928	19	11	1928	25	15	1928	15	2	1928	0	0	1928	1	6
1929	2	0	1929	1	1	1929	0	0	1929	10	11	1929	25	3	1929	15	2	1929	0	0
1930	2	0	1930	1	1	1930	0	0	1930	10	12	1930	25	3	1930	9	2	1930	0	0
1931	2	0	1931	1	1	1931	0	0	1931	10	17	1931	24	3	1931	7	2	1931	0	0
1932	2	0	1932	1	1	1932	0	0	1932	10	21	1932	24	4	1932	4	2	1932	0	0
1933	2	0	1933	1	0	1933	0	0	1933	10	23	1933	24	4	1933	0	1	1933	0	0
1934	2	0	1934	1	0	1934	0	0	1934	9	22	1934	25	6	1934	0	1	1934	0	0
1935	2	0	1935	0	0	1935	0	0	1935	11	22	1935	25	7	1935	0	1	1935	0	0
1936	2	0	1936	0	0	1936	0	0	1936	16	24	1936	26	7	1936	0	1	1936	0	0
1937	2	0	1937	0	0	1937	0	0	1937	16	26	1937	28	7	1937	3	2	1937	0	0
1938	2	0	1938	0	0	1938	0	0	1938	33	26	1938	28	7	1938	3	2	1938	0	0
1939	2	0	1939	0	0	1939	0	0	1939	35	29	1939	28	7	1939	9	2	1939	0	0
1940	2	0	1940	0	0	1940	1	0	1940	35	35	1940	27	8	1940	11	2	1940	0	0
1941	2	0	1941	0	0	1941	1	0	1941	38	39	1941	23	11	1941	15	2	1941	0	0
1942	2	0	1942	0	0	1942	1	1	1942	45	39	1942	29	18	1942	19	2	1942	0	0
1943	2	0	1943	0	0	1943	1	4	1943	64	40	1943	28	18	1943	19	2	1943	0	0
1944	2	0	1944	0	0	1944	4	51	1944	64	40	1944	19	18	1944	19	2	1944	0	0
1945	2	0	1945	0	0	1945	8	52	1945	65	40	1945	15	17	1945	19	2	1945	0	0
1946	2	0	1946	0	0	1946	9	52	1946	65	38	1946	14	22	1946	19	2	1946	0	0
1947	2	0	1947	0	0	1947	12	57	1947	65	38	1947	14	33	1947	19	2	1947	0	0
1948	0	0	1948	0	0	1948	12	58	1948	64	38	1948	16	78	1948	19	2	1948	1	0
1949	0	0	1949	0	0	1949	12	58	1949	64	38	1949	18	121	1949	19	2	1949	3	0
1950	0	0	1950	0	0	1950	12	59	1950	64	38	1950	19	129	1950	19	2	1950	4	0
1951	0	0	1951	0	0	1951	12	59	1951	64	38	1951	19	185	1951	20	3	1951	14	0
1952	0	0	1952	0	0	1952	12	59	1952	64	35	1952	20	204	1952	20	3	1952	29	0
1953	0	0	1953	0	0	1953	12	59	1953	64	22	1953	20	207	1953	21	3	1953	29	0
1954	0	0	1954	0	0	1954	12	59	1954	64	18	1954	22	209	1954	21	3	1954	29	0
1955	0	0	1955	0	0	1955	12	59	1955	64	18	1955	21	211	1955	21	4	1955	29	1
1956	0	0	1956	0	0	1956	12	59	1956	62	19	1956	22	210	1956	21	8	1956	32	1
1957	0	0	1957	2	0	1957	12	59	1957	57	18	1957	23	212	1957	21	7	1957	34	1
1958	0	0	1958	3	0	1958	12	62	1958	53	15	1958	27	212	1958	22	6	1958	36	1
1959	0	0	1959	3	0	1959	12	62	1959	44	15	1959	28	212	1959	19	6	1959	40	1
1960	0	0	1960	3	0	1960	13	62	1960	33	12	1960	28	212	1960	15	6	1960	40	1
1961	0	0	1961	3	0	1961	12	62	1961	33	9	1961	28	211	1961	12	7	1961	42	1
1962	0	0	1962	3	0	1962	12	62	1962	31	5	1962	28	211	1962	8	7	1962	45	1
1963	0	0	1963	3	6	1963	12	62	1963	29	2	1963	22	200	1963	4	8	1963	52	3
1964	0	0	1964	5	8	1964	12	57	1964	9	1	1964	22	200	1964	3	9	1964	54	16
1965	0	0	1965	5	8	1965	12	16	1965	5	1	1965	19	200	1965	3	9	1965	54	18
1966	0	0	1966	7	8	1966	5	14	1966	4	1	1966	19	199	1966	3	9	1966	54	19
1967	0	0	1967	8	8	1967	4	10	1967	4	1	1967	19	194	1967	5	9	1967	54	19
1968	0	0	1968	8	8	1968	2	5	1968	4	1	1968	19	182	1968	11	9	1968	54	19
1969	0	0	1969	8	8	1969	1	5	1969	4	2	1969	16	162	1969	15	10	1969	55	20
1970	0	0	1970	9	9	1970	1	4	1970	4	2	1970	14	133	1970	15	10	1970	54	22
1971	0	0	1971	9	10	1971	1	3	1971	7	2	1971	14	88	1971	15	11	1971	53	22
1972	0	0	1972	9	11	1972	6	4	1972	9	2	1972	14	37	1972	14	11	1972	53	25
1973	0	0	1973	10	21	1973	7	5	1973	10	3	1973	12	30	1973	14	10	1973	29	25
1974	0	0	1974	16	36	1974	9	6	1974	11	3	1974	11	13	1974	17	10	1974	30	25
1975	0	0	1975	19	42	1975	10	7	1975	11	3	1975	10	10	1975	16	10	1975	31	25
1976	0	0	1976	21	46	1976	15	7	1976	11	3	1976	12	6	1976	16	9	1976	31	25
1977	0	0	1977	26	46	1977	17	7	1977	12	2	1977	12	10	1977	16	5	1977	30	24
1978	0	0	1978	27	48	1978	18	7	1978	12	2	1978	10	9	1978	15	5	1978	29	24
1979	0	0	1979	26	48	1979	18	7	1979	9	2	1979	3	8	1979	15	5	1979	28	24
1980	0	0	1980	26	48	1980	18	4	1980	9	2	1980	2	9	1980	15	5	1980	32	24
1981	0	0	1981	26	48	1981	18	6	1981	9	4	1981	2	10	1981	15	5	1981	48	26
1982	0	0	1982	33	48	1982	17	6	1982	9	4	1982	2	11	1982	15	5	1982	60	27
1983	0	0	1983	33	48	1983	17	6	1983	8	7	1983	3	12	1983	15	5	1983	65	27
1984	0	0	1984	32	46	1984	17	7	1984	8	8	1984	3	12	1984	15	4	1984	61	26
1985	0	2	1985	32	42	1985	17	7	1985	8	11	1985	4	11	1985	15	3	1985	77	18
1986	0	2	1986	31	42	1986	17	8	1986	8	12	1986	5	11	1986	15	2	1986	81	12
1987	0	2	1987	29	41	1987	17	8	1987	8	16	1987	5	12	1987	15	2	1987	93	9
1988	0	2	1988	29	41	1988	17	8	1988	8	16	1988	5	12	1988	14	2	1988	125	9
1989	0	2	1989	28	41	1989	17	8	1989	8	21	1989	5	13	1989	13	2	1989	159	9
1990	0	2	1990	30	41	1990	17	8	1990	8	21	1990	5	19	1990	3	1	1990	159	8
1991	0	2	1991	34	41	1991	17	8	1991	8	25	1991	7	18	1991	3	1	1991	160	6
1992	0	2	1992	34	40	1992	17	8	1992	8	25	1992	7	20	1992	3	0	1992	162	6
1993	0	2	1993	34	37	1993	13	7	1993	12	25	1993	10	20	1993	3	0	1993	160	5
1994	0	2	1994	38	29	1994	12	7	1994	13	26	1994	10	20	1994	4	0	1994	162	3
[truncated: 2,506 more rows]
