# Supplementary material for: Characteristics of siRNAs derived from Southern rice black-streaked dwarf virus in infected rice and their potential role in host gene regulation
Source: Virol J. 2017 Feb 10;14:27. doi: 10.1186/s12985-017-0699-3 (PMC5301327; doi:10.1186/s12985-017-0699-3)
Supplement: Additional file 6: Table S6. — List of putative target genes of SRBSDV-derived siRNAs of >40 reads predicted by psRNATarget. (XLSX 78 kb) [file 12985_2017_699_MOESM6_ESM.xlsx]

## Sheet: Targets
Supplementary Table 6. List of putative target genes of SRBSDV-derived siRNAs of >40 reads predicted by psRNATarget (151 vsiRNAs, 844 targets).
miRNA No.	Target ID	Target function	Acting manner	Matched region of siRNA	Matched region of target	Target site number
vsiRS1_1	LOC_Os08g29710.1	galactosyltransferase family protein, putative, expressed	Cleavage	1-20	1652-1671	1
vsiRS1_1	LOC_Os06g39650.1	pentatricopeptide, putative, expressed	Inhibition of translation	1-20	1557-1576	1
vsiRS1_2	LOC_Os08g29710.1	galactosyltransferase family protein, putative, expressed	Cleavage	1-20	1651-1670	1
vsiRS1_3	LOC_Os01g46360.1	expressed protein	Cleavage	1-22	107-128	1
vsiRS1_3	LOC_Os08g38740.1	glycosyl transferase 8 domain containing protein, putative, expressed	Cleavage	1-21	598-618	1
vsiRS1_4	LOC_Os02g12670.1	protein kinase family protein, putative, expressed	Inhibition of translation	1-21	2613-2633	1
vsiRS1_5	LOC_Os09g10990.1	transposon protein, putative, CACTA, En/Spm sub-class, expressed	Cleavage	1-21	304-324	1
vsiRS1_5	LOC_Os09g07240.1	retrotransposon protein, putative, Ty3-gypsy subclass, expressed	Cleavage	1-21	484-504	1
vsiRS1_6	LOC_Os02g32030.1	elongation factor, putative, expressed	Cleavage	1-21	3089-3109	1
vsiRS1_6	LOC_Os11g06390.2	actin, putative, expressed	Inhibition of translation	1-21	1395-1415	1
vsiRS1_6	LOC_Os12g16960.1	retrotransposon protein, putative, unclassified, expressed	Cleavage	1-19	163-182	1
vsiRS1_6	LOC_Os03g40725.1	expressed protein	Inhibition of translation	1-22	202-223	1
vsiRS1_6	LOC_Os08g32090.1	DEAD-box ATP-dependent RNA helicase, putative, expressed	Cleavage	1-21	2910-2930	1
vsiRS1_6	LOC_Os09g21000.1	potassium transporter, putative, expressed	Inhibition of translation	1-20	1087-1106	1
vsiRS1_7	LOC_Os04g57130.1	dirigent-like protein pDIR17, putative, expressed	Inhibition of translation	1-22	576-597	1
vsiRS1_7	LOC_Os07g16590.1	retrotransposon protein, putative, Ty3-gypsy subclass, expressed	Inhibition of translation	1-21	4349-4369	2
vsiRS1_7	LOC_Os07g16590.1	retrotransposon protein, putative, Ty3-gypsy subclass, expressed	Inhibition of translation	1-21	4388-4408	2
vsiRS1_7	LOC_Os11g42300.1	OsFBX434 - F-box domain containing protein, expressed	Cleavage	1-22	1378-1399	1
vsiRS1_8	LOC_Os07g24850.1	retrotransposon protein, putative, unclassified, expressed	Inhibition of translation	1-20	1643-1662	1
vsiRS1_8	LOC_Os03g14040.2	expressed protein	Cleavage	1-20	725-744	1
vsiRS1_8	LOC_Os03g14040.1	expressed protein	Cleavage	1-20	725-744	1
vsiRS1_8	LOC_Os03g14040.3	expressed protein	Cleavage	1-20	816-835	1
vsiRS1_8	LOC_Os02g10650.2	CRAL/TRIO domain containing protein, expressed	Inhibition of translation	1-20	16-35	1
vsiRS1_9	LOC_Os02g12670.1	protein kinase family protein, putative, expressed	Inhibition of translation	1-21	2614-2634	1
vsiRS1_10	LOC_Os01g68720.1	keratin, type I cytoskeletal 9, putative, expressed	Cleavage	1-20	989-1008	1
vsiRS1_10	LOC_Os01g69990.1	GYF domain containing protein, putative, expressed	Cleavage	1-21	1393-1413	1
vsiRS1_10	LOC_Os10g40555.1	expressed protein	Cleavage	1-20	991-1010	1
vsiRS1_10	LOC_Os10g40550.2	CPuORF23 - conserved peptide uORF-containing transcript, expressed	Cleavage	1-20	1374-1393	1
vsiRS1_10	LOC_Os10g40550.1	CPuORF23 - conserved peptide uORF-containing transcript, expressed	Cleavage	1-20	1478-1497	1
vsiRS1_10	LOC_Os07g48890.1	expressed protein	Cleavage	1-20	1789-1808	1
vsiRS1_10	LOC_Os11g34120.1	exportin 1, putative, expressed	Inhibition of translation	1-20	1624-1643	1
vsiRS1_11	LOC_Os08g16930.2	expressed protein	Cleavage	1-20	462-481	1
vsiRS1_12	LOC_Os09g14170.1	expressed protein	Inhibition of translation	1-21	80-100	1
vsiRS1_12	LOC_Os07g07260.1	glutamine-dependent NAD, putative, expressed	Cleavage	1-21	1404-1424	1
vsiRS1_12	LOC_Os05g32390.1	FZL, putative, expressed	Inhibition of translation	1-21	2289-2309	1
vsiRS1_12	LOC_Os07g07260.2	glutamine-dependent NAD, putative, expressed	Cleavage	1-21	1404-1424	1
vsiRS1_13	LOC_Os02g12670.1	protein kinase family protein, putative, expressed	Inhibition of translation	1-22	2613-2634	1
vsiRS1_14	LOC_Os02g12670.1	protein kinase family protein, putative, expressed	Inhibition of translation	1-22	2612-2633	1
vsiRS1_15	LOC_Os01g40640.4	S1 RNA binding domain containing protein, expressed	Cleavage	1-20	401-420	1
vsiRS1_15	LOC_Os01g40640.1	S1 RNA binding domain containing protein, expressed	Cleavage	1-20	989-1008	1
vsiRS1_15	LOC_Os01g40640.3	S1 RNA binding domain containing protein, expressed	Cleavage	1-20	993-1012	1
vsiRS1_15	LOC_Os11g23760.1	transposon protein, putative, CACTA, En/Spm sub-class, expressed	Cleavage	1-21	1514-1534	1
vsiRS1_15	LOC_Os04g42500.1	trafficking protein particle complex subunit, putative, expressed	Cleavage	1-20	498-517	1
vsiRS1_16	LOC_Os07g26420.1	expressed protein	Cleavage	1-20	925-944	1
vsiRS1_17	LOC_Os02g26860.1	START domain containing protein, putative, expressed	Cleavage	1-20	1884-1903	1
vsiRS1_18	LOC_Os11g38990.3	peptidyl-prolyl cis-trans isomerase, putative, expressed	Cleavage	1-20	1597-1616	1
vsiRS1_18	LOC_Os09g02750.1	expressed protein	Cleavage	1-20	662-681	1
vsiRS1_18	LOC_Os03g01240.1	CCR4-Not complex component, Not1domain containing protein, expressed	Cleavage	1-20	4186-4205	1
vsiRS1_18	LOC_Os11g13990.1	AAA-type ATPase family protein, putative, expressed	Inhibition of translation	1-21	1965-1985	1
vsiRS1_18	LOC_Os05g06730.1	expressed protein	Inhibition of translation	1-20	210-229	1
vsiRS2_1	LOC_Os02g07310.1	argonaute, putative, expressed	Cleavage	1-21	2513-2533	1
vsiRS2_1	LOC_Os03g06460.1	type I inositol-1,4,5-trisphosphate 5-phosphatase, putative, expressed	Cleavage	1-21	1944-1964	1
vsiRS2_1	LOC_Os10g20280.1	transposon protein, putative, CACTA, En/Spm sub-class, expressed	Cleavage	1-21	2329-2349	1
vsiRS2_2	LOC_Os01g22550.2	galactosyltransferase family protein, putative, expressed	Cleavage	1-22	1721-1742	1
vsiRS2_2	LOC_Os01g22550.1	galactosyltransferase family protein, putative, expressed	Cleavage	1-22	1850-1871	1
vsiRS2_2	LOC_Os03g38930.1	expressed protein	Cleavage	1-20	812-831	1
vsiRS2_3	LOC_Os03g07234.1	pentatricopeptide, putative, expressed	Inhibition of translation	1-21	1123-1143	1
vsiRS2_3	LOC_Os07g42500.1	FYVE zinc finger domain containing protein, expressed	Cleavage	1-20	893-912	1
vsiRS2_4	LOC_Os04g52040.1	TNP1, putative, expressed	Inhibition of translation	1-20	3228-3247	1
vsiRS2_5	LOC_Os09g37700.1	proteophosphoglycan ppg4, putative, expressed	Cleavage	1-22	600-621	1
vsiRS2_5	LOC_Os03g61620.1	expressed protein	Inhibition of translation	1-21	1644-1664	1
vsiRS2_5	LOC_Os03g61620.2	expressed protein	Inhibition of translation	1-21	1908-1928	1
vsiRS2_5	LOC_Os03g35886.1	expressed protein	Inhibition of translation	1-20	2127-2146	1
vsiRS2_6	LOC_Os03g55784.1	tumor necrosis factor superfamily, member 5-induced protein 1, putative, expressed	Cleavage	1-21	791-811	1
vsiRS2_6	LOC_Os02g52860.1	phosphate carrier protein, mitochondrial precursor, putative, expressed	Cleavage	1-20	962-981	1
vsiRS2_7	LOC_Os04g28100.1	spotted leaf 11, putative, expressed	Cleavage	1-20	1648-1667	1
vsiRS2_7	LOC_Os02g12360.1	nuclear protein ZAP-related, putative, expressed	Cleavage	1-20	1773-1792	1
vsiRS2_7	LOC_Os01g41750.1	expressed protein	Cleavage	1-20	2926-2945	1
vsiRS2_7	LOC_Os11g24570.1	PPR repeat domain containing protein, putative, expressed	Inhibition of translation	1-20	2264-2284	1
vsiRS2_7	LOC_Os09g14100.1	disease resistance protein RPS2, putative, expressed	Cleavage	1-21	1491-1511	1
vsiRS2_7	LOC_Os12g12130.1	verticillium wilt disease resistance protein, putative, expressed	Cleavage	1-20	2236-2255	1
vsiRS3_1	LOC_Os07g28080.1	expressed protein	Cleavage	1-22	289-310	1
vsiRS3_1	LOC_Os06g39912.2	expressed protein	Cleavage	1-21	683-703	1
vsiRS3_1	LOC_Os06g39912.1	expressed protein	Cleavage	1-21	873-893	1
vsiRS3_1	LOC_Os09g25330.1	BTBN19 - Bric-a-Brac, Tramtrack, Broad Complex BTB domain with non-phototropic hypocotyl 3 NPH3 domain, expressed	Inhibition of translation	1-22	158-180	1
vsiRS3_2	LOC_Os03g08610.1	leucine-rich repeat family protein, putative, expressed	Cleavage	1-20	2173-2192	1
vsiRS3_2	LOC_Os03g08610.2	leucine-rich repeat family protein, putative, expressed	Cleavage	1-20	2177-2196	1
vsiRS3_2	LOC_Os01g14950.1	importin subunit alpha, putative, expressed	Cleavage	1-21	1396-1416	1
vsiRS3_2	LOC_Os06g30770.1	CAF1 family ribonuclease containing protein, putative, expressed	Cleavage	1-20	292-311	1
vsiRS3_2	LOC_Os06g36990.1	phospholipid-transporting ATPase 4, putative, expressed	Cleavage	1-20	3493-3512	1
vsiRS3_2	LOC_Os06g26310.1	retrotransposon protein, putative, unclassified, expressed	Cleavage	1-20	272-291	1
vsiRS3_2	LOC_Os06g07550.1	PPR repeat domain containing protein, putative, expressed	Cleavage	1-20	834-853	1
vsiRS3_2	LOC_Os03g24620.1	retrotransposon protein, putative, unclassified, expressed	Inhibition of translation	1-20	3137-3156	1
vsiRS3_2	LOC_Os02g02770.1	PPR repeat domain containing protein, putative, expressed	Inhibition of translation	1-20	1432-1451	1
vsiRS3_2	LOC_Os09g03160.1	transposon protein, putative, unclassified, expressed	Inhibition of translation	1-20	515-534	1
vsiRS3_2	LOC_Os03g41570.1	transposon protein, putative, unclassified, expressed	Inhibition of translation	1-20	515-534	1
vsiRS3_2	LOC_Os07g33790.1	glutamate receptor 3.4 precursor, putative, expressed	Inhibition of translation	1-20	2028-2047	1
vsiRS3_2	LOC_Os01g08560.2	DnaK family protein, putative, expressed	Inhibition of translation	1-20	1767-1786	1
vsiRS3_2	LOC_Os01g08560.1	DnaK family protein, putative, expressed	Inhibition of translation	1-20	1771-1790	1
vsiRS3_3	LOC_Os03g08610.1	leucine-rich repeat family protein, putative, expressed	Cleavage	1-21	2173-2193	1
vsiRS3_3	LOC_Os03g08610.2	leucine-rich repeat family protein, putative, expressed	Cleavage	1-21	2177-2197	1
vsiRS3_3	LOC_Os06g07550.1	PPR repeat domain containing protein, putative, expressed	Cleavage	1-21	834-854	1
vsiRS3_3	LOC_Os06g30770.1	CAF1 family ribonuclease containing protein, putative, expressed	Cleavage	1-21	292-312	1
vsiRS3_3	LOC_Os06g36990.1	phospholipid-transporting ATPase 4, putative, expressed	Cleavage	1-20	3494-3513	1
vsiRS3_3	LOC_Os06g26310.1	retrotransposon protein, putative, unclassified, expressed	Cleavage	1-20	273-292	1
vsiRS3_3	LOC_Os09g03160.1	transposon protein, putative, unclassified, expressed	Inhibition of translation	1-21	515-535	1
vsiRS3_3	LOC_Os03g41570.1	transposon protein, putative, unclassified, expressed	Inhibition of translation	1-21	515-535	1
vsiRS3_3	LOC_Os12g01710.1	expressed protein	Cleavage	1-20	870-889	1
vsiRS3_3	LOC_Os03g24620.1	retrotransposon protein, putative, unclassified, expressed	Inhibition of translation	1-20	3138-3157	1
vsiRS3_3	LOC_Os03g06220.1	DEAD-box ATP-dependent RNA helicase, putative, expressed	Inhibition of translation	1-20	1103-1122	1
vsiRS3_3	LOC_Os01g49770.2	zinc finger, C3HC4 type domain containing protein, expressed	Cleavage	1-20	2022-2041	1
vsiRS3_3	LOC_Os01g61890.2	AT hook motif family protein, expressed	Cleavage	1-20	2733-2752	1
vsiRS3_3	LOC_Os01g61890.3	AT hook motif family protein, expressed	Cleavage	1-20	3924-3943	1
vsiRS3_3	LOC_Os10g40260.1	expressed protein	Inhibition of translation	1-20	2085-2104	1
vsiRS3_3	LOC_Os06g37120.1	retrotransposon protein, putative, unclassified	Inhibition of translation	1-20	1191-1210	1
vsiRS3_3	LOC_Os07g47890.1	retrotransposon protein, putative, unclassified	Cleavage	1-20	1221-1240	1
vsiRS3_3	LOC_Os06g46480.1	expressed protein	Cleavage	1-20	604-623	1
vsiRS3_3	LOC_Os03g51690.2	Homeobox domain containing protein, expressed	Inhibition of translation	1-20	249-268	1
vsiRS3_3	LOC_Os03g51690.1	Homeobox domain containing protein, expressed	Inhibition of translation	1-20	249-268	1
vsiRS3_3	LOC_Os12g15460.1	pentatricopeptide, putative, expressed	Inhibition of translation	1-20	2255-2274	1
vsiRS3_3	LOC_Os02g48010.1	nuclear matrix constituent protein 1-like, putative, expressed	Cleavage	1-20	1370-1389	1
vsiRS3_3	LOC_Os07g11000.1	structural constituent of ribosome, putative, expressed	Inhibition of translation	1-20	3239-3258	1
vsiRS3_3	LOC_Os01g25450.1	AIG1 family protein, expressed	Inhibition of translation	1-22	4065-4086	1
vsiRS3_4	LOC_Os06g47770.1	expressed protein	Cleavage	1-22	2338-2359	1
vsiRS3_4	LOC_Os01g51460.1	expressed protein	Cleavage	1-21	642-662	1
vsiRS3_4	LOC_Os03g03400.2	diacylglycerol kinase, putative, expressed	Cleavage	1-21	673-693	1
vsiRS3_4	LOC_Os03g03400.1	diacylglycerol kinase, putative, expressed	Cleavage	1-21	673-693	1
vsiRS3_4	LOC_Os04g43550.1	MazG nucleotide pyrophosphohydrolase domain containing protein, expressed	Cleavage	1-20	434-453	1
vsiRS3_4	LOC_Os11g08100.1	eukaryotic aspartyl protease domain containing protein, expressed	Inhibition of translation	1-20	814-833	1
vsiRS3_4	LOC_Os02g52610.2	xyloglucan fucosyltransferase, putative, expressed	Cleavage	1-20	1550-1569	1
vsiRS3_4	LOC_Os02g52610.1	xyloglucan fucosyltransferase, putative, expressed	Cleavage	1-20	1735-1754	1
vsiRS3_5	LOC_Os01g04520.1	Ser/Thr protein kinase, putative, expressed	Inhibition of translation	1-21	1233-1253	1
vsiRS3_5	LOC_Os03g51556.1	hypothetical protein	Inhibition of translation	1-20	123-142	1
vsiRS3_5	LOC_Os04g31660.1	expressed protein	Inhibition of translation	1-20	48-67	1
vsiRS3_5	LOC_Os04g12140.1	expressed protein	Inhibition of translation	1-20	3354-3373	1
vsiRS3_5	LOC_Os02g01740.1	U5 small nuclear ribonucleoprotein 200 kDa helicase, putative, expressed	Inhibition of translation	1-20	4618-4637	1
vsiRS3_6	LOC_Os06g47770.1	expressed protein	Cleavage	1-21	2338-2358	1
vsiRS3_6	LOC_Os04g43550.1	MazG nucleotide pyrophosphohydrolase domain containing protein, expressed	Cleavage	1-20	433-452	1
vsiRS3_6	LOC_Os01g51460.1	expressed protein	Cleavage	1-20	642-661	1
vsiRS3_6	LOC_Os03g03400.2	diacylglycerol kinase, putative, expressed	Cleavage	1-20	673-692	1
vsiRS3_6	LOC_Os03g03400.1	diacylglycerol kinase, putative, expressed	Cleavage	1-20	673-692	1
vsiRS3_6	LOC_Os11g08100.1	eukaryotic aspartyl protease domain containing protein, expressed	Inhibition of translation	1-20	813-832	1
vsiRS3_6	LOC_Os04g48710.1	expressed protein	Cleavage	1-20	126-145	1
vsiRS3_6	LOC_Os04g48710.2	expressed protein	Cleavage	1-20	126-145	1
vsiRS3_7	LOC_Os11g31770.2	expressed protein	Cleavage	1-20	368-387	1
vsiRS3_7	LOC_Os11g31770.3	expressed protein	Cleavage	1-20	368-387	1
vsiRS3_7	LOC_Os11g31770.1	expressed protein	Cleavage	1-20	368-387	1
vsiRS3_7	LOC_Os03g29460.1	60S ribosomal protein, putative, expressed	Cleavage	1-20	716-735	1
vsiRS3_7	LOC_Os02g29040.2	ankyrin repeat domain containing protein, putative, expressed	Cleavage	1-19	41-60	1
vsiRS3_8	LOC_Os03g08370.1	transposon protein, putative, unclassified, expressed	Cleavage	1-20	2183-2202	1
vsiRS4_1	LOC_Os01g02700.1	protein kinase domain containing protein, expressed	Cleavage	1-21	42673	1
vsiRS4_1	LOC_Os04g24950.1	hypothetical protein	Inhibition of translation	1-20	304-323	1
vsiRS4_1	LOC_Os03g53510.2	WD domain, G-beta repeat domain containing protein, expressed	Cleavage	1-20	1127-1146	1
vsiRS4_1	LOC_Os08g02210.1	expressed protein	Cleavage	1-20	1284-1303	1
vsiRS4_1	LOC_Os08g02210.2	expressed protein	Cleavage	1-20	1377-1396	1
vsiRS4_1	LOC_Os01g57890.2	Homeobox domain containing protein, expressed	Inhibition of translation	1-20	2179-2198	1
vsiRS4_1	LOC_Os01g57890.1	Homeobox domain containing protein, expressed	Inhibition of translation	1-20	2351-2370	1
vsiRS4_2	LOC_Os01g25440.1	thiamin pyrophosphokinase 1, putative, expressed	Cleavage	1-21	1428-1448	1
vsiRS4_2	LOC_Os01g55370.1	expressed protein	Cleavage	1-20	1371-1390	1
vsiRS4_2	LOC_Os01g63710.2	CDC6 - Putative DNA replication initiation protein, expressed	Cleavage	1-20	1668-1687	1
vsiRS4_2	LOC_Os01g63710.1	CDC6 - Putative DNA replication initiation protein, expressed	Cleavage	1-20	1804-1823	1
vsiRS4_2	LOC_Os01g63710.3	CDC6 - Putative DNA replication initiation protein, expressed	Cleavage	1-20	3378-3397	1
vsiRS4_2	LOC_Os12g16524.1	glutaredoxin-C8 precursor, putative, expressed	Inhibition of translation	1-20	1531-1550	1
vsiRS4_2	LOC_Os02g12820.1	helix-loop-helix DNA-binding domain containing protein, expressed	Cleavage	1-21	2208-2228	1
vsiRS4_2	LOC_Os01g65220.1	XRN 5'-3' exonuclease N-terminus domain containing protein, expressed	Inhibition of translation	1-20	3491-3510	1
vsiRS4_2	LOC_Os03g51270.1	OsFBX108 - F-box domain containing protein, expressed	Cleavage	1-20	1029-1048	1
vsiRS4_3	LOC_Os01g05620.1	NBS-LRR disease resistance protein, putative, expressed	Inhibition of translation	1-21	1810-1830	1
vsiRS4_3	LOC_Os01g05600.1	NBS-LRR disease resistance protein, putative, expressed	Inhibition of translation	1-21	1807-1827	1
vsiRS4_3	LOC_Os08g41440.1	UDP-glucuronate 4-epimerase, putative, expressed	Cleavage	1-21	1759-1779	1
vsiRS4_3	LOC_Os03g22950.1	acyl carrier protein, putative, expressed	Cleavage	1-20	648-667	1
vsiRS4_3	LOC_Os12g22000.1	retrotransposon protein, putative, Ty3-gypsy subclass, expressed	Cleavage	1-20	52-71	1
vsiRS4_3	LOC_Os11g12100.1	retrotransposon protein, putative, Ty3-gypsy subclass, expressed	Inhibition of translation	1-20	4149-4168	1
vsiRS4_3	LOC_Os11g24930.1	retrotransposon protein, putative, Ty3-gypsy subclass, expressed	Inhibition of translation	1-20	3618-3637	1
vsiRS4_3	LOC_Os02g06830.2	expressed protein	Cleavage	1-20	1279-1298	1
vsiRS4_3	LOC_Os02g06830.1	expressed protein	Cleavage	1-20	1279-1298	1
vsiRS4_4	LOC_Os07g45060.1	uncharacterized GPI-anchored protein At5g19240 precursor, putative, expressed	Cleavage	1-22	923-944	1
vsiRS4_4	LOC_Os11g31650.2	expressed protein	Cleavage	1-22	2786-2807	1
vsiRS4_4	LOC_Os03g48710.1	expressed protein	Cleavage	1-20	1715-1734	1
vsiRS4_4	LOC_Os05g23440.2	solute carrier family 35 member F1, putative, expressed	Cleavage	1-20	1256-1275	1
vsiRS4_4	LOC_Os05g23440.1	solute carrier family 35 member F1, putative, expressed	Cleavage	1-20	1402-1421	1
vsiRS4_5	LOC_Os11g22010.1	retrotransposon protein, putative, Ty3-gypsy subclass, expressed	Cleavage	1-22	571-592	1
vsiRS4_6	LOC_Os01g56870.1	expressed protein	Cleavage	1-21	1817-1837	1
vsiRS4_6	LOC_Os04g19140.1	expressed protein	Inhibition of translation	1-22	2549-2570	1
vsiRS4_7	LOC_Os03g58650.2	expressed protein	Inhibition of translation	1-22	279-300	1
vsiRS4_7	LOC_Os04g48270.3	OsFBX148 - F-box domain containing protein, expressed	Cleavage	1-20	1187-1206	1
vsiRS4_7	LOC_Os04g48270.2	OsFBX148 - F-box domain containing protein, expressed	Cleavage	1-20	1207-1226	1
vsiRS4_7	LOC_Os04g48270.1	OsFBX148 - F-box domain containing protein, expressed	Cleavage	1-20	1343-1362	1
vsiRS4_7	LOC_Os05g15360.2	expressed protein	Cleavage	1-22	995-1016	1
vsiRS4_7	LOC_Os05g15360.5	expressed protein	Cleavage	1-22	1054-1075	1
vsiRS4_7	LOC_Os05g15360.1	expressed protein	Cleavage	1-22	1122-1143	1
vsiRS4_7	LOC_Os05g15360.3	expressed protein	Cleavage	1-22	1193-1214	1
vsiRS4_7	LOC_Os05g15360.6	expressed protein	Cleavage	1-22	3967-3988	1
vsiRS4_7	LOC_Os10g01540.2	notchless protein, putative, expressed	Cleavage	1-21	1531-1551	1
vsiRS4_7	LOC_Os04g38200.1	retrotransposon protein, putative, unclassified	Cleavage	1-20	528-547	1
vsiRS4_7	LOC_Os05g29690.1	retrotransposon protein, putative, unclassified, expressed	Cleavage	1-20	2442-2461	1
vsiRS4_8	LOC_Os11g44014.1	retrotransposon protein, putative, unclassified, expressed	Inhibition of translation	1-20	2597-2616	1
vsiRS4_8	LOC_Os08g41070.1	retrotransposon protein, putative, unclassified, expressed	Inhibition of translation	1-20	1574-1593	1
vsiRS4_8	LOC_Os07g44670.1	retrotransposon protein, putative, unclassified, expressed	Inhibition of translation	1-20	608-627	1
vsiRS4_8	LOC_Os09g28900.1	basic helix-loop-helix, putative, expressed	Cleavage	1-21	574-594	1
vsiRS4_8	LOC_Os01g59280.1	retrotransposon protein, putative, unclassified	Inhibition of translation	1-22	796-817	1
vsiRS4_8	LOC_Os11g30150.1	retrotransposon protein, putative, unclassified	Inhibition of translation	1-22	738-759	1
vsiRS4_8	LOC_Os08g25160.1	transposon protein, putative, unclassified	Inhibition of translation	1-22	544-565	1
vsiRS4_8	LOC_Os07g18100.1	conserved hypothetical protein	Inhibition of translation	1-22	316-337	1
vsiRS4_8	LOC_Os03g62220.1	expressed protein	Inhibition of translation	1-22	57-78	1
vsiRS4_8	LOC_Os05g44930.1	receptor-like protein kinase, putative, expressed	Cleavage	1-20	2092-2111	1
vsiRS4_8	LOC_Os05g44940.1	protein kinase domain containing protein, expressed	Cleavage	1-20	2154-2173	1
vsiRS4_8	LOC_Os05g44970.1	senescence-induced receptor-like serine/threonine-protein kinase precursor, putative, expressed	Cleavage	1-20	2025-2044	1
vsiRS4_8	LOC_Os01g05510.4	expressed protein	Cleavage	1-20	745-764	1
vsiRS4_8	LOC_Os01g05510.5	expressed protein	Cleavage	1-20	745-764	1
vsiRS4_8	LOC_Os01g05510.3	expressed protein	Cleavage	1-20	745-764	1
vsiRS4_8	LOC_Os01g05510.1	expressed protein	Cleavage	1-20	745-764	1
vsiRS4_8	LOC_Os01g05510.2	expressed protein	Cleavage	1-20	745-764	1
vsiRS4_8	LOC_Os05g45010.1	Leucine Rich Repeat family protein	Cleavage	1-20	573-592	1
vsiRS4_8	LOC_Os06g07720.1	retrotransposon protein, putative, Ty3-gypsy subclass, expressed	Cleavage	1-20	18-37	1
vsiRS4_8	LOC_Os01g03370.1	senescence-induced receptor-like serine/threonine-protein kinase precursor, putative, expressed	Cleavage	1-20	2034-2053	1
vsiRS4_8	LOC_Os05g44990.1	light repressible receptor protein kinase, putative, expressed	Cleavage	1-20	2022-2041	1
vsiRS4_8	LOC_Os06g02710.1	expressed protein	Inhibition of translation	1-22	730-751	1
vsiRS4_8	LOC_Os02g20640.1	retrotransposon protein, putative, unclassified, expressed	Cleavage	1-20	220-239	1
vsiRS4_8	LOC_Os02g05730.1	protein kinase domain containing protein, expressed	Cleavage	1-20	2210-2229	1
vsiRS4_8	LOC_Os05g04260.1	retrotransposon protein, putative, unclassified, expressed	Cleavage	1-20	947-966	1
vsiRS4_8	LOC_Os05g44960.1	expressed protein	Cleavage	1-20	1302-1321	1
vsiRS4_8	LOC_Os06g29550.1	retrotransposon protein, putative, unclassified, expressed	Cleavage	1-20	995-1014	1
vsiRS4_8	LOC_Os07g36940.2	eukaryotic translation initiation factor 4G, putative, expressed	Cleavage	1-20	4035-4054	1
vsiRS4_8	LOC_Os07g36940.1	eukaryotic translation initiation factor 4G, putative, expressed	Cleavage	1-20	3969-3988	1
vsiRS4_8	LOC_Os09g01360.1	expressed protein	Cleavage	1-20	552-571	1
vsiRS4_8	LOC_Os12g41810.1	expressed protein	Inhibition of translation	1-20	284-303	1
vsiRS4_9	LOC_Os08g42310.2	expressed protein	Cleavage	1-22	1094-1115	1
vsiRS4_9	LOC_Os08g42310.3	expressed protein	Cleavage	1-22	1076-1097	1
vsiRS4_9	LOC_Os08g42310.1	expressed protein	Cleavage	1-22	1087-1108	1
vsiRS4_9	LOC_Os09g10010.1	expressed protein	Inhibition of translation	1-20	439-458	1
vsiRS4_9	LOC_Os03g49126.1	expressed protein	Inhibition of translation	1-20	1241-1260	1
vsiRS4_9	LOC_Os03g20490.1	retrotransposon protein, putative, unclassified, expressed	Cleavage	1-20	771-790	1
vsiRS4_10	LOC_Os01g64256.1	transposon protein, putative, Mutator sub-class, expressed	Cleavage	1-20	523-542	1
vsiRS4_10	LOC_Os04g48520.1	ZOS4-12 - C2H2 zinc finger protein, expressed	Cleavage	1-20	222-241	1
vsiRS4_10	LOC_Os07g20580.1	DEAD-box ATP-dependent RNA helicase, putative, expressed	Inhibition of translation	1-20	513-532	1
vsiRS4_11	LOC_Os06g02380.2	T-complex protein, putative, expressed	Cleavage	1-21	1709-1729	1
vsiRS4_11	LOC_Os06g02380.1	T-complex protein, putative, expressed	Cleavage	1-21	1712-1732	1
vsiRS4_11	LOC_Os01g69970.1	WD domain, G-beta repeat domain containing protein, expressed	Inhibition of translation	1-21	1250-1270	1
vsiRS4_11	LOC_Os12g41350.1	meiotic asynaptic mutant 1, putative, expressed	Cleavage	1-20	1215-1233	1
vsiRS4_11	LOC_Os12g41350.2	meiotic asynaptic mutant 1, putative, expressed	Cleavage	1-20	1356-1374	1
vsiRS4_12	LOC_Os10g34680.1	vacuolar protein sorting-associated protein 52, putative, expressed	Cleavage	1-21	1887-1907	1
vsiRS4_12	LOC_Os04g14340.1	retrotransposon protein, putative, unclassified, expressed	Inhibition of translation	1-20	1913-1932	1
vsiRS4_12	LOC_Os12g11650.1	retrotransposon protein, putative, unclassified, expressed	Inhibition of translation	1-21	1514-1534	1
vsiRS4_12	LOC_Os11g12430.1	expressed protein	Cleavage	1-20	662-681	1
vsiRS4_12	LOC_Os06g39870.1	26S protease regulatory subunit 8, putative, expressed	Inhibition of translation	1-20	344-363	1
vsiRS4_12	LOC_Os10g08570.1	RNA recognition motif family protein, expressed	Inhibition of translation	1-20	359-378	1
vsiRS4_13	LOC_Os06g36490.1	ethylene-responsive element-binding protein, putative, expressed	Cleavage	1-20	1088-1107	1
vsiRS4_13	LOC_Os07g30774.1	calmodulin-binding transcription activator 5, putative, expressed	Inhibition of translation	1-21	2939-2959	1
vsiRS4_13	LOC_Os01g21070.1	endoglucanase, putative, expressed	Inhibition of translation	1-20	178-197	1
vsiRS4_14	LOC_Os01g46510.2	peptidase S8 and S53, subtilisin, kexin, sedolisin, putative, expressed	Cleavage	1-20	1031-1050	1
vsiRS4_14	LOC_Os01g46510.1	peptidase S8 and S53, subtilisin, kexin, sedolisin, putative, expressed	Cleavage	1-20	1031-1050	1
vsiRS4_14	LOC_Os03g53220.1	U5 small nuclear ribonucleoprotein 200 kDa helicase, putative, expressed	Cleavage	1-20	1859-1878	1
vsiRS4_14	LOC_Os04g31130.1	retrotransposon protein, putative, unclassified, expressed	Cleavage	1-20	285-304	1
vsiRS4_14	LOC_Os06g21970.1	retrotransposon protein, putative, Ty3-gypsy subclass, expressed	Cleavage	1-20	263-282	1
vsiRS4_15	LOC_Os11g22010.1	retrotransposon protein, putative, Ty3-gypsy subclass, expressed	Cleavage	1-21	571-591	1
vsiRS4_16	LOC_Os03g35940.1	retrotransposon protein, putative, Ty1-copia subclass	Cleavage	1-20	1660-1679	1
vsiRS4_16	LOC_Os12g42400.2	nuclear transcription factor Y subunit, putative, expressed	Cleavage	1-21	1545-1565	1
vsiRS4_16	LOC_Os12g42400.3	nuclear transcription factor Y subunit, putative, expressed	Cleavage	1-21	1590-1610	1
vsiRS4_16	LOC_Os12g42400.1	nuclear transcription factor Y subunit, putative, expressed	Cleavage	1-21	1599-1619	1
vsiRS4_16	LOC_Os03g30910.1	disease resistance protein RPM1, putative, expressed	Cleavage	1-20	2275-2294	1
vsiRS4_16	LOC_Os03g52690.4	CBS domain containing membrane protein, putative, expressed	Cleavage	1-20	683-702	1
vsiRS4_17	LOC_Os07g12590.1	OsFBX225 - F-box domain containing protein, expressed	Cleavage	1-20	2699-2718	1
vsiRS4_17	LOC_Os07g12590.2	OsFBX225 - F-box domain containing protein, expressed	Cleavage	1-20	2074-2093	1
vsiRS4_17	LOC_Os12g39970.3	expressed protein	Inhibition of translation	1-20	1751-1770	1
vsiRS4_17	LOC_Os12g39970.4	expressed protein	Inhibition of translation	1-20	1751-1770	1
vsiRS4_17	LOC_Os12g39970.2	expressed protein	Inhibition of translation	1-20	1751-1770	1
vsiRS4_17	LOC_Os12g39970.5	expressed protein	Inhibition of translation	1-20	1751-1770	1
vsiRS4_17	LOC_Os12g39970.1	expressed protein	Inhibition of translation	1-20	1751-1770	1
vsiRS4_17	LOC_Os04g51050.2	OsWAK53b - OsWAK receptor-like protein kinase, expressed	Inhibition of translation	1-20	2700-2719	1
vsiRS4_17	LOC_Os05g25320.1	transposon protein, putative, unclassified, expressed	Cleavage	1-20	1787-1806	1
vsiRS4_17	LOC_Os04g51050.1	OsWAK53b - OsWAK receptor-like protein kinase, expressed	Inhibition of translation	1-20	1648-1667	1
vsiRS4_17	LOC_Os09g37880.1	serine/threonine-protein kinase receptor precursor, putative, expressed	Inhibition of translation	1-20	2223-2242	1
vsiRS4_19	LOC_Os11g31650.2	expressed protein	Cleavage	1-22	2787-2808	1
vsiRS4_19	LOC_Os05g07010.2	myb-like DNA-binding domain containing protein, expressed	Cleavage	1-22	903-924	1
vsiRS4_19	LOC_Os05g07010.1	myb-like DNA-binding domain containing protein, expressed	Cleavage	1-22	1044-1065	1
vsiRS4_19	LOC_Os08g15870.1	retrotransposon protein, putative, Ty1-copia subclass, expressed	Cleavage	1-20	338-357	1
vsiRS4_19	LOC_Os03g48710.1	expressed protein	Cleavage	1-20	1716-1735	1
vsiRS4_19	LOC_Os02g46320.1	glucosyltransferase, putative, expressed	Cleavage	1-20	1883-1902	1
vsiRS4_19	LOC_Os05g23440.2	solute carrier family 35 member F1, putative, expressed	Cleavage	1-21	1256-1276	1
vsiRS4_19	LOC_Os05g23440.1	solute carrier family 35 member F1, putative, expressed	Cleavage	1-21	1402-1422	1
vsiRS4_20	LOC_Os06g22380.1	expressed protein	Cleavage	1-22	1123-1144	1
vsiRS4_20	LOC_Os02g43906.1	ceramide kinase-related, putative, expressed	Inhibition of translation	1-21	123-143	1
vsiRS4_20	LOC_Os01g23620.1	miro, putative, expressed	Cleavage	1-22	1077-1098	1
vsiRS4_20	LOC_Os03g07739.2	expressed protein	Cleavage	1-22	1992-2013	1
vsiRS4_20	LOC_Os05g01020.4	transcriptional repressor, putative, expressed	Inhibition of translation	1-22	402-423	1
vsiRS4_20	LOC_Os05g01020.2	transcriptional repressor, putative, expressed	Inhibition of translation	1-22	4264-4285	1
vsiRS4_20	LOC_Os03g24880.1	PPR repeat containing protein, expressed	Inhibition of translation	1-21	1620-1640	1
vsiRS4_20	LOC_Os05g51480.2	cleavage and polyadenylation specificity factor, putative, expressed	Inhibition of translation	1-22	623-645	1
vsiRS4_20	LOC_Os05g51480.1	cleavage and polyadenylation specificity factor, putative, expressed	Inhibition of translation	1-22	627-649	1
vsiRS4_23	LOC_Os12g42560.1	hypothetical protein	Cleavage	1-20	160-179	1
vsiRS4_23	LOC_Os05g12300.1	expressed protein	Cleavage	1-20	1572-1591	1
vsiRS4_23	LOC_Os05g12300.3	expressed protein	Cleavage	1-20	1572-1591	1
vsiRS4_23	LOC_Os05g12300.2	expressed protein	Cleavage	1-20	1572-1591	1
vsiRS4_23	LOC_Os09g01290.2	hhH-GPD superfamily base excision DNA repair protein, putative, expressed	Cleavage	1-20	2124-2143	1
vsiRS4_23	LOC_Os09g37180.1	transferase family protein, putative, expressed	Inhibition of translation	1-20	1548-1567	1
vsiRS4_23	LOC_Os02g43850.5	serine esterase family protein, putative, expressed	Inhibition of translation	1-20	1031-1050	1
vsiRS4_23	LOC_Os02g10190.1	DUF1680 domain containing protein, putative, expressed	Inhibition of translation	1-22	3364-3385	1
vsiRS4_24	LOC_Os04g24510.1	OsWAK36 - OsWAK receptor-like protein kinase, expressed	Cleavage	1-20	2062-2081	1
vsiRS4_25	LOC_Os01g56870.1	expressed protein	Cleavage	1-20	1816-1835	1
vsiRS4_25	LOC_Os05g02070.2	expressed protein	Cleavage	1-21	621-641	1
vsiRS4_25	LOC_Os05g02070.3	expressed protein	Cleavage	1-21	576-596	1
vsiRS4_25	LOC_Os04g28820.1	retrotransposon protein, putative, unclassified, expressed	Cleavage	1-20	3996-4015	1
vsiRS4_25	LOC_Os06g38080.1	von Willebrand factor type A domain containing protein, putative, expressed	Cleavage	1-20	98-117	1
vsiRS4_26	LOC_Os04g43350.1	expressed protein	Cleavage	1-22	1392-1413	1
vsiRS4_26	LOC_Os12g19470.1	ribulose bisphosphate carboxylase small chain, chloroplast precursor, putative, expressed	Cleavage	1-20	1957-1976	1
vsiRS4_26	LOC_Os12g19470.2	ribulose bisphosphate carboxylase small chain, chloroplast precursor, putative, expressed	Cleavage	1-20	1992-2011	1
vsiRS4_26	LOC_Os04g28450.1	hypothetical protein	Cleavage	1-20	404-423	1
vsiRS4_26	LOC_Os02g22240.1	retrotransposon protein, putative, unclassified, expressed	Cleavage	1-22	187-208	1
vsiRS4_26	LOC_Os07g11080.1	retrotransposon protein, putative, unclassified, expressed	Cleavage	1-22	802-823	1
vsiRS4_26	LOC_Os03g33240.1	retrotransposon protein, putative, unclassified, expressed	Cleavage	1-22	1159-1180	1
vsiRS4_26	LOC_Os08g28040.1	retrotransposon protein, putative, Ty1-copia subclass, expressed	Cleavage	1-20	222-241	1
vsiRS4_26	LOC_Os01g23470.1	retrotransposon protein, putative, Ty1-copia subclass, expressed	Cleavage	1-20	207-226	1
vsiRS4_26	LOC_Os02g51620.1	glycosyl hydrolase family 3 protein, putative, expressed	Cleavage	1-22	2796-2817	1
vsiRS4_26	LOC_Os03g20100.1	S1 RNA binding domain containing protein, expressed	Cleavage	1-20	1400-1419	1
vsiRS4_27	LOC_Os01g58710.1	retrotransposon protein, putative, Ty3-gypsy subclass, expressed	Inhibition of translation	1-22	150-171	1
vsiRS4_27	LOC_Os07g09370.1	pentatricopeptide, putative, expressed	Cleavage	1-22	906-927	1
vsiRS4_27	LOC_Os05g30770.1	esterase PIR7, putative, expressed	Cleavage	1-21	269-289	1
vsiRS4_27	LOC_Os08g14650.1	expressed protein	Inhibition of translation	1-22	69-90	1
vsiRS4_27	LOC_Os05g50650.1	ligA, putative, expressed	Inhibition of translation	1-20	373-392	1
vsiRS4_27	LOC_Os11g17620.1	expressed protein	Cleavage	1-22	155-176	1
vsiRS4_29	LOC_Os07g30774.1	calmodulin-binding transcription activator 5, putative, expressed	Inhibition of translation	1-22	2938-2959	1
vsiRS4_29	LOC_Os06g36490.1	ethylene-responsive element-binding protein, putative, expressed	Cleavage	1-20	1088-1107	1
vsiRS4_29	LOC_Os01g21070.1	endoglucanase, putative, expressed	Inhibition of translation	1-20	178-197	1
vsiRS4_30	LOC_Os01g68970.2	HYS1, putative, expressed	Inhibition of translation	1-21	1248-1268	1
vsiRS4_30	LOC_Os01g14450.1	retrotransposon protein, putative, Ty3-gypsy subclass, expressed	Inhibition of translation	1-21	3637-3656	1
vsiRS4_31	LOC_Os05g44560.1	kinesin motor domain containing protein, expressed	Cleavage	1-20	2763-2782	1
vsiRS4_31	LOC_Os10g32372.1	hypothetical protein	Cleavage	1-20	289-308	1
vsiRS4_31	LOC_Os04g07390.1	expressed protein	Cleavage	1-21	170-190	1
vsiRS4_31	LOC_Os04g32980.1	protein binding protein, putative, expressed	Cleavage	1-20	1465-1484	1
vsiRS4_31	LOC_Os08g20060.1	retrotransposon, putative, centromere-specific, expressed	Cleavage	1-20	1575-1594	1
vsiRS4_31	LOC_Os01g39530.1	retrotransposon, putative, centromere-specific	Cleavage	1-20	1353-1372	1
vsiRS4_31	LOC_Os01g71114.1	disease resistance protein RGA4, putative, expressed	Cleavage	1-21	513-533	1
vsiRS4_31	LOC_Os06g09620.1	expressed protein	Cleavage	1-20	1968-1987	1
vsiRS4_31	LOC_Os10g42400.1	expressed protein	Inhibition of translation	1-20	1528-1547	1
vsiRS4_31	LOC_Os05g51790.2	RecF/RecN/SMC N terminal domain containing protein, expressed	Cleavage	1-20	2025-2043	1
vsiRS4_31	LOC_Os05g51790.1	RecF/RecN/SMC N terminal domain containing protein, expressed	Cleavage	1-20	2070-2088	1
vsiRS4_32	LOC_Os01g69970.1	WD domain, G-beta repeat domain containing protein, expressed	Inhibition of translation	1-22	1250-1271	1
vsiRS4_32	LOC_Os06g02380.2	T-complex protein, putative, expressed	Cleavage	1-22	1709-1730	1
vsiRS4_32	LOC_Os06g02380.1	T-complex protein, putative, expressed	Cleavage	1-22	1712-1733	1
vsiRS4_32	LOC_Os10g34680.1	vacuolar protein sorting-associated protein 52, putative, expressed	Cleavage	1-22	1884-1905	1
vsiRS4_32	LOC_Os09g25500.1	expressed protein	Cleavage	1-22	1141-1162	1
vsiRS4_32	LOC_Os02g24780.1	retrotransposon protein, putative, unclassified, expressed	Cleavage	1-22	1993-2014	1
vsiRS4_32	LOC_Os12g41350.1	meiotic asynaptic mutant 1, putative, expressed	Inhibition of translation	1-21	1215-1234	1
vsiRS4_32	LOC_Os12g41350.2	meiotic asynaptic mutant 1, putative, expressed	Inhibition of translation	1-21	1356-1375	1
vsiRS4_32	LOC_Os11g47410.1	retrotransposon protein, putative, unclassified, expressed	Inhibition of translation	1-20	1162-1181	1
vsiRS4_33	LOC_Os07g26595.1	expressed protein	Inhibition of translation	1-21	4094-4114	1
vsiRS4_33	LOC_Os03g53890.1	N2, N2-dimethylguanosine tRNA methyltransferase, putative, expressed	Cleavage	1-21	753-773	1
vsiRS4_33	LOC_Os03g17340.1	expressed protein	Cleavage	1-20	1029-1048	1
vsiRS4_33	LOC_Os11g11070.2	mRNA-capping enzyme, putative, expressed	Inhibition of translation	1-20	967-986	1
vsiRS4_33	LOC_Os01g29450.1	retrotransposon protein, putative, unclassified, expressed	Cleavage	1-20	3752-3771	1
vsiRS4_33	LOC_Os07g37180.2	ABC1 family domain containing protein, putative, expressed	Inhibition of translation	1-22	2196-2216	1
vsiRS4_33	LOC_Os07g37180.1	ABC1 family domain containing protein, putative, expressed	Inhibition of translation	1-22	2196-2216	1
vsiRS4_34	LOC_Os04g28820.1	retrotransposon protein, putative, unclassified, expressed	Cleavage	1-21	3994-4014	1
vsiRS4_34	LOC_Os03g07040.1	retrotransposon protein, putative, unclassified	Cleavage	1-20	1222-1241	1
vsiRS4_34	LOC_Os03g53800.3	periplasmic beta-glucosidase precursor, putative, expressed	Cleavage	1-20	3013-3032	1
vsiRS4_34	LOC_Os03g53800.5	periplasmic beta-glucosidase precursor, putative, expressed	Cleavage	1-20	2742-2761	1
vsiRS4_34	LOC_Os03g53800.1	periplasmic beta-glucosidase precursor, putative, expressed	Cleavage	1-20	2605-2624	1
vsiRS4_34	LOC_Os03g53800.4	periplasmic beta-glucosidase precursor, putative, expressed	Cleavage	1-20	2193-2212	1
vsiRS4_34	LOC_Os03g53800.2	periplasmic beta-glucosidase precursor, putative, expressed	Cleavage	1-20	2168-2187	1
vsiRS4_34	LOC_Os05g02070.2	expressed protein	Cleavage	1-20	621-640	1
vsiRS4_34	LOC_Os05g02070.3	expressed protein	Cleavage	1-20	576-595	1
vsiRS4_34	LOC_Os06g46740.1	early nodulin 20 precursor, putative, expressed	Cleavage	1-20	87-106	1
vsiRS5_1	LOC_Os03g36790.2	tobamovirus multiplication protein, putative, expressed	Cleavage	1-20	375-394	1
vsiRS5_1	LOC_Os03g36790.1	tobamovirus multiplication protein, putative, expressed	Cleavage	1-20	375-394	1
vsiRS5_1	LOC_Os03g36790.3	tobamovirus multiplication protein, putative, expressed	Cleavage	1-20	299-318	1
vsiRS5_1	LOC_Os06g48970.1	expressed protein	Inhibition of translation	1-20	1423-1442	1
vsiRS5_1	LOC_Os06g48970.2	expressed protein	Inhibition of translation	1-20	1297-1316	1
vsiRS5_2	LOC_Os04g09830.1	retrotransposon protein, putative, unclassified, expressed	Inhibition of translation	1-21	3557-3576	1
vsiRS5_2	LOC_Os03g36790.2	tobamovirus multiplication protein, putative, expressed	Cleavage	1-20	374-393	1
vsiRS5_2	LOC_Os03g36790.1	tobamovirus multiplication protein, putative, expressed	Cleavage	1-20	374-393	1
vsiRS5_2	LOC_Os03g36790.3	tobamovirus multiplication protein, putative, expressed	Cleavage	1-20	298-317	1
vsiRS5_2	LOC_Os12g34022.1	retrotransposon protein, putative, unclassified, expressed	Cleavage	1-20	915-934	1
vsiRS5_3	LOC_Os07g35750.1	TKL_IRAK_DUF26-ld.3 - DUF26 kinases have homology to DUF26 containing loci, expressed	Cleavage	1-20	3702-3720	1
vsiRS5_3	LOC_Os07g35750.2	TKL_IRAK_DUF26-ld.3 - DUF26 kinases have homology to DUF26 containing loci, expressed	Cleavage	1-20	3788-3806	1
vsiRS5_4	LOC_Os12g41230.3	tesmin/TSO1-like CXC domain containing protein, expressed	Cleavage	1-22	2562-2583	1
vsiRS5_4	LOC_Os08g04580.1	csAtPR5, putative, expressed	Cleavage	1-21	680-700	1
vsiRS5_4	LOC_Os03g22670.1	triacylglycerol Lipase, putative, expressed	Inhibition of translation	1-21	591-611	1
vsiRS5_4	LOC_Os12g24760.1	retrotransposon protein, putative, Ty3-gypsy subclass, expressed	Cleavage	1-20	1557-1576	1
vsiRS5_4	LOC_Os06g27940.1	retrotransposon protein, putative, Ty3-gypsy subclass	Cleavage	1-20	2229-2248	1
vsiRS5_4	LOC_Os01g38700.1	nucleic acid binding protein, putative, expressed	Inhibition of translation	1-20	120-139	1
vsiRS5_4	LOC_Os02g21780.1	retrotransposon protein, putative, unclassified, expressed	Cleavage	1-20	1053-1072	1
vsiRS5_7	LOC_Os02g53680.1	RPA1A - Putative single-stranded DNA binding complex subunit 1, expressed	Cleavage	1-21	777-797	1
vsiRS5_7	LOC_Os08g36420.4	metal cation transporter, putative, expressed	Cleavage	1-21	172-192	1
vsiRS5_7	LOC_Os09g04830.1	retrotransposon protein, putative, unclassified, expressed	Inhibition of translation	1-21	948-968	1
vsiRS5_7	LOC_Os11g36410.1	NBS-LRR type disease resistance protein, putative, expressed	Inhibition of translation	1-20	1700-1719	1
vsiRS5_7	LOC_Os05g38219.2	expressed protein	Cleavage	1-20	2358-2377	1
vsiRS5_9	LOC_Os11g15670.1	NBS-LRR disease resistance protein, putative, expressed	Cleavage	1-20	1080-1099	1
vsiRS5_9	LOC_Os08g14610.1	DRD1, putative, expressed	Inhibition of translation	1-21	650-670	1
vsiRS5_9	LOC_Os04g41920.1	protein FAM133, putative, expressed	Cleavage	1-20	905-924	1
vsiRS5_9	LOC_Os10g36620.1	hydroxyproline-rich glycoprotein DZ-HRGP, putative, expressed	Cleavage	1-20	609-628	1
vsiRS5_9	LOC_Os03g52170.1	4-hydroxy-3-methylbut-2-enyl diphosphate reductase, putative, expressed	Cleavage	1-20	1906-1925	1
vsiRS5_9	LOC_Os02g07000.1	expressed protein	Cleavage	1-20	755-774	1
vsiRS5_9	LOC_Os06g16240.1	expressed protein	Cleavage	1-20	1533-1551	1
vsiRS5_9	LOC_Os06g41670.1	CC-NBS-LRR protein, putative, expressed	Inhibition of translation	1-20	2815-2834	1
vsiRS5_9	LOC_Os05g45850.1	expressed protein	Cleavage	1-20	2014-2033	1
vsiRS5_10	LOC_Os01g74200.1	protein kinase domain containing protein, expressed	Cleavage	1-20	1790-1809	1
vsiRS5_10	LOC_Os07g09060.1	aldehyde dehydrogenase, putative, expressed	Cleavage	1-22	1365-1386	1
vsiRS5_10	LOC_Os07g09060.2	aldehyde dehydrogenase, putative, expressed	Cleavage	1-22	1365-1386	1
vsiRS5_10	LOC_Os07g09060.3	aldehyde dehydrogenase, putative, expressed	Cleavage	1-22	1454-1475	1
vsiRS5_10	LOC_Os11g42070.1	Leucine Rich Repeat family protein, expressed	Cleavage	1-21	1662-1682	1
vsiRS5_10	LOC_Os11g42070.2	Leucine Rich Repeat family protein, expressed	Cleavage	1-21	1769-1789	1
vsiRS5_10	LOC_Os01g74310.5	expressed protein	Cleavage	1-22	2232-2253	1
vsiRS5_10	LOC_Os01g74310.2	expressed protein	Cleavage	1-22	3389-3410	1
vsiRS5_10	LOC_Os01g74310.4	expressed protein	Cleavage	1-22	3389-3410	1
vsiRS5_10	LOC_Os01g74310.1	expressed protein	Cleavage	1-22	3392-3413	1
vsiRS5_10	LOC_Os01g74310.3	expressed protein	Cleavage	1-22	3389-3410	1
vsiRS5_10	LOC_Os03g62314.1	retrotransposon protein, putative, LINE subclass, expressed	Cleavage	1-20	1329-1348	1
vsiRS5_10	LOC_Os03g03610.3	1,3-beta-glucan synthase component domain containing protein, expressed	Cleavage	1-22	2170-2191	1
vsiRS5_10	LOC_Os03g03610.2	1,3-beta-glucan synthase component domain containing protein, expressed	Cleavage	1-22	2355-2376	1
vsiRS5_10	LOC_Os03g03610.1	1,3-beta-glucan synthase component domain containing protein, expressed	Cleavage	1-22	2464-2485	1
vsiRS5_10	LOC_Os06g04510.1	enolase, putative, expressed	Cleavage	1-20	1125-1144	1
vsiRS5_10	LOC_Os06g04510.2	enolase, putative, expressed	Cleavage	1-20	1851-1870	1
vsiRS5_11	LOC_Os05g45870.1	OsFBL25 - F-box domain and LRR containing protein, expressed	Cleavage	1-20	1468-1487	1
vsiRS5_12	LOC_Os11g43895.1	expressed protein	Inhibition of translation	1-20	524-543	1
vsiRS5_13	LOC_Os08g28500.1	retrotransposon protein, putative, unclassified, expressed	Cleavage	1-22	1846-1867	1
vsiRS5_13	LOC_Os08g23020.1	retrotransposon protein, putative, unclassified, expressed	Cleavage	1-22	3193-3214	1
vsiRS5_14	LOC_Os09g21430.1	ZOS9-05 - C2H2 zinc finger protein, expressed	Cleavage	1-21	3035-3055	1
vsiRS5_14	LOC_Os03g03710.1	ribonuclease protein, putative, expressed	Cleavage	1-22	1627-1648	1
vsiRS5_14	LOC_Os02g48080.1	cysteine-rich receptor-like protein kinase 7 precursor, putative, expressed	Inhibition of translation	1-21	1032-1051	1
vsiRS5_15	LOC_Os03g52690.2	CBS domain containing membrane protein, putative, expressed	Cleavage	1-20	792-810	1
vsiRS5_15	LOC_Os03g52690.1	CBS domain containing membrane protein, putative, expressed	Cleavage	1-20	889-907	1
vsiRS5_15	LOC_Os03g52690.3	CBS domain containing membrane protein, putative, expressed	Cleavage	1-20	900-918	1
vsiRS5_15	LOC_Os03g52690.8	CBS domain containing membrane protein, putative, expressed	Cleavage	1-20	904-922	1
vsiRS5_15	LOC_Os03g52690.6	CBS domain containing membrane protein, putative, expressed	Cleavage	1-20	976-994	1
vsiRS5_15	LOC_Os03g52690.5	CBS domain containing membrane protein, putative, expressed	Cleavage	1-20	994-1012	1
vsiRS5_15	LOC_Os03g52690.4	CBS domain containing membrane protein, putative, expressed	Cleavage	1-20	2891-2909	1
vsiRS5_16	LOC_Os01g03320.1	BBTI2 - Bowman-Birk type bran trypsin inhibitor precursor, expressed	Cleavage	1-21	725-745	1
vsiRS5_16	LOC_Os03g21900.1	uroporphyrinogen decarboxylase, putative, expressed	Cleavage	1-20	1409-1428	1
vsiRS5_16	LOC_Os08g01850.1	esterase, putative, expressed	Cleavage	1-20	2226-2245	1
vsiRS5_16	LOC_Os05g07640.1	expressed protein	Cleavage	1-22	256-277	1
vsiRS5_16	LOC_Os06g51550.1	retrotransposon protein, putative, unclassified, expressed	Inhibition of translation	1-20	374-393	1
vsiRS5_16	LOC_Os04g13110.1	retrotransposon protein, putative, Ty3-gypsy subclass, expressed	Inhibition of translation	1-20	3472-3491	1
vsiRS5_17	LOC_Os04g19890.1	retrotransposon protein, putative, unclassified, expressed	Cleavage	1-20	2085-2104	1
vsiRS5_17	LOC_Os02g37050.1	phosphatidylinositolglycan class N family protein, expressed	Cleavage	1-20	2589-2608	1
vsiRS5_17	LOC_Os02g02850.1	bifunctional protein folD, putative, expressed	Cleavage	1-20	1671-1690	1
vsiRS5_17	LOC_Os05g20780.1	retrotransposon protein, putative, Ty3-gypsy subclass	Cleavage	1-20	1014-1033	1
vsiRS5_19	LOC_Os06g06310.1	expressed protein	Cleavage	1-21	2087-2107	1
vsiRS5_19	LOC_Os05g45954.1	AP2 domain containing protein, expressed	Inhibition of translation	1-21	1018-1038	1
vsiRS5_19	LOC_Os06g21200.1	retrotransposon protein, putative, Ty1-copia subclass, expressed	Inhibition of translation	1-20	224-243	1
vsiRS5_19	LOC_Os04g11160.1	retrotransposon protein, putative, Ty1-copia subclass, expressed	Inhibition of translation	1-20	587-606	1
vsiRS5_19	LOC_Os02g18120.1	retrotransposon protein, putative, Ty1-copia subclass, expressed	Inhibition of translation	1-20	1943-1962	1
vsiRS5_19	LOC_Os02g53610.1	retrotransposon protein, putative, Ty1-copia subclass, expressed	Inhibition of translation	1-20	1580-1599	1
vsiRS5_19	LOC_Os10g01450.1	retrotransposon protein, putative, Ty1-copia subclass, expressed	Inhibition of translation	1-20	1640-1659	1
vsiRS5_19	LOC_Os12g10890.1	retrotransposon protein, putative, Ty1-copia subclass, expressed	Inhibition of translation	1-20	2261-2280	1
vsiRS5_19	LOC_Os10g18420.1	retrotransposon protein, putative, Ty1-copia subclass, expressed	Inhibition of translation	1-20	2426-2445	1
vsiRS5_19	LOC_Os07g14410.1	retrotransposon protein, putative, Ty1-copia subclass, expressed	Inhibition of translation	1-20	2284-2303	1
vsiRS5_19	LOC_Os12g23320.1	retrotransposon protein, putative, Ty1-copia subclass, expressed	Inhibition of translation	1-20	2588-2607	1
vsiRS5_19	LOC_Os01g72400.1	retrotransposon protein, putative, Ty1-copia subclass, expressed	Inhibition of translation	1-20	2507-2526	1
vsiRS5_19	LOC_Os03g46450.1	retrotransposon protein, putative, Ty1-copia subclass, expressed	Inhibition of translation	1-20	2588-2607	1
vsiRS5_20	LOC_Os03g61620.1	expressed protein	Cleavage	1-21	2106-2126	1
vsiRS5_20	LOC_Os03g61620.2	expressed protein	Cleavage	1-21	2370-2390	1
vsiRS5_20	LOC_Os09g29420.1	queuine tRNA-ribosyltransferase, putative, expressed	Inhibition of translation	1-20	120-139	1
vsiRS5_20	LOC_Os02g02770.1	PPR repeat domain containing protein, putative, expressed	Cleavage	1-20	327-346	1
vsiRS5_21	LOC_Os08g16130.1	fiber protein Fb34, putative, expressed	Inhibition of translation	1-21	852-872	1
vsiRS5_21	LOC_Os03g19427.1	nicotianamine synthase, putative, expressed	Cleavage	1-20	1236-1255	1
vsiRS5_21	LOC_Os11g41540.4	disease resistance RPP8-like protein 3, putative, expressed	Inhibition of translation	1-21	3074-3094	1
vsiRS5_21	LOC_Os11g41540.3	disease resistance RPP8-like protein 3, putative, expressed	Inhibition of translation	1-21	3101-3121	1
vsiRS5_21	LOC_Os11g41540.2	disease resistance RPP8-like protein 3, putative, expressed	Inhibition of translation	1-21	4353-4373	1
vsiRS5_21	LOC_Os11g41540.1	disease resistance RPP8-like protein 3, putative, expressed	Inhibition of translation	1-21	4396-4416	1
vsiRS5_21	LOC_Os04g58720.1	anthranilate phosphoribosyltransferase, putative, expressed	Inhibition of translation	1-20	1294-1312	1
vsiRS5_22	LOC_Os01g64520.1	uricase, putative, expressed	Inhibition of translation	1-21	348-368	1
vsiRS5_22	LOC_Os01g64520.2	uricase, putative, expressed	Inhibition of translation	1-21	284-304	1
vsiRS5_22	LOC_Os10g08080.1	retrotransposon protein, putative, Ty3-gypsy subclass, expressed	Cleavage	1-21	131-151	1
vsiRS5_22	LOC_Os02g40620.1	expressed protein	Inhibition of translation	1-20	222-241	1
vsiRS5_22	LOC_Os01g66379.1	expressed protein	Cleavage	1-20	708-727	1
vsiRS5_22	LOC_Os12g09550.2	expressed protein	Cleavage	1-20	5370-5389	1
vsiRS5_22	LOC_Os12g09550.1	expressed protein	Cleavage	1-20	5370-5389	1
vsiRS5_22	LOC_Os03g54040.1	ribosomal protein L6, putative, expressed	Inhibition of translation	1-20	939-958	1
vsiRS5_23	LOC_Os05g03900.2	WRKY109, expressed	Inhibition of translation	1-20	1180-1199	1
vsiRS5_24	LOC_Os04g49570.2	glutamate receptor, putative, expressed	Inhibition of translation	1-21	2276-2296	1
vsiRS5_24	LOC_Os04g49570.1	glutamate receptor, putative, expressed	Inhibition of translation	1-21	2395-2415	1
vsiRS6_1	LOC_Os11g41365.1	expressed protein	Cleavage	1-22	1743-1764	1
vsiRS6_1	LOC_Os05g51420.1	hypersensitive-induced response protein, putative, expressed	Inhibition of translation	1-21	805-825	1
vsiRS6_1	LOC_Os05g50890.3	OsGH3.5 - Probable indole-3-acetic acid-amido synthetase, expressed	Inhibition of translation	1-22	319-340	1
vsiRS6_1	LOC_Os07g36280.1	OsFBX241 - F-box domain containing protein, expressed	Cleavage	1-22	1053-1075	1
vsiRS6_1	LOC_Os05g50890.2	OsGH3.5 - Probable indole-3-acetic acid-amido synthetase, expressed	Inhibition of translation	1-22	319-340	1
vsiRS6_1	LOC_Os05g50890.1	OsGH3.5 - Probable indole-3-acetic acid-amido synthetase, expressed	Inhibition of translation	1-22	321-342	1
vsiRS6_1	LOC_Os01g03020.1	tRNA synthetase class I, putative, expressed	Cleavage	1-21	3034-3054	1
vsiRS6_1	LOC_Os03g44210.1	expressed protein	Cleavage	1-20	2060-2079	1
vsiRS6_1	LOC_Os03g44210.2	expressed protein	Cleavage	1-20	2060-2079	1
vsiRS6_2	LOC_Os05g51420.1	hypersensitive-induced response protein, putative, expressed	Inhibition of translation	1-20	805-824	1
vsiRS6_2	LOC_Os01g06560.2	transcription factor HBP-1b, putative, expressed	Cleavage	1-21	773-793	1
vsiRS6_2	LOC_Os05g50890.3	OsGH3.5 - Probable indole-3-acetic acid-amido synthetase, expressed	Inhibition of translation	1-21	319-339	1
vsiRS6_2	LOC_Os05g50890.2	OsGH3.5 - Probable indole-3-acetic acid-amido synthetase, expressed	Inhibition of translation	1-21	319-339	1
vsiRS6_2	LOC_Os05g50890.1	OsGH3.5 - Probable indole-3-acetic acid-amido synthetase, expressed	Inhibition of translation	1-21	321-341	1
vsiRS6_2	LOC_Os01g03020.1	tRNA synthetase class I, putative, expressed	Cleavage	1-20	3034-3053	1
vsiRS6_2	LOC_Os04g30200.1	OsFBL14 - F-box domain and LRR containing protein, expressed	Cleavage	1-20	445-464	1
vsiRS6_2	LOC_Os04g30180.1	F-box/LRR-repeat protein 14, putative, expressed	Cleavage	1-20	533-552	1
vsiRS6_3	LOC_Os08g39520.1	transposon protein, putative, unclassified	Inhibition of translation	1-21	1190-1210	1
vsiRS6_3	LOC_Os03g63940.1	CBS domain containing membrane protein, putative, expressed	Inhibition of translation	1-22	1866-1887	1
vsiRS6_3	LOC_Os02g05410.1	splicing factor 3B subunit 1, putative, expressed	Cleavage	1-21	3246-3266	1
vsiRS6_3	LOC_Os02g05310.3	splicing factor 3B subunit 1, putative, expressed	Cleavage	1-21	3464-3484	1
vsiRS6_3	LOC_Os02g05310.4	splicing factor 3B subunit 1, putative, expressed	Cleavage	1-21	3464-3484	1
vsiRS6_3	LOC_Os02g05310.1	splicing factor 3B subunit 1, putative, expressed	Cleavage	1-21	3464-3484	1
vsiRS6_3	LOC_Os02g04950.1	splicing factor 3B subunit 1, putative, expressed	Cleavage	1-21	3496-3516	1
vsiRS6_3	LOC_Os02g05310.2	splicing factor 3B subunit 1, putative, expressed	Cleavage	1-21	3464-3484	1
vsiRS6_3	LOC_Os04g25570.1	protein phosphatase 2C, putative, expressed	Cleavage	1-22	785-806	1
vsiRS6_3	LOC_Os01g46590.2	expressed protein	Cleavage	1-20	1480-1499	1
vsiRS6_3	LOC_Os01g46590.1	expressed protein	Cleavage	1-20	1480-1499	1
vsiRS6_3	LOC_Os06g12470.2	retrotransposon protein, putative, Ty3-gypsy subclass, expressed	Inhibition of translation	1-22	830-852	1
vsiRS6_3	LOC_Os09g26999.3	keratin-associated protein 5-4, putative, expressed	Cleavage	1-21	259-279	1
vsiRS6_3	LOC_Os02g27220.1	protein phosphatase 2C, putative, expressed	Cleavage	1-20	1179-1198	1
vsiRS6_4	LOC_Os01g74310.2	expressed protein	Cleavage	1-21	478-498	1
vsiRS6_4	LOC_Os01g74310.4	expressed protein	Cleavage	1-21	478-498	1
vsiRS6_4	LOC_Os01g74310.1	expressed protein	Cleavage	1-21	478-498	1
vsiRS6_4	LOC_Os01g74310.3	expressed protein	Cleavage	1-21	478-498	1
vsiRS6_4	LOC_Os04g44460.1	sulfotransferase domain containing protein, expressed	Inhibition of translation	1-20	335-354	1
vsiRS6_4	LOC_Os12g24050.1	retrotransposon protein, putative, unclassified, expressed	Inhibition of translation	1-20	4259-4278	1
vsiRS6_4	LOC_Os07g48000.1	retrotransposon protein, putative, unclassified, expressed	Inhibition of translation	1-20	4125-4144	1
vsiRS6_5	LOC_Os03g29660.1	retrotransposon protein, putative, unclassified, expressed	Cleavage	1-20	2385-2404	1
vsiRS6_5	LOC_Os06g36140.1	retrotransposon protein, putative, unclassified, expressed	Cleavage	1-20	2265-2284	1
vsiRS6_5	LOC_Os04g19910.1	retrotransposon protein, putative, unclassified, expressed	Cleavage	1-20	2127-2146	1
vsiRS6_5	LOC_Os03g03220.1	retrotransposon protein, putative, unclassified, expressed	Cleavage	1-20	2097-2116	1
vsiRS6_5	LOC_Os09g07950.1	retrotransposon protein, putative, unclassified, expressed	Cleavage	1-20	2079-2098	1
vsiRS6_5	LOC_Os12g05500.1	retrotransposon protein, putative, unclassified, expressed	Cleavage	1-20	1992-2011	1
vsiRS6_5	LOC_Os01g66450.1	retrotransposon protein, putative, unclassified, expressed	Cleavage	1-20	1974-1993	1
vsiRS6_5	LOC_Os04g06600.1	retrotransposon protein, putative, unclassified, expressed	Cleavage	1-20	1902-1921	1
vsiRS6_5	LOC_Os01g29370.1	retrotransposon protein, putative, unclassified, expressed	Cleavage	1-20	1887-1906	1
vsiRS6_5	LOC_Os12g17190.1	retrotransposon protein, putative, unclassified, expressed	Cleavage	1-20	1668-1687	1
vsiRS6_5	LOC_Os09g16690.1	retrotransposon protein, putative, unclassified, expressed	Cleavage	1-20	1533-1552	1
vsiRS6_5	LOC_Os11g22310.1	retrotransposon protein, putative, unclassified, expressed	Cleavage	1-20	2691-2710	1
vsiRS6_5	LOC_Os11g21840.1	retrotransposon protein, putative, unclassified, expressed	Cleavage	1-20	1947-1966	1
vsiRS6_5	LOC_Os01g22070.1	transposon protein, putative, Mutator sub-class, expressed	Cleavage	1-21	1078-1098	1
vsiRS6_5	LOC_Os03g44950.1	LTPL91 - Protease inhibitor/seed storage/LTP family protein precursor, expressed	Inhibition of translation	1-21	1374-1394	1
vsiRS6_5	LOC_Os07g11010.1	protein Kinase-associated protein phosphatase, putative, expressed	Cleavage	1-21	1010-1030	1
vsiRS6_5	LOC_Os07g11010.2	protein Kinase-associated protein phosphatase, putative, expressed	Cleavage	1-21	935-955	1
vsiRS6_5	LOC_Os12g08510.1	retrotransposon protein, putative, Ty3-gypsy subclass, expressed	Cleavage	1-20	3249-3267	1
vsiRS6_5	LOC_Os01g57800.1	retrotransposon protein, putative, Ty3-gypsy subclass, expressed	Cleavage	1-20	3060-3078	1
vsiRS6_5	LOC_Os06g30070.1	retrotransposon protein, putative, Ty3-gypsy subclass, expressed	Cleavage	1-20	2682-2700	1
vsiRS6_5	LOC_Os07g13120.1	retrotransposon protein, putative, Ty3-gypsy subclass, expressed	Cleavage	1-20	3333-3351	1
vsiRS6_5	LOC_Os12g34740.1	retrotransposon protein, putative, Ty3-gypsy subclass, expressed	Cleavage	1-20	2106-2124	1
vsiRS6_5	LOC_Os03g52110.1	retrotransposon protein, putative, Ty3-gypsy subclass, expressed	Cleavage	1-20	2589-2607	1
vsiRS6_5	LOC_Os10g26210.1	retrotransposon protein, putative, Ty3-gypsy subclass, expressed	Cleavage	1-20	1836-1854	1
vsiRS6_5	LOC_Os08g19720.1	retrotransposon protein, putative, Ty3-gypsy subclass, expressed	Cleavage	1-20	1488-1506	1
vsiRS6_5	LOC_Os08g29420.1	retrotransposon protein, putative, Ty3-gypsy subclass, expressed	Cleavage	1-20	108-126	1
vsiRS6_5	LOC_Os11g22336.1	retrotransposon protein, putative, Ty3-gypsy subclass, expressed	Cleavage	1-20	558-576	1
vsiRS6_5	LOC_Os08g21960.1	retrotransposon protein, putative, Ty3-gypsy subclass, expressed	Cleavage	1-20	1065-1083	1
vsiRS6_5	LOC_Os08g22026.1	retrotransposon protein, putative, Ty3-gypsy subclass, expressed	Cleavage	1-20	1197-1215	1
vsiRS6_5	LOC_Os12g24830.1	retrotransposon protein, putative, Ty3-gypsy subclass	Cleavage	1-20	108-126	1
vsiRS6_6	LOC_Os04g47630.1	hypothetical protein	Cleavage	1-21	102-122	1
vsiRS6_6	LOC_Os01g51010.1	DUF292 domain containing protein, expressed	Cleavage	1-20	2007-2026	1
vsiRS6_6	LOC_Os01g51010.2	DUF292 domain containing protein, expressed	Cleavage	1-20	1386-1405	1
vsiRS6_6	LOC_Os02g13580.1	kinesin motor domain containing protein, expressed	Cleavage	1-20	1159-1178	1
vsiRS6_6	LOC_Os11g44960.1	NBS-LRR disease resistance protein, putative, expressed	Cleavage	1-20	2576-2595	1
vsiRS6_6	LOC_Os11g45050.1	NBS-LRR disease resistance protein, putative, expressed	Cleavage	1-20	2573-2592	1
vsiRS6_6	LOC_Os11g45180.1	NBS-LRR disease resistance protein, putative, expressed	Cleavage	1-20	2573-2592	1
vsiRS6_6	LOC_Os07g48820.1	transcription factor, putative, expressed	Inhibition of translation	1-20	1811-1830	1
vsiRS6_6	LOC_Os07g48820.2	transcription factor, putative, expressed	Inhibition of translation	1-20	1801-1820	1
vsiRS6_6	LOC_Os11g45190.1	NB-ARC domain containing protein, expressed	Inhibition of translation	1-20	3079-3098	1
vsiRS6_6	LOC_Os11g45060.1	NB-ARC domain containing protein, expressed	Inhibition of translation	1-20	3017-3036	1
vsiRS6_7	LOC_Os01g65320.1	expressed protein	Cleavage	1-21	2619-2639	1
vsiRS6_7	LOC_Os05g29910.1	retrotransposon protein, putative, unclassified, expressed	Inhibition of translation	1-20	667-686	1
vsiRS6_7	LOC_Os04g26841.1	importin-8, putative, expressed	Inhibition of translation	1-20	1347-1366	1
vsiRS6_8	LOC_Os12g06230.1	retrotransposon protein, putative, unclassified, expressed	Cleavage	1-20	1758-1777	1
vsiRS6_8	LOC_Os11g36140.1	receptor-like protein kinase 2 precursor, putative, expressed	Cleavage	1-20	1583-1602	1
vsiRS6_8	LOC_Os07g45350.4	zinc finger, RING-type, putative, expressed	Inhibition of translation	1-20	1292-1311	1
vsiRS6_8	LOC_Os07g45350.5	zinc finger, RING-type, putative, expressed	Inhibition of translation	1-20	1315-1334	1
vsiRS6_8	LOC_Os07g45350.1	zinc finger, RING-type, putative, expressed	Inhibition of translation	1-20	1319-1338	1
vsiRS6_8	LOC_Os07g45350.3	zinc finger, RING-type, putative, expressed	Inhibition of translation	1-20	1722-1741	1
vsiRS6_10	LOC_Os09g04810.1	myosin heavy chain-related, putative, expressed	Inhibition of translation	1-21	1009-1029	1
vsiRS6_10	LOC_Os09g04810.2	myosin heavy chain-related, putative, expressed	Inhibition of translation	1-21	923-943	1
vsiRS6_10	LOC_Os08g42370.2	zinc finger DHHC domain-containing protein, putative, expressed	Cleavage	1-20	1260-1279	1
vsiRS6_10	LOC_Os08g42370.3	zinc finger DHHC domain-containing protein, putative, expressed	Cleavage	1-20	1496-1515	1
vsiRS6_10	LOC_Os08g42370.1	zinc finger DHHC domain-containing protein, putative, expressed	Cleavage	1-20	1624-1643	1
vsiRS6_10	LOC_Os09g27350.1	RIO1 family protein, expressed	Inhibition of translation	1-20	1860-1879	1
vsiRS6_10	LOC_Os01g69130.2	dynamin family protein, putative, expressed	Cleavage	1-20	754-773	1
vsiRS6_10	LOC_Os01g69130.1	dynamin family protein, putative, expressed	Cleavage	1-20	754-773	1
vsiRS6_10	LOC_Os04g52040.3	TNP1, putative, expressed	Cleavage	1-20	565-584	1
vsiRS6_10	LOC_Os04g52040.1	TNP1, putative, expressed	Cleavage	1-20	614-633	1
vsiRS6_10	LOC_Os04g52040.4	TNP1, putative, expressed	Cleavage	1-20	565-584	1
vsiRS6_10	LOC_Os07g24910.1	retrotransposon protein, putative, Ty3-gypsy subclass, expressed	Inhibition of translation	1-20	2291-2311	1
vsiRS6_10	LOC_Os07g25040.1	retrotransposon protein, putative, Ty3-gypsy subclass, expressed	Inhibition of translation	1-20	1938-1958	1
vsiRS6_11	LOC_Os05g48030.1	anti-silencing protein, ASF1-like domain containing protein, expressed	Inhibition of translation	1-21	2511-2531	1
vsiRS6_11	LOC_Os02g46780.1	MYB family transcription factor, putative, expressed	Inhibition of translation	1-21	1770-1790	1
vsiRS6_11	LOC_Os01g56130.1	CSLC1 - cellulose synthase-like family C, expressed	Cleavage	1-20	2214-2233	1
vsiRS6_12	LOC_Os08g42370.2	zinc finger DHHC domain-containing protein, putative, expressed	Cleavage	1-21	1260-1280	1
vsiRS6_12	LOC_Os08g42370.3	zinc finger DHHC domain-containing protein, putative, expressed	Cleavage	1-21	1496-1516	1
vsiRS6_12	LOC_Os08g42370.1	zinc finger DHHC domain-containing protein, putative, expressed	Cleavage	1-21	1624-1644	1
vsiRS6_12	LOC_Os09g13390.1	expressed protein	Cleavage	1-20	68-87	1
vsiRS6_12	LOC_Os11g38900.1	histone-lysine N-methyltransferase, H3 lysine-9 specific SUVH1, putative, expressed	Cleavage	1-20	1502-1521	1
vsiRS6_12	LOC_Os09g01290.2	hhH-GPD superfamily base excision DNA repair protein, putative, expressed	Cleavage	1-20	2747-2766	1
vsiRS6_12	LOC_Os09g33720.1	protein transport protein Sec61, putative, expressed	Inhibition of translation	1-21	1556-1576	1
vsiRS6_12	LOC_Os02g48370.1	ARID/BRIGHT DNA-binding domain-containing protein, putative, expressed	Cleavage	1-20	1360-1379	1
vsiRS6_12	LOC_Os02g48370.2	ARID/BRIGHT DNA-binding domain-containing protein, putative, expressed	Cleavage	1-20	1360-1379	1
vsiRS6_13	LOC_Os01g42490.1	endonuclease/exonuclease/phosphatase family domain containing protein, expressed	Cleavage	1-22	1000-1021	1
vsiRS6_13	LOC_Os01g42490.3	endonuclease/exonuclease/phosphatase family domain containing protein, expressed	Cleavage	1-22	1334-1355	1
vsiRS6_13	LOC_Os01g42490.2	endonuclease/exonuclease/phosphatase family domain containing protein, expressed	Cleavage	1-22	1940-1961	1
vsiRS6_14	LOC_Os07g40780.1	ZOS7-11 - C2H2 zinc finger protein, expressed	Cleavage	1-21	248-268	1
vsiRS6_14	LOC_Os09g28940.1	ubiquitin carboxyl-terminal hydrolase domain containing protein, expressed	Cleavage	1-21	1442-1462	1
vsiRS6_14	LOC_Os04g33690.1	sec23/Sec24 trunk domain containing protein, expressed	Inhibition of translation	1-22	895-916	1
vsiRS6_14	LOC_Os06g13215.1	growth regulator related protein, putative, expressed	Inhibition of translation	1-20	52-71	1
vsiRS6_14	LOC_Os04g02360.1	transposon protein, putative, CACTA, En/Spm sub-class, expressed	Cleavage	1-20	1044-1063	1
vsiRS6_14	LOC_Os07g15160.1	retrotransposon protein, putative, unclassified, expressed	Inhibition of translation	1-20	461-480	1
vsiRS6_14	LOC_Os07g15160.2	retrotransposon protein, putative, unclassified, expressed	Inhibition of translation	1-20	461-480	1
vsiRS6_14	LOC_Os02g38392.1	NBS-LRR disease resistance protein, putative, expressed	Inhibition of translation	1-20	968-987	1
vsiRS6_15	LOC_Os04g16230.1	expressed protein	Inhibition of translation	1-20	85-104	1
vsiRS6_15	LOC_Os03g55240.1	cytochrome P450, putative, expressed	Inhibition of translation	1-20	646-665	1
vsiRS6_16	LOC_Os05g04584.1	transferase family protein, putative, expressed	Inhibition of translation	1-20	1886-1905	1
vsiRS6_16	LOC_Os03g40725.1	expressed protein	Cleavage	1-21	4629-4649	1
vsiRS6_16	LOC_Os06g09450.8	sucrose synthase, putative, expressed	Inhibition of translation	1-20	2594-2613	1
vsiRS6_17	LOC_Os10g31030.1	EMB1691, putative, expressed	Cleavage	1-20	3169-3187	1
vsiRS6_18	LOC_Os07g41710.2	expressed protein	Inhibition of translation	1-20	679-698	1
vsiRS6_18	LOC_Os08g15880.1	NBS-LRR disease resistance protein, putative, expressed	Cleavage	1-20	241-260	1
vsiRS6_18	LOC_Os02g30540.1	protein kinase, putative, expressed	Cleavage	1-20	633-652	1
vsiRS6_19	LOC_Os06g06930.1	receptor-like protein kinase, putative, expressed	Cleavage	1-21	1815-1835	1
vsiRS6_19	LOC_Os04g56510.1	ABC1 family domain containing protein, putative, expressed	Cleavage	1-21	1595-1615	1
vsiRS6_19	LOC_Os12g24540.1	PHD-finger family protein, expressed	Inhibition of translation	1-21	886-906	1
vsiRS6_20	LOC_Os03g40720.1	UDP-glucose 6-dehydrogenase, putative, expressed	Inhibition of translation	1-21	1804-1824	1
vsiRS7_1	LOC_Os05g10580.1	cullin family domain containing protein, putative, expressed	Cleavage	1-20	632-651	1
vsiRS7_1	LOC_Os01g34890.1	GLUCAN SYNTHASE-LIKE protein, putative, expressed	Inhibition of translation	1-21	769-789	1
vsiRS7_1	LOC_Os02g54500.1	WD40-like, putative, expressed	Cleavage	1-20	3812-3831	1
vsiRS7_1	LOC_Os08g12780.1	chloroplast envelope membrane protein, putative, expressed	Inhibition of translation	1-21	1935-1955	1
vsiRS7_1	LOC_Os08g12780.4	chloroplast envelope membrane protein, putative, expressed	Inhibition of translation	1-21	2141-2161	1
vsiRS7_1	LOC_Os01g37470.1	asp/Glu racemase, putative, expressed	Inhibition of translation	1-21	220-240	1
vsiRS7_1	LOC_Os08g12780.3	chloroplast envelope membrane protein, putative, expressed	Inhibition of translation	1-21	2413-2433	1
vsiRS7_1	LOC_Os08g12780.2	chloroplast envelope membrane protein, putative, expressed	Inhibition of translation	1-21	2418-2438	1
vsiRS7_1	LOC_Os01g54080.1	kinesin motor protein-related, putative, expressed	Cleavage	1-21	929-949	1
vsiRS7_1	LOC_Os01g56490.1	ubiquitin carboxyl-terminal hydrolase, putative, expressed	Cleavage	1-21	996-1016	1
vsiRS7_1	LOC_Os02g15790.1	expressed protein	Inhibition of translation	1-20	1199-1218	1
vsiRS7_1	LOC_Os04g51060.1	expressed protein	Inhibition of translation	1-20	904-923	1
vsiRS7_1	LOC_Os11g07870.1	DEAD/DEAH box helicase domain containing protein, expressed	Cleavage	1-20	1049-1068	1
vsiRS7_2	LOC_Os06g29994.1	MATE efflux family protein, putative, expressed	Cleavage	1-21	1674-1694	1
vsiRS7_2	LOC_Os02g55150.1	formin, putative, expressed	Cleavage	1-21	618-638	1
vsiRS7_2	LOC_Os01g03820.1	C2 domain containing protein, putative, expressed	Cleavage	1-20	1390-1409	1
vsiRS7_2	LOC_Os02g55150.2	formin, putative, expressed	Cleavage	1-21	990-1010	1
vsiRS7_2	LOC_Os10g09760.1	expressed protein	Cleavage	1-20	749-768	1
vsiRS7_2	LOC_Os01g23640.1	mov34/MPN/PAD-1 family protein, expressed	Cleavage	1-20	1382-1401	1
vsiRS7_2	LOC_Os01g23640.2	mov34/MPN/PAD-1 family protein, expressed	Cleavage	1-20	1373-1392	1
vsiRS7_3	LOC_Os01g03820.1	C2 domain containing protein, putative, expressed	Cleavage	1-21	1390-1410	1
vsiRS7_3	LOC_Os01g64670.2	soluble inorganic pyrophosphatase, putative, expressed	Cleavage	1-20	925-944	1
vsiRS7_3	LOC_Os01g64670.1	soluble inorganic pyrophosphatase, putative, expressed	Cleavage	1-20	1248-1267	1
vsiRS7_3	LOC_Os01g64670.3	soluble inorganic pyrophosphatase, putative, expressed	Cleavage	1-20	1350-1369	1
vsiRS7_3	LOC_Os11g07230.2	receptor kinase, putative, expressed	Cleavage	1-20	1329-1348	1
vsiRS7_3	LOC_Os11g07230.3	receptor kinase, putative, expressed	Cleavage	1-20	1360-1379	1
vsiRS7_3	LOC_Os11g07230.1	receptor kinase, putative, expressed	Cleavage	1-20	1747-1766	1
vsiRS7_3	LOC_Os08g05500.1	retrotransposon protein, putative, unclassified	Inhibition of translation	1-22	226-247	1
vsiRS7_3	LOC_Os09g39710.1	retrotransposon protein, putative, unclassified, expressed	Inhibition of translation	1-22	271-292	1
vsiRS7_3	LOC_Os10g22270.1	hypothetical protein	Inhibition of translation	1-20	40-58	1
vsiRS7_4	LOC_Os01g47540.3	NLI interacting factor-like phosphatase, putative, expressed	Inhibition of translation	1-21	1422-1442	1
vsiRS7_4	LOC_Os01g47540.2	NLI interacting factor-like phosphatase, putative, expressed	Inhibition of translation	1-21	1470-1490	1
vsiRS7_4	LOC_Os01g47540.1	NLI interacting factor-like phosphatase, putative, expressed	Inhibition of translation	1-21	1479-1499	1
vsiRS7_4	LOC_Os01g47540.4	NLI interacting factor-like phosphatase, putative, expressed	Inhibition of translation	1-21	2973-2993	1
vsiRS7_4	LOC_Os11g19610.1	retrotransposon protein, putative, unclassified, expressed	Cleavage	1-20	1072-1092	1
vsiRS7_4	LOC_Os07g29520.1	retrotransposon protein, putative, unclassified, expressed	Inhibition of translation	1-20	2019-2038	1
vsiRS7_4	LOC_Os12g24160.1	retrotransposon protein, putative, unclassified, expressed	Inhibition of translation	1-20	2967-2986	1
vsiRS7_5	LOC_Os08g31400.1	transposon protein, putative, CACTA, En/Spm sub-class, expressed	Inhibition of translation	1-20	1417-1436	1
vsiRS7_5	LOC_Os04g08710.1	transposon protein, putative, CACTA, En/Spm sub-class, expressed	Inhibition of translation	1-20	900-919	1
vsiRS7_5	LOC_Os09g02500.1	transposon protein, putative, CACTA, En/Spm sub-class, expressed	Inhibition of translation	1-20	1315-1334	1
vsiRS7_6	LOC_Os11g09550.1	retrotransposon protein, putative, unclassified, expressed	Cleavage	1-22	476-497	1
vsiRS7_6	LOC_Os06g29530.1	retrotransposon protein, putative, unclassified	Cleavage	1-22	107-128	1
vsiRS7_6	LOC_Os03g15650.1	vacuolar sorting protein, putative, expressed	Cleavage	1-20	1212-1231	1
vsiRS7_6	LOC_Os03g15650.3	vacuolar sorting protein, putative, expressed	Cleavage	1-20	1549-1568	1
vsiRS7_6	LOC_Os03g15650.2	vacuolar sorting protein, putative, expressed	Cleavage	1-20	2131-2150	1
vsiRS7_6	LOC_Os04g40150.2	glycosyl transferase family 17 protein, putative, expressed	Cleavage	1-20	1848-1867	1
vsiRS7_6	LOC_Os04g40150.1	glycosyl transferase family 17 protein, putative, expressed	Cleavage	1-20	1913-1932	1
vsiRS7_6	LOC_Os02g02980.2	MATE domain containing protein, expressed	Cleavage	1-21	1337-1356	1
vsiRS7_8	LOC_Os06g09530.1	expressed protein	Cleavage	1-22	704-725	1
vsiRS7_8	LOC_Os01g37250.1	retrotransposon protein, putative, Ty3-gypsy subclass, expressed	Cleavage	1-22	1979-2000	1
vsiRS7_8	LOC_Os03g56590.1	expressed protein	Cleavage	1-21	684-704	1
vsiRS7_8	LOC_Os01g25000.1	retrotransposon protein, putative, unclassified, expressed	Cleavage	1-22	752-773	1
vsiRS7_8	LOC_Os05g38490.1	growth regulator related protein, putative, expressed	Inhibition of translation	1-21	750-770	1
vsiRS7_8	LOC_Os01g19470.1	nodal modulator 1 precursor, putative, expressed	Inhibition of translation	1-21	1628-1648	1
vsiRS7_8	LOC_Os12g35120.1	transposon protein, putative, unclassified, expressed	Inhibition of translation	1-20	1411-1430	1
vsiRS7_8	LOC_Os01g71010.1	lipase precursor, putative, expressed	Inhibition of translation	1-20	784-803	1
vsiRS7_8	LOC_Os06g20200.1	gibberellin receptor GID1L2, putative, expressed	Inhibition of translation	1-20	1692-1711	1
vsiRS7_8	LOC_Os01g71010.2	lipase precursor, putative, expressed	Inhibition of translation	1-20	784-803	1
vsiRS7_9	LOC_Os08g31400.1	transposon protein, putative, CACTA, En/Spm sub-class, expressed	Inhibition of translation	1-21	1417-1437	1
vsiRS7_9	LOC_Os03g32460.1	retrotransposon, putative, centromere-specific, expressed	Cleavage	1-20	1600-1619	1
vsiRS8_1	LOC_Os06g25560.1	retrotransposon protein, putative, unclassified, expressed	Cleavage	1-20	454-473	1
vsiRS8_1	LOC_Os02g24520.1	retrotransposon protein, putative, unclassified, expressed	Cleavage	1-20	1300-1319	1
vsiRS8_1	LOC_Os09g07400.1	retrotransposon protein, putative, unclassified, expressed	Cleavage	1-20	1228-1247	1
vsiRS8_1	LOC_Os05g19460.1	retrotransposon protein, putative, unclassified, expressed	Cleavage	1-20	1300-1319	1
vsiRS8_1	LOC_Os07g33150.1	retrotransposon protein, putative, unclassified, expressed	Cleavage	1-20	1174-1193	1
vsiRS8_1	LOC_Os04g30440.1	retrotransposon protein, putative, unclassified, expressed	Cleavage	1-20	1024-1043	1
vsiRS8_1	LOC_Os03g31530.1	retrotransposon protein, putative, unclassified, expressed	Cleavage	1-20	724-743	1
vsiRS8_1	LOC_Os08g19540.1	retrotransposon protein, putative, unclassified, expressed	Cleavage	1-20	1204-1223	1
vsiRS8_1	LOC_Os10g10300.1	retrotransposon protein, putative, unclassified, expressed	Cleavage	1-20	1099-1118	1
vsiRS8_1	LOC_Os09g02960.1	retrotransposon protein, putative, unclassified, expressed	Cleavage	1-20	655-674	1
vsiRS8_1	LOC_Os05g20450.1	retrotransposon protein, putative, unclassified, expressed	Cleavage	1-20	904-923	1
vsiRS8_1	LOC_Os03g15140.1	retrotransposon protein, putative, unclassified, expressed	Cleavage	1-20	886-905	1
vsiRS8_1	LOC_Os04g03470.1	retrotransposon protein, putative, unclassified, expressed	Cleavage	1-20	739-758	1
vsiRS8_1	LOC_Os11g31680.1	retrotransposon protein, putative, unclassified, expressed	Cleavage	1-20	1561-1580	1
vsiRS8_1	LOC_Os12g24610.1	retrotransposon protein, putative, unclassified, expressed	Cleavage	1-20	1300-1319	1
vsiRS8_1	LOC_Os07g15470.1	retrotransposon protein, putative, unclassified, expressed	Cleavage	1-20	1300-1319	1
vsiRS8_1	LOC_Os11g19610.1	retrotransposon protein, putative, unclassified, expressed	Cleavage	1-20	454-473	1
vsiRS8_1	LOC_Os02g36470.1	retrotransposon protein, putative, unclassified, expressed	Cleavage	1-20	1300-1319	1
vsiRS8_1	LOC_Os03g37210.1	retrotransposon protein, putative, unclassified, expressed	Cleavage	1-20	1267-1286	1
vsiRS8_1	LOC_Os07g28370.1	retrotransposon protein, putative, unclassified, expressed	Cleavage	1-20	1183-1202	1
vsiRS8_1	LOC_Os11g02880.1	retrotransposon protein, putative, unclassified, expressed	Cleavage	1-20	1072-1091	1
vsiRS8_1	LOC_Os06g42370.1	retrotransposon protein, putative, unclassified, expressed	Cleavage	1-20	238-257	1
vsiRS8_1	LOC_Os08g31150.1	retrotransposon protein, putative, unclassified, expressed	Cleavage	1-20	550-569	1
vsiRS8_1	LOC_Os06g25850.1	retrotransposon protein, putative, unclassified, expressed	Cleavage	1-20	1177-1196	1
vsiRS8_1	LOC_Os02g25170.1	retrotransposon protein, putative, unclassified, expressed	Cleavage	1-20	1096-1115	1
vsiRS8_1	LOC_Os09g04240.1	retrotransposon protein, putative, unclassified, expressed	Cleavage	1-20	1300-1319	1
vsiRS8_1	LOC_Os01g42410.1	pleiotropic drug resistance protein, putative, expressed	Cleavage	1-21	3369-3389	1
vsiRS8_1	LOC_Os09g38120.1	expressed protein	Cleavage	1-22	1-22	1
vsiRS8_1	LOC_Os01g31680.2	uncharacterized protein sll0194, putative, expressed	Inhibition of translation	1-22	1076-1097	1
vsiRS8_1	LOC_Os01g31680.1	uncharacterized protein sll0194, putative, expressed	Inhibition of translation	1-22	1106-1127	1
vsiRS8_1	LOC_Os05g13390.1	expressed protein	Inhibition of translation	1-20	969-988	1
vsiRS8_1	LOC_Os04g11830.1	TCP family transcription factor, putative, expressed	Inhibition of translation	1-20	1708-1727	1
vsiRS8_2	LOC_Os01g66230.1	csAtPR5, putative, expressed	Cleavage	1-22	593-614	1
vsiRS8_2	LOC_Os01g66230.2	csAtPR5, putative, expressed	Cleavage	1-22	593-614	1
vsiRS8_2	LOC_Os12g40279.2	protein kinase domain containing protein, expressed	Cleavage	1-20	3774-3793	1
vsiRS8_2	LOC_Os12g40279.1	protein kinase domain containing protein, expressed	Cleavage	1-20	3774-3793	1
vsiRS8_3	LOC_Os08g02990.1	retrotransposon protein, putative, unclassified, expressed	Cleavage	1-20	509-528	1
vsiRS8_3	LOC_Os06g08880.1	glutamate receptor 2.7 precursor, putative, expressed	Inhibition of translation	1-20	2008-2027	1
vsiRS8_4	LOC_Os07g42354.1	PPR repeat domain containing protein, putative, expressed	Cleavage	1-22	1332-1353	1
vsiRS8_5	LOC_Os08g02990.1	retrotransposon protein, putative, unclassified, expressed	Cleavage	1-20	509-528	1
vsiRS8_5	LOC_Os06g08880.1	glutamate receptor 2.7 precursor, putative, expressed	Inhibition of translation	1-20	2008-2027	1
vsiRS8_6	LOC_Os11g18700.1	retrotransposon protein, putative, unclassified, expressed	Cleavage	1-21	391-411	1
vsiRS8_6	LOC_Os10g24150.1	zinc knuckle family protein, expressed	Cleavage	1-21	655-675	1
vsiRS8_6	LOC_Os09g07000.1	retrotransposon protein, putative, Ty3-gypsy subclass, expressed	Cleavage	1-21	1018-1038	1
vsiRS8_6	LOC_Os02g13660.1	meiosis 5, putative, expressed	Cleavage	1-20	482-501	1
vsiRS8_6	LOC_Os09g25060.1	WRKY76, expressed	Cleavage	1-20	86-105	1
vsiRS8_6	LOC_Os05g09360.1	glycine-rich protein, putative, expressed	Cleavage	1-20	2618-2637	1
vsiRS8_7	LOC_Os12g29450.1	retrotransposon protein, putative, LINE subclass, expressed	Cleavage	1-21	1699-1719	1
vsiRS8_7	LOC_Os12g38110.1	importin subunit beta, putative, expressed	Cleavage	1-21	4388-4408	1
vsiRS8_7	LOC_Os01g02910.1	glycosyltransferase, putative, expressed	Cleavage	1-21	1149-1169	1
vsiRS8_7	LOC_Os03g22634.1	terpene synthase, putative, expressed	Cleavage	1-21	1960-1980	1
vsiRS8_7	LOC_Os07g03000.1	receptor-like protein kinase precursor, putative, expressed	Inhibition of translation	1-21	2443-2463	1
vsiRS8_7	LOC_Os05g01700.1	ABC transporter, ATP-binding protein, putative, expressed	Cleavage	1-22	1176-1197	1
vsiRS8_7	LOC_Os08g43780.1	carrier, putative, expressed	Cleavage	1-22	468-489	1
vsiRS8_7	LOC_Os07g46590.1	SNF2 family N-terminal domain containing protein, expressed	Cleavage	1-20	1608-1627	1
vsiRS8_7	LOC_Os03g05540.2	tetratricopeptide repeat containing protein, putative, expressed	Cleavage	1-20	1383-1402	1
vsiRS8_7	LOC_Os03g05540.1	tetratricopeptide repeat containing protein, putative, expressed	Cleavage	1-20	1383-1402	1
vsiRS8_7	LOC_Os12g13150.1	expressed protein	Inhibition of translation	1-20	2543-2562	1
vsiRS8_7	LOC_Os05g36160.1	G-box-binding factor 4, putative, expressed	Cleavage	1-20	887-906	1
vsiRS8_7	LOC_Os03g43390.3	F-box/LRR domain containing protein, putative, expressed	Cleavage	1-20	1085-1104	1
vsiRS8_7	LOC_Os03g43390.2	F-box/LRR domain containing protein, putative, expressed	Cleavage	1-20	1085-1104	1
vsiRS8_7	LOC_Os03g43390.1	F-box/LRR domain containing protein, putative, expressed	Cleavage	1-20	1085-1104	1
vsiRS8_7	LOC_Os12g40860.1	Leucine Rich Repeat family protein, expressed	Cleavage	1-20	971-990	1
vsiRS8_7	LOC_Os03g43390.4	F-box/LRR domain containing protein, putative, expressed	Cleavage	1-20	1085-1104	1
vsiRS8_7	LOC_Os05g36160.2	G-box-binding factor 4, putative, expressed	Cleavage	1-20	887-906	1
vsiRS8_8	LOC_Os07g42354.1	PPR repeat domain containing protein, putative, expressed	Cleavage	1-20	1334-1353	1
vsiRS8_9	LOC_Os01g66230.1	csAtPR5, putative, expressed	Inhibition of translation	1-20	592-611	1
vsiRS8_9	LOC_Os01g66230.2	csAtPR5, putative, expressed	Inhibition of translation	1-20	592-611	1
vsiRS8_9	LOC_Os01g73790.1	NAD dependent epimerase/dehydratase family protein, putative, expressed	Cleavage	1-20	1022-1041	1
vsiRS8_9	LOC_Os03g47990.1	OB-fold nucleic acid binding domain containing protein, putative, expressed	Cleavage	1-20	869-888	1
vsiRS8_10	LOC_Os12g40279.2	protein kinase domain containing protein, expressed	Cleavage	1-21	3774-3794	1
vsiRS8_10	LOC_Os12g40279.1	protein kinase domain containing protein, expressed	Cleavage	1-21	3774-3794	1
vsiRS8_10	LOC_Os07g01940.1	sister chromatid cohesion 2, putative, expressed	Cleavage	1-20	794-813	1
vsiRS8_11	LOC_Os07g29750.1	glycosyl hydrolases family 16, putative, expressed	Cleavage	1-21	1546-1566	1
vsiRS8_11	LOC_Os08g02450.1	ATCHX, putative, expressed	Cleavage	1-21	2955-2975	1
vsiRS8_12	LOC_Os01g42410.1	pleiotropic drug resistance protein, putative, expressed	Cleavage	1-22	3369-3390	1
vsiRS8_12	LOC_Os06g25560.1	retrotransposon protein, putative, unclassified, expressed	Cleavage	1-20	455-474	1
vsiRS8_12	LOC_Os02g24520.1	retrotransposon protein, putative, unclassified, expressed	Cleavage	1-20	1301-1320	1
vsiRS8_12	LOC_Os09g07400.1	retrotransposon protein, putative, unclassified, expressed	Cleavage	1-20	1229-1248	1
vsiRS8_12	LOC_Os05g19460.1	retrotransposon protein, putative, unclassified, expressed	Cleavage	1-20	1301-1320	1
vsiRS8_12	LOC_Os07g33150.1	retrotransposon protein, putative, unclassified, expressed	Cleavage	1-20	1175-1194	1
vsiRS8_12	LOC_Os04g30440.1	retrotransposon protein, putative, unclassified, expressed	Cleavage	1-20	1025-1044	1
vsiRS8_12	LOC_Os03g31530.1	retrotransposon protein, putative, unclassified, expressed	Cleavage	1-20	725-744	1
vsiRS8_12	LOC_Os08g19540.1	retrotransposon protein, putative, unclassified, expressed	Cleavage	1-20	1205-1224	1
vsiRS8_12	LOC_Os10g10300.1	retrotransposon protein, putative, unclassified, expressed	Cleavage	1-20	1100-1119	1
vsiRS8_12	LOC_Os09g02960.1	retrotransposon protein, putative, unclassified, expressed	Cleavage	1-20	656-675	1
vsiRS8_12	LOC_Os05g20450.1	retrotransposon protein, putative, unclassified, expressed	Cleavage	1-20	905-924	1
vsiRS8_12	LOC_Os03g15140.1	retrotransposon protein, putative, unclassified, expressed	Cleavage	1-20	887-906	1
vsiRS8_12	LOC_Os04g03470.1	retrotransposon protein, putative, unclassified, expressed	Cleavage	1-20	740-759	1
vsiRS8_12	LOC_Os11g31680.1	retrotransposon protein, putative, unclassified, expressed	Cleavage	1-20	1562-1581	1
vsiRS8_12	LOC_Os12g24610.1	retrotransposon protein, putative, unclassified, expressed	Cleavage	1-20	1301-1320	1
vsiRS8_12	LOC_Os07g15470.1	retrotransposon protein, putative, unclassified, expressed	Cleavage	1-20	1301-1320	1
vsiRS8_12	LOC_Os11g19610.1	retrotransposon protein, putative, unclassified, expressed	Cleavage	1-20	455-474	1
vsiRS8_12	LOC_Os02g36470.1	retrotransposon protein, putative, unclassified, expressed	Cleavage	1-20	1301-1320	1
vsiRS8_12	LOC_Os03g37210.1	retrotransposon protein, putative, unclassified, expressed	Cleavage	1-20	1268-1287	1
vsiRS8_12	LOC_Os07g28370.1	retrotransposon protein, putative, unclassified, expressed	Cleavage	1-20	1184-1203	1
vsiRS8_12	LOC_Os11g02880.1	retrotransposon protein, putative, unclassified, expressed	Cleavage	1-20	1073-1092	1
vsiRS8_12	LOC_Os06g42370.1	retrotransposon protein, putative, unclassified, expressed	Cleavage	1-20	239-258	1
vsiRS8_12	LOC_Os08g31150.1	retrotransposon protein, putative, unclassified, expressed	Cleavage	1-20	551-570	1
vsiRS8_12	LOC_Os06g25850.1	retrotransposon protein, putative, unclassified, expressed	Cleavage	1-20	1178-1197	1
vsiRS8_12	LOC_Os02g25170.1	retrotransposon protein, putative, unclassified, expressed	Cleavage	1-20	1097-1116	1
vsiRS8_12	LOC_Os09g04240.1	retrotransposon protein, putative, unclassified, expressed	Cleavage	1-20	1301-1320	1
vsiRS8_12	LOC_Os09g38120.1	expressed protein	Inhibition of translation	1-21	42452	1
vsiRS8_12	LOC_Os05g20750.1	transposon protein, putative, CACTA, En/Spm sub-class, expressed	Cleavage	1-22	1431-1452	1
vsiRS8_14	LOC_Os03g50230.1	protein kinase, putative, expressed	Cleavage	1-21	1977-1997	1
vsiRS8_14	LOC_Os06g48040.1	zinc finger, C3HC4 type domain containing protein, expressed	Cleavage	1-22	2604-2625	1
vsiRS8_16	LOC_Os03g38740.1	Dicer, putative, expressed	Inhibition of translation	1-22	1327-1348	1
vsiRS8_16	LOC_Os01g15900.1	expressed protein	Inhibition of translation	1-21	2019-2039	1
vsiRS8_16	LOC_Os12g35895.1	expressed protein	Inhibition of translation	1-20	3827-3846	1
vsiRS8_17	LOC_Os03g61930.3	ACBP4, putative, expressed	Inhibition of translation	1-21	853-873	1
vsiRS8_17	LOC_Os03g61930.4	ACBP4, putative, expressed	Inhibition of translation	1-21	1350-1370	1
vsiRS8_17	LOC_Os03g61930.2	ACBP4, putative, expressed	Inhibition of translation	1-21	1350-1370	1
vsiRS8_17	LOC_Os03g61930.1	ACBP4, putative, expressed	Inhibition of translation	1-21	1350-1370	1
vsiRS8_17	LOC_Os05g06530.2	expressed protein	Cleavage	1-20	730-749	1
vsiRS8_17	LOC_Os05g06530.1	expressed protein	Cleavage	1-20	735-754	1
vsiRS8_17	LOC_Os04g58770.1	expressed protein	Cleavage	1-20	308-327	1
vsiRS8_17	LOC_Os02g07330.1	expressed protein	Cleavage	1-20	1342-1361	1
vsiRS8_17	LOC_Os08g41560.1	ubiquitin carboxyl-terminal hydrolase, putative, expressed	Cleavage	1-20	2584-2603	1
vsiRS8_17	LOC_Os01g48440.1	glycosyltransferase family 43 protein, putative, expressed	Inhibition of translation	1-20	1902-1921	1
vsiRS8_17	LOC_Os01g48440.2	glycosyltransferase family 43 protein, putative, expressed	Inhibition of translation	1-20	2049-2068	1
vsiRS8_17	LOC_Os01g48440.3	glycosyltransferase family 43 protein, putative, expressed	Inhibition of translation	1-20	2330-2349	1
vsiRS8_18	LOC_Os03g16369.1	retrotransposon protein, putative, unclassified, expressed	Inhibition of translation	1-20	663-682	1
vsiRS8_18	LOC_Os03g16369.2	retrotransposon protein, putative, unclassified, expressed	Inhibition of translation	1-20	663-682	1
vsiRS8_18	LOC_Os06g08880.1	glutamate receptor 2.7 precursor, putative, expressed	Inhibition of translation	1-20	2007-2026	1
vsiRS8_19	LOC_Os12g36760.1	expressed protein	Cleavage	1-22	2692-2713	1
vsiRS8_19	LOC_Os01g36500.1	TKL_IRAK_DUF26-lh.5 - DUF26 kinases have homology to DUF26 containing loci, expressed	Inhibition of translation	1-22	1865-1886	1
vsiRS8_19	LOC_Os10g02070.1	peroxidase precursor, putative, expressed	Cleavage	1-22	1022-1043	1
vsiRS8_19	LOC_Os05g07600.1	expressed protein	Cleavage	1-20	1062-1081	1
vsiRS8_19	LOC_Os01g66230.1	csAtPR5, putative, expressed	Inhibition of translation	1-21	1106-1126	1
vsiRS8_19	LOC_Os01g66230.2	csAtPR5, putative, expressed	Inhibition of translation	1-21	1106-1126	1
vsiRS8_19	LOC_Os01g31110.1	CRS2-associated factor 1, chloroplast precursor, putative, expressed	Inhibition of translation	1-22	1811-1831	1
vsiRS8_19	LOC_Os05g16670.2	SHR5-receptor-like kinase, putative, expressed	Inhibition of translation	1-20	778-797	1
vsiRS8_19	LOC_Os03g13240.2	peptide transporter, putative, expressed	Inhibition of translation	1-20	1469-1488	1
vsiRS8_19	LOC_Os03g13240.1	peptide transporter, putative, expressed	Inhibition of translation	1-20	1496-1515	1
vsiRS9_2	LOC_Os02g54730.1	transmembrane amino acid transporter protein, putative, expressed	Cleavage	1-22	659-680	1
vsiRS9_2	LOC_Os02g17860.1	retrotransposon protein, putative, unclassified, expressed	Cleavage	1-20	929-948	4
vsiRS9_2	LOC_Os02g17860.1	retrotransposon protein, putative, unclassified, expressed	Cleavage	1-20	1250-1269	4
vsiRS9_2	LOC_Os02g17860.1	retrotransposon protein, putative, unclassified, expressed	Cleavage	1-20	1724-1743	4
vsiRS9_2	LOC_Os02g17860.1	retrotransposon protein, putative, unclassified, expressed	Cleavage	1-20	2513-2532	4
vsiRS9_2	LOC_Os03g58600.1	PAZ domain containing protein, putative, expressed	Cleavage	1-22	1913-1934	1
vsiRS9_2	LOC_Os03g57560.1	piwi domain containing protein, expressed	Cleavage	1-22	1158-1179	1
vsiRS9_2	LOC_Os02g35590.1	glutathione S-transferase, putative, expressed	Cleavage	1-22	287-308	1
vsiRS9_2	LOC_Os02g35590.2	glutathione S-transferase, putative, expressed	Cleavage	1-22	287-308	1
vsiRS9_2	LOC_Os02g35590.3	glutathione S-transferase, putative, expressed	Cleavage	1-22	287-308	1
vsiRS9_2	LOC_Os10g12290.1	expressed protein	Inhibition of translation	1-20	830-849	1
vsiRS9_2	LOC_Os01g62620.2	DHHC zinc finger domain containing protein, expressed	Cleavage	1-20	682-701	1
vsiRS9_2	LOC_Os08g21480.1	retrotransposon protein, putative, Ty3-gypsy subclass	Inhibition of translation	1-22	681-702	1
vsiRS9_3	LOC_Os06g20050.1	NBS type disease resistance protein, putative, expressed	Cleavage	1-20	2646-2665	1
vsiRS9_3	LOC_Os08g25680.1	hypothetical protein	Cleavage	1-20	444-463	1
vsiRS9_3	LOC_Os01g28989.2	expressed protein	Cleavage	1-20	689-708	1
vsiRS9_3	LOC_Os01g28989.3	expressed protein	Cleavage	1-20	689-708	1
vsiRS9_3	LOC_Os04g39130.1	expressed protein	Cleavage	1-20	1194-1213	1
vsiRS9_3	LOC_Os12g01190.2	RNA recognition motif containing protein, putative, expressed	Inhibition of translation	1-20	3749-3768	1
vsiRS9_3	LOC_Os07g30774.1	calmodulin-binding transcription activator 5, putative, expressed	Cleavage	1-21	2768-2788	1
vsiRS9_3	LOC_Os05g07820.1	leucine-rich repeat receptor protein kinase EXS precursor, putative, expressed	Inhibition of translation	1-20	586-604	1
vsiRS9_4	LOC_Os11g06100.1	carrier, putative, expressed	Cleavage	1-20	263-282	1
vsiRS9_4	LOC_Os07g03830.1	lectin-like receptor kinase, putative, expressed	Inhibition of translation	1-21	640-660	1
vsiRS9_4	LOC_Os12g32650.1	expressed protein	Cleavage	1-20	2232-2251	1
vsiRS9_4	LOC_Os02g13850.1	leucine-rich repeat-containing protein kinase family protein, putative, expressed	Cleavage	1-20	3492-3511	1
vsiRS9_5	LOC_Os06g43910.1	two-component response regulator, putative, expressed	Cleavage	1-20	1873-1892	1
vsiRS9_5	LOC_Os01g45700.1	expressed protein	Inhibition of translation	1-20	827-846	1
vsiRS9_7	LOC_Os04g39130.1	expressed protein	Cleavage	1-21	1194-1214	1
vsiRS9_7	LOC_Os06g20050.1	NBS type disease resistance protein, putative, expressed	Cleavage	1-20	2647-2666	1
vsiRS9_7	LOC_Os08g25680.1	hypothetical protein	Cleavage	1-20	445-464	1
vsiRS9_7	LOC_Os01g28989.2	expressed protein	Cleavage	1-20	690-709	1
vsiRS9_7	LOC_Os01g28989.3	expressed protein	Cleavage	1-20	690-709	1
vsiRS9_7	LOC_Os07g30774.1	calmodulin-binding transcription activator 5, putative, expressed	Inhibition of translation	1-21	2769-2789	1
vsiRS9_8	LOC_Os04g42980.2	zinc finger family protein, putative, expressed	Inhibition of translation	1-20	778-797	1
vsiRS9_8	LOC_Os04g42980.1	zinc finger family protein, putative, expressed	Inhibition of translation	1-20	780-799	1
vsiRS9_8	LOC_Os08g24310.1	receptor-like protein kinase precursor, putative, expressed	Cleavage	1-20	1447-1466	1
vsiRS9_8	LOC_Os04g01720.1	expressed protein	Cleavage	1-20	551-570	1
vsiRS9_8	LOC_Os08g09740.1	OsFBX274 - F-box domain containing protein, expressed	Inhibition of translation	1-20	2047-2066	1
vsiRS9_8	LOC_Os12g10470.1	expressed protein	Cleavage	1-20	1628-1647	1
vsiRS9_8	LOC_Os06g38670.1	receptor-like protein kinase precursor, putative, expressed	Cleavage	1-20	1435-1454	1
vsiRS9_8	LOC_Os12g29280.1	disease resistance protein RGA3, putative, expressed	Cleavage	1-20	1727-1745	1
vsiRS9_8	LOC_Os12g29290.1	disease resistance protein RGA3, putative, expressed	Cleavage	1-20	1895-1913	1
vsiRS9_9	LOC_Os04g40850.2	26S proteasome non-ATPase regulatory subunit 6, putative, expressed	Cleavage	1-21	856-876	1
vsiRS9_9	LOC_Os02g57500.1	expressed protein	Cleavage	1-21	270-290	1
vsiRS9_9	LOC_Os03g30910.1	disease resistance protein RPM1, putative, expressed	Cleavage	1-21	430-450	1
vsiRS9_9	LOC_Os03g53900.4	universal stress protein domain containing protein, putative, expressed	Inhibition of translation	1-21	822-842	1
vsiRS9_9	LOC_Os03g53900.3	universal stress protein domain containing protein, putative, expressed	Inhibition of translation	1-21	825-845	1
vsiRS9_9	LOC_Os03g53900.2	universal stress protein domain containing protein, putative, expressed	Inhibition of translation	1-21	833-853	1
vsiRS9_9	LOC_Os03g53900.1	universal stress protein domain containing protein, putative, expressed	Inhibition of translation	1-21	834-854	1
vsiRS9_9	LOC_Os03g53900.5	universal stress protein domain containing protein, putative, expressed	Inhibition of translation	1-21	942-962	1
vsiRS9_9	LOC_Os10g02840.1	O-methyltransferase, putative, expressed	Cleavage	1-20	994-1013	1
vsiRS9_9	LOC_Os10g02880.1	O-methyltransferase, putative, expressed	Cleavage	1-20	1127-1146	1
vsiRS9_9	LOC_Os02g01170.1	HECT-domain domain containing protein, expressed	Cleavage	1-20	1608-1627	1
vsiRS9_9	LOC_Os01g54530.1	hydrolase, acting on carbon-nitrogen, putative, expressed	Inhibition of translation	1-20	1029-1048	1
vsiRS9_9	LOC_Os09g36540.1	retrotransposon protein, putative, unclassified, expressed	Inhibition of translation	1-20	4034-4053	1
vsiRS9_10	LOC_Os12g42230.1	transketolase, putative, expressed	Cleavage	1-20	1536-1555	1
vsiRS9_10	LOC_Os03g10160.1	pentatricopeptide repeat-containing protein, putative, expressed	Cleavage	1-20	210-229	1
vsiRS9_10	LOC_Os12g12514.1	NADP-dependent oxidoreductase, putative, expressed	Inhibition of translation	1-20	427-446	1
vsiRS9_11	LOC_Os05g48780.1	expressed protein	Cleavage	1-21	462-482	1
vsiRS9_11	LOC_Os01g47080.1	pyruvate kinase, putative, expressed	Cleavage	1-20	845-864	1
vsiRS9_11	LOC_Os04g59260.1	peroxidase precursor, putative, expressed	Cleavage	1-20	932-951	1
vsiRS9_11	LOC_Os08g41420.1	expressed protein	Inhibition of translation	1-21	881-902	1
vsiRS9_12	LOC_Os04g42980.2	zinc finger family protein, putative, expressed	Inhibition of translation	1-22	776-797	1
vsiRS9_12	LOC_Os04g42980.1	zinc finger family protein, putative, expressed	Inhibition of translation	1-22	778-799	1
vsiRS9_12	LOC_Os08g24310.1	receptor-like protein kinase precursor, putative, expressed	Cleavage	1-22	1445-1466	1
vsiRS9_12	LOC_Os08g09740.1	OsFBX274 - F-box domain containing protein, expressed	Inhibition of translation	1-22	2045-2066	1
vsiRS9_12	LOC_Os06g38670.1	receptor-like protein kinase precursor, putative, expressed	Cleavage	1-22	1433-1454	1
vsiRS9_12	LOC_Os04g01720.1	expressed protein	Cleavage	1-20	551-570	1
vsiRS9_12	LOC_Os12g10470.1	expressed protein	Cleavage	1-20	1628-1647	1
vsiRS9_12	LOC_Os12g29280.1	disease resistance protein RGA3, putative, expressed	Cleavage	1-22	1725-1745	1
vsiRS9_12	LOC_Os12g29290.1	disease resistance protein RGA3, putative, expressed	Cleavage	1-22	1893-1913	1
vsiRS9_13	LOC_Os10g11200.1	aminotransferase, classes I and II, domain containing protein, expressed	Inhibition of translation	1-20	259-278	1
vsiRS9_13	LOC_Os01g67320.1	expressed protein	Cleavage	1-20	65-84	1
vsiRS9_13	LOC_Os04g39440.2	ras-related protein, putative, expressed	Inhibition of translation	1-20	307-326	1
vsiRS9_13	LOC_Os04g39440.3	ras-related protein, putative, expressed	Inhibition of translation	1-20	307-326	1
vsiRS9_13	LOC_Os04g39440.1	ras-related protein, putative, expressed	Inhibition of translation	1-20	318-337	1
vsiRS9_13	LOC_Os04g39440.4	ras-related protein, putative, expressed	Inhibition of translation	1-20	307-326	1
vsiRS10_1	LOC_Os05g40540.1	expressed protein	Cleavage	1-21	633-653	1
vsiRS10_1	LOC_Os08g40170.2	cyclin-dependent kinase B2-1, putative, expressed	Cleavage	1-21	773-793	1
vsiRS10_1	LOC_Os08g40170.1	cyclin-dependent kinase B2-1, putative, expressed	Cleavage	1-21	887-907	1
vsiRS10_2	LOC_Os04g47430.1	retrotransposon protein, putative, unclassified, expressed	Cleavage	1-20	76-95	1
vsiRS10_2	LOC_Os12g40650.1	retrotransposon protein, putative, unclassified, expressed	Cleavage	1-20	76-95	1
vsiRS10_2	LOC_Os12g27800.1	retrotransposon protein, putative, unclassified, expressed	Cleavage	1-20	76-95	1
vsiRS10_2	LOC_Os08g01570.1	retrotransposon protein, putative, unclassified, expressed	Cleavage	1-22	287-308	1
vsiRS10_2	LOC_Os08g13014.1	expressed protein	Cleavage	1-20	843-862	1
vsiRS10_2	LOC_Os01g22010.2	S-adenosylmethionine synthetase, putative, expressed	Inhibition of translation	1-20	148-167	1
vsiRS10_2	LOC_Os07g48400.1	retrotransposon protein, putative, unclassified, expressed	Cleavage	1-20	289-308	1
vsiRS10_2	LOC_Os12g03250.1	retrotransposon protein, putative, unclassified, expressed	Cleavage	1-20	430-449	1
vsiRS10_2	LOC_Os04g54360.1	glycosyl transferase 8 domain containing protein, putative, expressed	Cleavage	1-20	1575-1594	1
vsiRS10_3	LOC_Os06g43670.1	Leucine Rich Repeat family protein, expressed	Cleavage	1-21	1846-1866	1
vsiRS10_3	LOC_Os03g04980.1	PHD-finger domain containing protein, putative, expressed	Cleavage	1-21	186-206	1
vsiRS10_3	LOC_Os10g28630.1	homocysteine S-methyltransferase protein, putative, expressed	Cleavage	1-21	630-650	1
vsiRS10_3	LOC_Os10g28630.2	homocysteine S-methyltransferase protein, putative, expressed	Cleavage	1-21	630-650	1
vsiRS10_4	LOC_Os01g22830.1	retrotransposon protein, putative, Ty3-gypsy subclass, expressed	Cleavage	1-21	485-505	1
vsiRS10_4	LOC_Os09g18090.1	retrotransposon protein, putative, Ty3-gypsy subclass, expressed	Cleavage	1-20	339-358	1
vsiRS10_4	LOC_Os11g19660.1	retrotransposon protein, putative, Ty3-gypsy subclass, expressed	Cleavage	1-21	227-247	1
vsiRS10_4	LOC_Os05g22760.1	retrotransposon protein, putative, Ty3-gypsy subclass, expressed	Cleavage	1-21	212-232	1
vsiRS10_4	LOC_Os08g19860.1	retrotransposon protein, putative, Ty3-gypsy subclass, expressed	Cleavage	1-21	653-673	1
vsiRS10_4	LOC_Os04g13750.1	retrotransposon protein, putative, Ty3-gypsy subclass, expressed	Cleavage	1-21	836-856	1
vsiRS10_4	LOC_Os06g25750.1	retrotransposon protein, putative, Ty3-gypsy subclass	Cleavage	1-21	650-670	1
vsiRS10_4	LOC_Os08g19950.1	retrotransposon protein, putative, Ty3-gypsy subclass	Cleavage	1-21	602-622	1
vsiRS10_4	LOC_Os07g18900.1	retrotransposon protein, putative, Ty3-gypsy subclass, expressed	Cleavage	1-21	56-76	1
vsiRS10_4	LOC_Os11g37180.1	retrotransposon protein, putative, Ty3-gypsy subclass, expressed	Cleavage	1-21	836-856	1
vsiRS10_4	LOC_Os04g18610.1	retrotransposon protein, putative, Ty3-gypsy subclass	Cleavage	1-21	404-424	1
vsiRS10_4	LOC_Os06g27490.1	retrotransposon protein, putative, Ty3-gypsy subclass, expressed	Cleavage	1-21	494-514	1
vsiRS10_4	LOC_Os03g43210.1	retrotransposon protein, putative, Ty3-gypsy subclass, expressed	Cleavage	1-21	581-601	1
vsiRS10_4	LOC_Os03g37180.1	retrotransposon protein, putative, Ty3-gypsy subclass, expressed	Cleavage	1-21	467-487	1
vsiRS10_4	LOC_Os08g17490.1	retrotransposon protein, putative, Ty3-gypsy subclass, expressed	Cleavage	1-21	752-772	1
vsiRS10_4	LOC_Os05g18010.1	retrotransposon protein, putative, Ty3-gypsy subclass, expressed	Cleavage	1-21	707-727	1
vsiRS10_4	LOC_Os08g08450.1	retrotransposon protein, putative, Ty3-gypsy subclass, expressed	Cleavage	1-21	836-856	1
vsiRS10_4	LOC_Os05g26160.1	retrotransposon protein, putative, Ty3-gypsy subclass, expressed	Cleavage	1-21	803-823	1
vsiRS10_4	LOC_Os06g30520.1	retrotransposon protein, putative, Ty3-gypsy subclass, expressed	Cleavage	1-21	491-511	1
vsiRS10_4	LOC_Os02g57120.3	HEAT repeat family protein, putative, expressed	Cleavage	1-20	1951-1970	1
vsiRS10_4	LOC_Os02g57120.1	HEAT repeat family protein, putative, expressed	Cleavage	1-20	3044-3063	1
vsiRS10_4	LOC_Os04g16220.1	retrotransposon protein, putative, Ty3-gypsy subclass	Cleavage	1-21	647-667	1
vsiRS10_4	LOC_Os09g07080.1	retrotransposon protein, putative, Ty3-gypsy subclass, expressed	Cleavage	1-21	467-487	1
vsiRS10_4	LOC_Os11g23236.1	retrotransposon protein, putative, Ty3-gypsy subclass, expressed	Cleavage	1-21	602-622	1
vsiRS10_4	LOC_Os12g25570.1	retrotransposon protein, putative, Ty3-gypsy subclass, expressed	Cleavage	1-21	695-715	1
vsiRS10_4	LOC_Os07g22170.1	retrotransposon protein, putative, Ty3-gypsy subclass, expressed	Cleavage	1-21	794-814	1
vsiRS10_4	LOC_Os06g20650.1	retrotransposon protein, putative, Ty3-gypsy subclass, expressed	Cleavage	1-21	836-856	1
vsiRS10_4	LOC_Os08g21490.1	retrotransposon protein, putative, Ty3-gypsy subclass, expressed	Cleavage	1-21	602-622	1
vsiRS10_5	LOC_Os01g25720.2	disease resistance protein RGA4, putative, expressed	Cleavage	1-21	2359-2379	1
vsiRS10_5	LOC_Os01g25720.1	disease resistance protein RGA4, putative, expressed	Cleavage	1-21	2359-2379	1
vsiRS10_5	LOC_Os08g29124.1	expressed protein	Cleavage	1-20	3822-3841	1
vsiRS10_5	LOC_Os08g12430.1	VERNALIZATION-INSENSITIVE, putative, expressed	Cleavage	1-20	2682-2701	1
vsiRS10_6	LOC_Os12g13150.1	expressed protein	Cleavage	1-21	5571-5591	1
vsiRS10_7	LOC_Os05g40540.1	expressed protein	Cleavage	1-22	633-654	1
vsiRS10_7	LOC_Os08g40170.2	cyclin-dependent kinase B2-1, putative, expressed	Cleavage	1-22	773-794	1
vsiRS10_7	LOC_Os08g40170.1	cyclin-dependent kinase B2-1, putative, expressed	Cleavage	1-22	887-908	1
vsiRS10_7	LOC_Os06g47800.1	disease resistance protein RGA3, putative, expressed	Cleavage	1-22	1542-1563	1
vsiRS10_7	LOC_Os08g12740.2	disease resistance protein RGA3, putative, expressed	Cleavage	1-22	1795-1816	1
vsiRS10_7	LOC_Os08g12740.1	disease resistance protein RGA3, putative, expressed	Cleavage	1-22	1781-1802	1
vsiRS10_7	LOC_Os01g72390.1	NBS type disease resistance protein, putative, expressed	Cleavage	1-20	1331-1350	1
vsiRS10_7	LOC_Os11g29980.1	disease resistance RPP13-like protein 1, putative, expressed	Cleavage	1-20	1544-1563	1
vsiRS10_7	LOC_Os08g33680.1	YGL010w, putative, expressed	Inhibition of translation	1-20	1144-1163	1
vsiRS10_7	LOC_Os03g38330.1	disease resistance RPP13-like protein 1, putative, expressed	Cleavage	1-20	1517-1536	1
vsiRS10_8	LOC_Os11g07940.1	expressed protein	Inhibition of translation	1-20	1791-1810	1
vsiRS10_9	LOC_Os08g36774.1	zinc finger family protein, putative, expressed	Cleavage	1-20	1773-1792	1
vsiRS10_9	LOC_Os12g40480.1	H-BTB9 - Bric-a-Brac, Tramtrack, Broad Complex BTB domain with H family conserved sequence, expressed	Cleavage	1-22	1696-1717	1
vsiRS10_9	LOC_Os12g40480.2	H-BTB9 - Bric-a-Brac, Tramtrack, Broad Complex BTB domain with H family conserved sequence, expressed	Cleavage	1-22	1696-1717	1
vsiRS10_9	LOC_Os08g33850.2	nucleoside-triphosphatase, putative, expressed	Cleavage	1-22	2168-2189	1
vsiRS10_9	LOC_Os08g33850.1	nucleoside-triphosphatase, putative, expressed	Cleavage	1-22	2260-2281	1
vsiRS10_9	LOC_Os04g53120.1	NB-ARC domain containing protein, expressed	Cleavage	1-20	3844-3863	1
vsiRS10_9	LOC_Os04g53160.1	NBS-LRR disease resistance protein, putative, expressed	Cleavage	1-20	3661-3680	1
vsiRS10_9	LOC_Os07g48850.2	PPR repeat containing protein, expressed	Cleavage	1-20	2685-2704	1
vsiRS10_9	LOC_Os02g34760.1	retrotransposon protein, putative, unclassified, expressed	Inhibition of translation	1-20	1543-1562	1
vsiRS10_9	LOC_Os07g48850.1	PPR repeat containing protein, expressed	Cleavage	1-20	2813-2832	1
vsiRS10_9	LOC_Os08g04270.3	WD domain, G-beta repeat domain containing protein, expressed	Inhibition of translation	1-20	769-788	1
vsiRS10_9	LOC_Os08g04270.2	WD domain, G-beta repeat domain containing protein, expressed	Inhibition of translation	1-20	782-801	1
vsiRS10_9	LOC_Os08g04270.1	WD domain, G-beta repeat domain containing protein, expressed	Inhibition of translation	1-20	916-935	1
vsiRS10_9	LOC_Os02g16490.1	expressed protein	Cleavage	1-20	674-694	1
vsiRS10_11	LOC_Os09g15960.1	retrotransposon protein, putative, unclassified, expressed	Cleavage	1-21	1834-1854	1
vsiRS10_11	LOC_Os12g25840.1	mucin, putative	Inhibition of translation	1-21	97-117	1
vsiRS10_11	LOC_Os05g07070.8	zinc finger, C3HC4 type domain containing protein, expressed	Cleavage	1-20	1231-1250	1
vsiRS10_11	LOC_Os05g07070.3	zinc finger, C3HC4 type domain containing protein, expressed	Cleavage	1-20	1231-1250	1
vsiRS10_11	LOC_Os01g55500.4	nucleobase-ascorbate transporter, putative, expressed	Cleavage	1-20	1019-1038	1
vsiRS10_11	LOC_Os01g55500.1	nucleobase-ascorbate transporter, putative, expressed	Cleavage	1-20	1019-1038	1
vsiRS10_11	LOC_Os01g55500.2	nucleobase-ascorbate transporter, putative, expressed	Cleavage	1-20	1114-1133	1
vsiRS10_11	LOC_Os01g55500.3	nucleobase-ascorbate transporter, putative, expressed	Cleavage	1-20	1117-1136	1
vsiRS10_11	LOC_Os12g07450.3	WD domain, G-beta repeat domain containing protein, expressed	Cleavage	1-20	2194-2213	1
vsiRS10_11	LOC_Os12g07450.2	WD domain, G-beta repeat domain containing protein, expressed	Cleavage	1-20	2211-2230	1
vsiRS10_11	LOC_Os12g07450.1	WD domain, G-beta repeat domain containing protein, expressed	Cleavage	1-20	2289-2308	1
vsiRS10_12	LOC_Os01g08610.1	hAT dimerisation domain-containing protein, putative, expressed	Cleavage	1-21	719-739	1
vsiRS10_12	LOC_Os12g44360.3	sodium/hydrogen exchanger 7, putative, expressed	Inhibition of translation	1-21	2811-2831	1
vsiRS10_12	LOC_Os12g44360.4	sodium/hydrogen exchanger 7, putative, expressed	Inhibition of translation	1-21	2839-2859	1
vsiRS10_12	LOC_Os12g44360.2	sodium/hydrogen exchanger 7, putative, expressed	Inhibition of translation	1-21	2843-2863	1
vsiRS10_12	LOC_Os01g25760.1	powdery mildew resistance protein PM3F, putative, expressed	Cleavage	1-21	1190-1210	1
vsiRS10_12	LOC_Os12g44360.1	sodium/hydrogen exchanger 7, putative, expressed	Inhibition of translation	1-21	3178-3198	1
vsiRS10_12	LOC_Os04g40310.2	dehydrogenase, putative, expressed	Cleavage	1-20	793-812	1
vsiRS10_12	LOC_Os04g40310.1	dehydrogenase, putative, expressed	Cleavage	1-20	805-824	1
vsiRS10_12	LOC_Os12g20240.1	retrotransposon protein, putative, unclassified, expressed	Inhibition of translation	1-21	2044-2064	1
vsiRS10_13	LOC_Os01g08610.1	hAT dimerisation domain-containing protein, putative, expressed	Cleavage	1-22	719-740	1
vsiRS10_13	LOC_Os12g44360.3	sodium/hydrogen exchanger 7, putative, expressed	Cleavage	1-22	2811-2832	1
vsiRS10_13	LOC_Os12g44360.4	sodium/hydrogen exchanger 7, putative, expressed	Cleavage	1-22	2839-2860	1
vsiRS10_13	LOC_Os12g44360.2	sodium/hydrogen exchanger 7, putative, expressed	Cleavage	1-22	2843-2864	1
vsiRS10_13	LOC_Os12g44360.1	sodium/hydrogen exchanger 7, putative, expressed	Cleavage	1-22	3178-3199	1
vsiRS10_13	LOC_Os12g20240.1	retrotransposon protein, putative, unclassified, expressed	Inhibition of translation	1-22	2044-2065	1
vsiRS10_14	LOC_Os01g31760.1	acyl-ACP thioesterase, putative, expressed	Cleavage	1-20	779-798	1
vsiRS10_14	LOC_Os03g11660.1	cysteine synthase, putative, expressed	Cleavage	1-20	964-983	1
vsiRS10_14	LOC_Os12g05180.1	avr9/Cf-9 rapidly elicited protein, putative, expressed	Cleavage	1-20	1927-1946	1
vsiRS10_14	LOC_Os01g71420.1	Ser/Thr protein phosphatase family protein, putative, expressed	Inhibition of translation	1-20	1569-1588	1
vsiRS10_14	LOC_Os12g07900.1	expressed protein	Cleavage	1-20	604-623	1
vsiRS10_14	LOC_Os06g42000.1	peroxiredoxin, putative, expressed	Inhibition of translation	1-20	1125-1144	1

## Sheet: siRNA sequence index
siRNA No.	Sequence	Read count	Segment	Strand	Start position	End position	Length	CG%
vsiRS1_1	UAAUCGAGAUACACUCUGCGCC	336	S1	-	4304	4325	22	50
vsiRS1_2	AAUCGAGAUACACUCUGCGCC	167	S1	-	4304	4324	21	52.381
vsiRS1_3	UUGCGCAUUGUACUGACCUUGG	114	S1	+	1400	1421	22	50
vsiRS1_4	UCGAGAUACACUCUGCGCCCA	104	S1	-	4302	4322	21	57.1429
vsiRS1_5	AUUCAAGUCGUCUUGUUCGCU	97	S1	+	4202	4222	21	42.8571
vsiRS1_6	AAAUAGGAGAACACAUGACAGU	95	S1	-	3115	3136	22	36.3636
vsiRS1_7	UCAGUCGAACUCCAGAGUAAGC	77	S1	-	4410	4431	22	50
vsiRS1_8	AAUAACAGGAUCUUUAGGCGCU	69	S1	+	3942	3963	22	40.9091
vsiRS1_9	AUCGAGAUACACUCUGCGCCC	63	S1	-	4303	4323	21	57.1429
vsiRS1_10	ACGGAACAGAGAGCAUGAGUC	62	S1	-	3726	3746	21	52.381
vsiRS1_11	AUGGACACUAACCACGCUCACU	59	S1	-	4460	4481	22	50
vsiRS1_12	UGUAGAAUAAGCAUUUAGCGGC	57	S1	-	2413	2434	22	40.9091
vsiRS1_13	AUCGAGAUACACUCUGCGCCCA	56	S1	-	4302	4323	22	54.5455
vsiRS1_14	UCGAGAUACACUCUGCGCCCAU	56	S1	-	4301	4322	22	54.5455
vsiRS1_15	UUCGACUGAUGUUUGACGUAGU	56	S1	-	3299	3320	22	40.9091
vsiRS1_16	AUAACAGGAUCUUUAGGCGCU	49	S1	+	3943	3963	21	42.8571
vsiRS1_17	UUCAUGAACUUAAUGGGCGCA	47	S1	+	4289	4309	21	42.8571
vsiRS1_18	AAAGAUCCUGUUAUUUCUCCU	44	S1	-	3936	3956	21	33.3333
vsiRS1_19	AUUCAUGAACUUAAUGGGCGCA	41	S1	+	4288	4309	22	40.9091
vsiRS2_1	UCCAUAGAAUAUGAUAACACU	58	S2	+	856	876	21	28.5714
vsiRS2_2	UUACAACGUAUUGGCAGAUACU	48	S2	+	2295	2316	22	36.3636
vsiRS2_3	UUCAACCCGCUACUUGUGCUG	47	S2	+	2834	2854	21	52.381
vsiRS2_4	AUCGACCAAGUUCAACCCGCU	47	S2	+	2824	2844	21	52.381
vsiRS2_5	UUAUAAUACUUUGCUGAACACC	44	S2	+	2124	2145	22	31.8182
vsiRS2_6	UUAGCCAAUUGGAAAGACUUU	40	S2	+	3301	3321	21	33.3333
vsiRS2_7	UCUGAUUGUUUCAAAUGACCU	40	S2	-	315	335	21	33.3333
vsiRS3_1	UUAGACGCAGAAUUGAAGAAUC	237	S3	+	176	197	22	36.3636
vsiRS3_2	UUCAUUAGGUACUUGAUCUGA	112	S3	-	3466	3486	21	33.3333
vsiRS3_3	UUUCAUUAGGUACUUGAUCUGA	71	S3	-	3466	3487	22	31.8182
vsiRS3_4	ACAAAGAAGAAGAAUCACCCGA	56	S3	-	2440	2461	22	40.9091
vsiRS3_5	UCAUGAGACGUACUACCAAUA	52	S3	-	2958	2978	21	38.0952
vsiRS3_6	CAAAGAAGAAGAAUCACCCGA	51	S3	-	2440	2460	21	42.8571
vsiRS3_7	UUAGCACGCGGCUGGUGAAAUC	43	S3	+	3554	3575	22	54.5455
vsiRS3_8	UUAUAAAUCGUAGAAUCGACU	40	S3	-	3423	3443	21	28.5714
vsiRS4_1	UACAGGUAGUGAACACAAGCC	112	S4	+	2684	2704	21	47.619
vsiRS4_2	UACGAGACAAUGCAAACUGUA	106	S4	-	465	485	21	38.0952
vsiRS4_3	CAGAGGAAAGUAUUCAAGGCU	89	S4	+	1608	1628	21	42.8571
vsiRS4_4	AGAAUACAUUGCAUAAGGACUG	89	S4	-	1505	1526	22	36.3636
vsiRS4_5	UUAUGUGGGAUACGAUAGAGCU	80	S4	+	2921	2942	22	40.9091
vsiRS4_6	UCCACACUGACAGUAGCGACGG	78	S4	-	3250	3271	22	59.0909
vsiRS4_7	AAACAGGAUUAACUCGUAGAGU	78	S4	-	192	213	22	36.3636
vsiRS4_8	UUCCUUCUGGCUUGUGUUCACU	75	S4	-	2691	2712	22	45.4545
vsiRS4_9	AAUGAGGGCCUGCACAUUUACU	74	S4	-	23	44	22	45.4545
vsiRS4_10	UCGAGGAGGGAAGGACAGUCC	71	S4	-	259	279	21	61.9048
vsiRS4_11	UAUUAAAUCCUUGGACUGUCC	69	S4	+	247	267	21	38.0952
vsiRS4_12	CUUUAUUAAAUCCUUGGACUG	68	S4	+	244	264	21	33.3333
vsiRS4_13	UACGAGAGACGAAUUGGAGAA	67	S4	+	3065	3085	21	42.8571
vsiRS4_14	UGUGACAGUAUCUCAUAUCCU	55	S4	-	3485	3505	21	38.0952
vsiRS4_15	UAUGUGGGAUACGAUAGAGCU	53	S4	+	2922	2942	21	42.8571
vsiRS4_16	AAUGCAAACUGUAAUCUAGGU	53	S4	-	457	477	21	33.3333
vsiRS4_17	AAUCCUUGGACUGUCCUUCCC	50	S4	+	252	272	21	52.381
vsiRS4_18	UAUCAUCCGGAAUUGACUCAGC	50	S4	-	2358	2379	22	45.4545
vsiRS4_19	AAGAAUACAUUGCAUAAGGACU	50	S4	-	1506	1527	22	31.8182
vsiRS4_20	AUGUCCAAUAUUGAAGAUCGUU	50	S4	-	702	723	22	31.8182
vsiRS4_21	UUCGCGCCGGUUUAUAACUUAG	49	S4	+	3399	3420	22	45.4545
vsiRS4_22	UGACGGUGCUAAUUUAGAAGAU	49	S4	+	1340	1361	22	36.3636
vsiRS4_23	UUAGGACAAUUCAAUAAUGAGU	49	S4	+	795	816	22	27.2727
vsiRS4_24	ACAUUGCAUAAGGACUGAGAA	48	S4	-	1501	1521	21	38.0952
vsiRS4_25	CACACUGACAGUAGCGACGGC	47	S4	-	3249	3269	21	61.9048
vsiRS4_26	UGGGAUACGAUAGAGCUUCUGU	46	S4	+	2926	2947	22	45.4545
vsiRS4_27	UCCUUCCCUCCUCGACUGGCUC	45	S4	+	265	286	22	63.6364
vsiRS4_28	UAUUUCGCGCCGGUUUAUAAC	43	S4	+	3396	3416	21	42.8571
vsiRS4_29	UACGAGAGACGAAUUGGAGAAA	43	S4	+	3065	3086	22	40.9091
vsiRS4_30	AAUAGAUCUAAACUCAAACCU	43	S4	+	1212	1232	21	28.5714
vsiRS4_31	UUGUCUCUGUUCACUUCAGCU	43	S4	-	2981	3001	21	42.8571
vsiRS4_32	UUAUUAAAUCCUUGGACUGUCC	42	S4	+	246	267	22	36.3636
vsiRS4_33	UAGAUUUGGACAUUUGAAAGAA	41	S4	+	1151	1172	22	27.2727
vsiRS4_34	ACACUGACAGUAGCGACGGCA	41	S4	-	3248	3268	21	57.1429
vsiRS5_1	ACACUCGUGACUCAAUUCUGCC	209	S5	+	176	197	22	50
vsiRS5_2	CACUCGUGACUCAAUUCUGCC	176	S5	+	177	197	21	52.381
vsiRS5_3	CACGAACAAGCAGACAACACU	162	S5	+	112	132	21	47.619
vsiRS5_4	UAGCGUUGUGAUUGUGAUCAAA	128	S5	-	2927	2948	22	36.3636
vsiRS5_5	UUCACGACUUUGAAGACACCCA	125	S5	+	155	176	22	45.4545
vsiRS5_6	UUCACGACUUUGAAGACACCC	116	S5	+	155	175	21	47.619
vsiRS5_7	UUGGACGGUUGGUUGAAAGAC	91	S5	+	1469	1489	21	47.619
vsiRS5_8	UGGCGCAUCAGGAAAGAAACUC	90	S5	+	1002	1023	22	50
vsiRS5_9	AUAUGAAAGUUUCUGAGAGAC	89	S5	+	2997	3017	21	33.3333
vsiRS5_10	UCAAGAGAAGAGCUGUACAACA	82	S5	+	2605	2626	22	40.9091
vsiRS5_11	ACGAACAAGCAGACAACACUCU	81	S5	+	113	134	22	45.4545
vsiRS5_12	UCGUGACGAAUUGAUUGGCGC	71	S5	+	987	1007	21	52.381
vsiRS5_13	GAACGAAAUCCGAAUUCUCAAC	61	S5	+	90	111	22	40.9091
vsiRS5_14	AGAACGCCGAUUGCUGAACAUU	58	S5	+	1720	1741	22	45.4545
vsiRS5_15	CGAACAAGCAGACAACACUCU	54	S5	+	114	134	21	47.619
vsiRS5_16	UUGAUCGCGAAAGAUGGGAACU	53	S5	+	392	413	22	45.4545
vsiRS5_17	CAAAUUCCAUCCAACUCUGCU	48	S5	-	1951	1971	21	42.8571
vsiRS5_18	UAACUUACUUAGAACUUUACU	47	S5	+	3019	3039	21	23.8095
vsiRS5_19	UUUCGGAAGCACGCUAGGAGU	44	S5	+	3040	3060	21	52.381
vsiRS5_20	UCGUAGAAUGGGAUGACUGAU	44	S5	-	1084	1104	21	42.8571
vsiRS5_21	ACGUACAACAAGACUACUGCU	43	S5	+	1501	1521	21	42.8571
vsiRS5_22	UGAUGGAAUCAGUCGUGACGA	42	S5	+	975	995	21	47.619
vsiRS5_23	AUGUCGCAACAAUUACGGAACU	40	S5	+	2697	2718	22	40.9091
vsiRS5_24	AACGGUGAACUGUCAUAUGAUA	40	S5	+	2578	2599	22	36.3636
vsiRS6_1	UUGAGAGAACAAAGUGAUCGUU	122	S6	+	1846	1867	22	36.3636
vsiRS6_2	UGAGAGAACAAAGUGAUCGUU	119	S6	+	1847	1867	21	38.0952
vsiRS6_3	UGAGAUCUCUGUCCGUUAAAGA	119	S6	-	2540	2561	22	40.9091
vsiRS6_4	UGGGCCGACGUAGUUGAAAGAA	111	S6	+	1579	1600	22	50
vsiRS6_5	UUCUUUCAACUACGUCGGCCC	77	S6	-	1580	1600	21	52.381
vsiRS6_6	UUCUUCUUCGACAACGGAACU	76	S6	-	2050	2070	21	42.8571
vsiRS6_7	UUUGGCGAUCUGACUUCACUA	67	S6	+	2185	2205	21	42.8571
vsiRS6_8	UUUGGACAGAUUGAGUACGUC	60	S6	-	373	393	21	42.8571
vsiRS6_9	UCUGUAAAUCAAGUCGGUUUA	58	S6	+	2347	2367	21	33.3333
vsiRS6_10	UCUUUAUUCUGGCGUAGAUGC	57	S6	+	2160	2180	21	42.8571
vsiRS6_11	UAAUUCAGAGUCGGUGAUGAUC	57	S6	-	693	714	22	40.9091
vsiRS6_12	AUCUUUAUUCUGGCGUAGAUGC	52	S6	+	2159	2180	22	40.9091
vsiRS6_13	UCACCGACUCUGAAUUAGAAUU	49	S6	+	698	719	22	36.3636
vsiRS6_14	UAUCCAUUGCGAACCUGAGAAC	49	S6	+	26	47	22	45.4545
vsiRS6_15	UUAUCCAUUGCGAACCUGAGA	48	S6	+	25	45	21	42.8571
vsiRS6_16	UGUGGCAACUUAGUUCAGAGU	44	S6	+	2441	2461	21	42.8571
vsiRS6_17	UUGGGAUGGAGUGUUCUCGACU	44	S6	-	165	186	22	50
vsiRS6_18	CGGACAGAGAUCUCAUGUUGA	43	S6	+	2547	2567	21	47.619
vsiRS6_19	ACGUUCUCACUUUGUUCAGAA	42	S6	-	951	971	21	38.0952
vsiRS6_20	UGUCCCUUCGAAAUCUGAACU	41	S6	+	1083	1103	21	42.8571
vsiRS7_1	UUGAAUAACAUUCUGUAGGAA	228	S7	-	1851	1871	21	28.5714
vsiRS7_2	UCCAAUCAAGAUUCAAGAGCU	109	S7	+	344	364	21	38.0952
vsiRS7_3	UUCCAAUCAAGAUUCAAGAGCU	72	S7	+	343	364	22	36.3636
vsiRS7_4	UACCAUUAUGCACUUGACACUA	45	S7	+	434	455	22	36.3636
vsiRS7_5	AAUGACGUAGAUUUAGAUCUA	44	S7	+	302	322	21	28.5714
vsiRS7_6	UAAUCAGAAAUUGAAUGCACUG	44	S7	-	1815	1836	22	31.8182
vsiRS7_7	AAGUAGAAUAUCCAUGUACGCU	44	S7	-	641	662	22	36.3636
vsiRS7_8	UUGAAUGCACUGUUAACAUUGG	43	S7	-	1805	1826	22	36.3636
vsiRS7_9	UAAUGACGUAGAUUUAGAUCUA	42	S7	+	301	322	22	27.2727
vsiRS8_1	UCACUAGAAUCUACAUCGACCU	217	S8	-	1882	1903	22	40.9091
vsiRS8_2	UCGCAAUGGCACGAGUAGGACU	160	S8	-	1648	1669	22	54.5455
vsiRS8_3	AUGGCACGAGUAGGACUUAAUA	120	S8	-	1643	1664	22	40.9091
vsiRS8_4	AAUGGCACGAGUAGGACUUAAU	111	S8	-	1644	1665	22	40.9091
vsiRS8_5	AUGGCACGAGUAGGACUUAAU	95	S8	-	1644	1664	21	42.8571
vsiRS8_6	CGAGUGAUCAAAUUGGAAGCC	79	S8	-	669	689	21	47.619
vsiRS8_7	AACAGCUGUGUCUAUUCUUUGC	73	S8	+	1776	1797	22	40.9091
vsiRS8_8	AAUGGCACGAGUAGGACUUAA	70	S8	-	1645	1665	21	42.8571
vsiRS8_9	CAAUGGCACGAGUAGGACUUAA	63	S8	-	1645	1666	22	45.4545
vsiRS8_10	UUCGCAAUGGCACGAGUAGGAC	60	S8	-	1649	1670	22	54.5455
vsiRS8_11	AAGACGAAUGUUACUCGAGCU	55	S8	+	784	804	21	42.8571
vsiRS8_12	UUCACUAGAAUCUACAUCGACC	52	S8	-	1883	1904	22	40.9091
vsiRS8_13	UAAGACGAAUGUUACUCGAGCU	50	S8	+	783	804	22	40.9091
vsiRS8_14	UGACCGGAUUUCUUUAAGACUA	44	S8	+	42	63	22	36.3636
vsiRS8_15	UUGGACGAUGAGCGCAACUUUG	43	S8	+	820	841	22	50
vsiRS8_16	UCGAUGUAGAUUCUAGUGAAGU	42	S8	+	1885	1906	22	36.3636
vsiRS8_17	CAGGACAUUCAAGUUAUUGGA	42	S8	+	1069	1089	21	38.0952
vsiRS8_18	UGGCACGAGUAGGACUUAAUAC	42	S8	-	1642	1663	22	45.4545
vsiRS8_19	UUCCAAUUCACUGAAGCUCAUU	41	S8	-	435	456	22	36.3636
vsiRS9_1	AGAGAAUGGCAGACCUAGAGCG	159	S9	+	47	68	22	54.5455
vsiRS9_2	UACAGUACCUCCAUUGAACACU	147	S9	-	1746	1767	22	40.9091
vsiRS9_3	ACAGAUCAAUUGGACUUGGCU	143	S9	+	349	369	21	42.8571
vsiRS9_4	UUUGCACAGAUCAAUUGGACU	89	S9	+	344	364	21	38.0952
vsiRS9_5	UCAGGAACUGUAGUACCGACU	89	S9	-	759	779	21	47.619
vsiRS9_6	AGGUCUGCCAUUCUCUUGCGUU	77	S9	-	41	62	22	50
vsiRS9_7	CACAGAUCAAUUGGACUUGGC	75	S9	+	348	368	21	47.619
vsiRS9_8	UCAAUUGGACUUGGCUAACUA	68	S9	+	354	374	21	38.0952
vsiRS9_9	UUCAGAGGUAUCAACGGUAGU	66	S9	+	967	987	21	42.8571
vsiRS9_10	ACAGUUUGACGUGGGGCACCU	61	S9	-	942	962	21	57.1429
vsiRS9_11	UUGGACUUGGCUAACUACGUU	57	S9	+	358	378	21	42.8571
vsiRS9_12	UCAAUUGGACUUGGCUAACUAC	47	S9	+	354	375	22	40.9091
vsiRS9_13	UCCCAAAUCUAGAACGUGACUU	40	S9	+	284	305	22	40.9091
vsiRS10_1	UUAUGGAUAAGAUCGGGCGCUA	134	S10	-	44	65	22	45.4545
vsiRS10_2	UCAAGAUGAGUACGAACUAGCU	80	S10	+	945	966	22	40.9091
vsiRS10_3	UGAAAGUCUUUGAGGCACACC	69	S10	-	67	87	21	47.619
vsiRS10_4	UCAUGACCGUUAGAUUUGACU	66	S10	-	1179	1199	21	38.0952
vsiRS10_5	CAUUAUGGAUAAGAUCGGGCGC	61	S10	-	46	67	22	50
vsiRS10_6	UAAGCAUUUAUUGACUCGACU	57	S10	+	219	239	21	33.3333
vsiRS10_7	AUUAUGGAUAAGAUCGGGCGCU	56	S10	-	45	66	22	45.4545
vsiRS10_8	UACAACAGACGUGACGCACUA	51	S10	+	702	722	21	47.619
vsiRS10_9	AUGGCUGACAUAAGACUUGACA	49	S10	+	22	43	22	40.9091
vsiRS10_10	AUGAACUGAAGACCACACAGC	49	S10	-	1732	1752	21	47.619
vsiRS10_11	UUUAGAUGCUGACAAAUCACU	45	S10	+	849	869	21	33.3333
vsiRS10_12	UCGGUAAGAUUCCAAUGACAU	42	S10	-	1234	1254	21	38.0952
vsiRS10_13	UUCGGUAAGAUUCCAAUGACAU	42	S10	-	1234	1255	22	36.3636
vsiRS10_14	UCUGGUGACUUUAUUUAACAC	41	S10	-	1672	1692	21	33.3333
vsiRS10_15	CAAUUAAGGACCAAUCAUCAAU	40	S10	-	1450	1471	22	31.8182
